# Supplementary material for: A locus conferring tolerance to Theileria infection in African cattle
Source: PLoS Genet. 2022 Apr 21;18(4):e1010099. doi: 10.1371/journal.pgen.1010099 (PMC9022807; doi:10.1371/journal.pgen.1010099)
Supplement: S4 Table — (XLSX) [file pgen.1010099.s004.xlsx]

## Sheet: S4
SNP_day_Gene	beta	var	df.res	adj.r.sq	P	A0	A1	A2	SNP	day	Gene	P.adj
51794481_0_ENSBTAG00000053052	-16.5133	13.3869	21	0.638422	4.63994e-05	9	15	3	51794481	0	ENSBTAG00000053052	0.40018
51803577_0_ENSBTAG00000053052	-16.5133	13.3869	21	0.638422	4.63994e-05	9	15	3	51803577	0	ENSBTAG00000053052	0.40018
51250847_0_ENSBTAG00000053052	-16.6189	16.9789	21	0.59861	0.000130699	10	14	3	51250847	0	ENSBTAG00000053052	0.40018
51226759_0_ENSBTAG00000053052	12.6635	11.0718	21	0.578445	0.000211796	13	11	3	51226759	0	ENSBTAG00000053052	0.40018
52202359_0_ENSBTAG00000053052	15.8042	17.5287	21	0.575638	0.000226062	12	13	2	52202359	0	ENSBTAG00000053052	0.40018
52090903_0_ENSBTAG00000053052	16.689	20.171	21	0.57026	0.000255795	1	12	14	52090903	0	ENSBTAG00000053052	0.40018
52092527_0_ENSBTAG00000053052	16.689	20.171	21	0.57026	0.000255795	1	12	14	52092527	0	ENSBTAG00000053052	0.40018
52093952_0_ENSBTAG00000053052	16.689	20.171	21	0.57026	0.000255795	1	12	14	52093952	0	ENSBTAG00000053052	0.40018
45734501_0_ENSBTAG00000003564	-6.06096	1.1847	21	0.561086	0.000314597	10	10	7	45734501	0	ENSBTAG00000003564	0.40018
45761922_0_ENSBTAG00000003564	-6.06096	1.1847	21	0.561086	0.000314597	10	10	7	45761922	0	ENSBTAG00000003564	0.40018
45770265_0_ENSBTAG00000003564	-6.06096	1.1847	21	0.561086	0.000314597	10	10	7	45770265	0	ENSBTAG00000003564	0.40018
45773650_0_ENSBTAG00000003564	-6.06096	1.1847	21	0.561086	0.000314597	10	10	7	45773650	0	ENSBTAG00000003564	0.40018
45778694_0_ENSBTAG00000003564	-6.06096	1.1847	21	0.561086	0.000314597	10	10	7	45778694	0	ENSBTAG00000003564	0.40018
45792783_0_ENSBTAG00000003564	6.06096	1.1847	21	0.561086	0.000314597	11	10	6	45792783	0	ENSBTAG00000003564	0.40018
45699434_0_ENSBTAG00000003564	-13.7225	6.34006	21	0.549772	0.00040341	1	10	16	45699434	0	ENSBTAG00000003564	0.40018
45700508_0_ENSBTAG00000003564	-13.7225	6.34006	21	0.549772	0.00040341	1	10	16	45700508	0	ENSBTAG00000003564	0.40018
45704397_0_ENSBTAG00000003564	-13.7225	6.34006	21	0.549772	0.00040341	1	10	16	45704397	0	ENSBTAG00000003564	0.40018
45707412_0_ENSBTAG00000003564	-13.7225	6.34006	21	0.549772	0.00040341	1	10	16	45707412	0	ENSBTAG00000003564	0.40018
51194523_0_ENSBTAG00000053052	14.4726	17.3354	21	0.547846	0.000420556	18	8	1	51194523	0	ENSBTAG00000053052	0.40018
51195251_0_ENSBTAG00000053052	-14.4726	17.3354	21	0.547846	0.000420556	1	8	18	51195251	0	ENSBTAG00000053052	0.40018
51189173_0_ENSBTAG00000053052	-12.3453	12.7067	21	0.546635	0.000431673	3	12	12	51189173	0	ENSBTAG00000053052	0.40018
51367615_0_ENSBTAG00000053052	-12.3453	12.7067	21	0.546635	0.000431673	3	12	12	51367615	0	ENSBTAG00000053052	0.40018
51532070_0_ENSBTAG00000053052	12.3453	12.7067	21	0.546635	0.000431673	12	12	3	51532070	0	ENSBTAG00000053052	0.40018
51533636_0_ENSBTAG00000053052	-12.3453	12.7067	21	0.546635	0.000431673	3	12	12	51533636	0	ENSBTAG00000053052	0.40018
51534139_0_ENSBTAG00000053052	-12.3453	12.7067	21	0.546635	0.000431673	3	12	12	51534139	0	ENSBTAG00000053052	0.40018
51536052_0_ENSBTAG00000053052	-12.3453	12.7067	21	0.546635	0.000431673	3	12	12	51536052	0	ENSBTAG00000053052	0.40018
51539146_0_ENSBTAG00000053052	-12.3453	12.7067	21	0.546635	0.000431673	3	12	12	51539146	0	ENSBTAG00000053052	0.40018
51552964_0_ENSBTAG00000053052	12.3453	12.7067	21	0.546635	0.000431673	12	12	3	51552964	0	ENSBTAG00000053052	0.40018
51553689_0_ENSBTAG00000053052	-12.3453	12.7067	21	0.546635	0.000431673	3	12	12	51553689	0	ENSBTAG00000053052	0.40018
51579835_0_ENSBTAG00000053052	-12.3453	12.7067	21	0.546635	0.000431673	3	12	12	51579835	0	ENSBTAG00000053052	0.40018
51595947_0_ENSBTAG00000053052	-12.3453	12.7067	21	0.546635	0.000431673	3	12	12	51595947	0	ENSBTAG00000053052	0.40018
51605889_0_ENSBTAG00000053052	-12.3453	12.7067	21	0.546635	0.000431673	3	12	12	51605889	0	ENSBTAG00000053052	0.40018
51644151_0_ENSBTAG00000053052	-12.3453	12.7067	21	0.546635	0.000431673	3	12	12	51644151	0	ENSBTAG00000053052	0.40018
51655439_0_ENSBTAG00000053052	-12.3453	12.7067	21	0.546635	0.000431673	3	12	12	51655439	0	ENSBTAG00000053052	0.40018
51658022_0_ENSBTAG00000053052	-12.3453	12.7067	21	0.546635	0.000431673	3	12	12	51658022	0	ENSBTAG00000053052	0.40018
50955147_15_ENSBTAG00000019168	4.61503	1.14366	22	0.530053	0.00043774	15	12	1	50955147	15	ENSBTAG00000019168	0.40018
51050303_15_ENSBTAG00000019168	4.29792	1.00912	22	0.526344	0.000474229	14	13	1	51050303	15	ENSBTAG00000019168	0.421821
47171264_7_ENSBTAG00000020515	-2.31701	0.308159	16	0.625728	0.000596596	1	12	9	47171264	7	ENSBTAG00000020515	0.479022
50509194_0_ENSBTAG00000053052	-14.0149	18.1282	21	0.530126	0.000611313	11	12	4	50509194	0	ENSBTAG00000053052	0.479022
50511858_0_ENSBTAG00000053052	-14.0149	18.1282	21	0.530126	0.000611313	11	12	4	50511858	0	ENSBTAG00000053052	0.479022
50513682_0_ENSBTAG00000053052	-14.0149	18.1282	21	0.530126	0.000611313	11	12	4	50513682	0	ENSBTAG00000053052	0.479022
50532240_0_ENSBTAG00000053052	14.0149	18.1282	21	0.530126	0.000611313	4	12	11	50532240	0	ENSBTAG00000053052	0.479022
50483292_0_ENSBTAG00000053052	-14.8184	21.4346	21	0.521245	0.000733002	9	14	4	50483292	0	ENSBTAG00000053052	0.548269
50497078_0_ENSBTAG00000053052	-14.8184	21.4346	21	0.521245	0.000733002	9	14	4	50497078	0	ENSBTAG00000053052	0.548269
45694704_0_ENSBTAG00000003564	-6.00262	1.39443	21	0.512653	0.000870622	8	12	7	45694704	0	ENSBTAG00000003564	0.627774
45795411_0_ENSBTAG00000003564	5.95555	1.38023	21	0.511172	0.00089652	10	11	6	45795411	0	ENSBTAG00000003564	0.627774
45799729_0_ENSBTAG00000003564	5.95555	1.38023	21	0.511172	0.00089652	6	11	10	45799729	0	ENSBTAG00000003564	0.627774
51967816_0_ENSBTAG00000053052	11.3222	13.5049	21	0.509434	0.000927767	9	12	6	51967816	0	ENSBTAG00000053052	0.63612
52091599_0_ENSBTAG00000053052	12.95	17.9886	21	0.506692	0.000979025	2	18	7	52091599	0	ENSBTAG00000053052	0.657565
51111669_7_ENSBTAG00000017964	140.689	774.067	16	0.59754	0.00102598	7	7	8	51111669	7	ENSBTAG00000017964	0.675321
50447742_0_ENSBTAG00000053052	-15.6288	26.8502	21	0.502994	0.00105211	9	15	3	50447742	0	ENSBTAG00000053052	0.678943
51281857_0_ENSBTAG00000053052	-12.1878	16.4428	21	0.501949	0.00107363	4	19	4	51281857	0	ENSBTAG00000053052	0.679504
45809374_0_ENSBTAG00000003564	6.0056	1.47212	21	0.498308	0.00115161	12	10	5	45809374	0	ENSBTAG00000003564	0.715109
45100785_7_ENSBTAG00000016142	-5.22267	1.28871	16	0.564968	0.00182614	1	9	12	45100785	7	ENSBTAG00000016142	0.769531
45114011_7_ENSBTAG00000016142	5.22267	1.28871	16	0.564968	0.00182614	12	9	1	45114011	7	ENSBTAG00000016142	0.769531
45115690_7_ENSBTAG00000016142	5.22267	1.28871	16	0.564968	0.00182614	12	9	1	45115690	7	ENSBTAG00000016142	0.769531
45116790_7_ENSBTAG00000016142	-5.22267	1.28871	16	0.564968	0.00182614	0	4	18	45116790	7	ENSBTAG00000016142	0.769531
51138657_7_ENSBTAG00000027676	217.36	2312.37	16	0.515602	0.00401309	8	13	1	51138657	7	ENSBTAG00000027676	0.769531
51358817_7_ENSBTAG00000027676	217.36	2312.37	16	0.515602	0.00401309	8	13	1	51358817	7	ENSBTAG00000027676	0.769531
51530078_7_ENSBTAG00000027676	217.36	2312.37	16	0.515602	0.00401309	8	13	1	51530078	7	ENSBTAG00000027676	0.769531
51930707_7_ENSBTAG00000027676	217.36	2312.37	16	0.515602	0.00401309	1	16	5	51930707	7	ENSBTAG00000027676	0.769531
51951393_7_ENSBTAG00000027676	-217.36	2312.37	16	0.515602	0.00401309	5	16	1	51951393	7	ENSBTAG00000027676	0.769531
45831020_7_ENSBTAG00000016142	3.05444	0.54451	16	0.512036	0.00423281	7	10	5	45831020	7	ENSBTAG00000016142	0.769531
45846619_7_ENSBTAG00000016142	3.05444	0.54451	16	0.512036	0.00423281	7	10	5	45846619	7	ENSBTAG00000016142	0.769531
45889329_7_ENSBTAG00000016142	3.05444	0.54451	16	0.512036	0.00423281	7	10	5	45889329	7	ENSBTAG00000016142	0.769531
45897949_7_ENSBTAG00000016142	-3.05444	0.54451	16	0.512036	0.00423281	5	10	7	45897949	7	ENSBTAG00000016142	0.769531
46500362_7_ENSBTAG00000020515	-1.99018	0.454581	16	0.493845	0.0055176	13	8	1	46500362	7	ENSBTAG00000020515	0.769531
45694020_0_ENSBTAG00000003564	7.28714	2.23875	21	0.489551	0.00135995	13	11	3	45694020	0	ENSBTAG00000003564	0.769531
45694704_0_ENSBTAG00000015655	-28.8121	42.6582	21	0.487539	0.00141228	8	12	7	45694704	0	ENSBTAG00000015655	0.769531
51701140_0_ENSBTAG00000053052	-11.7594	17.0015	21	0.486557	0.00143843	4	14	9	51701140	0	ENSBTAG00000053052	0.769531
51707336_0_ENSBTAG00000053052	-11.7594	17.0015	21	0.486557	0.00143843	4	14	9	51707336	0	ENSBTAG00000053052	0.769531
51752005_0_ENSBTAG00000053052	-11.7594	17.0015	21	0.486557	0.00143843	4	14	9	51752005	0	ENSBTAG00000053052	0.769531
51755878_0_ENSBTAG00000053052	-11.7594	17.0015	21	0.486557	0.00143843	4	14	9	51755878	0	ENSBTAG00000053052	0.769531
51265571_0_ENSBTAG00000053052	-10.8087	14.752	21	0.482756	0.00154381	2	9	16	51265571	0	ENSBTAG00000053052	0.769531
46747914_7_ENSBTAG00000015655	11.9819	16.6031	16	0.479158	0.00678029	1	7	14	46747914	7	ENSBTAG00000015655	0.769531
46748976_7_ENSBTAG00000015655	11.9819	16.6031	16	0.479158	0.00678029	1	7	14	46748976	7	ENSBTAG00000015655	0.769531
46750227_7_ENSBTAG00000015655	11.9819	16.6031	16	0.479158	0.00678029	1	7	14	46750227	7	ENSBTAG00000015655	0.769531
47340161_7_ENSBTAG00000015655	14.2697	23.581	16	0.478909	0.0068036	1	15	6	47340161	7	ENSBTAG00000015655	0.769531
51903816_7_ENSBTAG00000017964	112.178	788.602	16	0.476473	0.00703544	4	16	2	51903816	7	ENSBTAG00000017964	0.769531
51679990_0_ENSBTAG00000053052	-12.9443	22.746	20	0.474856	0.00236365	1	6	19	51679990	0	ENSBTAG00000053052	0.769531
47071883_7_ENSBTAG00000020515	1.81274	0.421124	16	0.474492	0.00722873	12	9	1	47071883	7	ENSBTAG00000020515	0.769531
45699434_0_ENSBTAG00000015655	-62.9231	215.957	21	0.472863	0.00185047	1	10	16	45699434	0	ENSBTAG00000015655	0.769531
45700508_0_ENSBTAG00000015655	-62.9231	215.957	21	0.472863	0.00185047	1	10	16	45700508	0	ENSBTAG00000015655	0.769531
45704397_0_ENSBTAG00000015655	-62.9231	215.957	21	0.472863	0.00185047	1	10	16	45704397	0	ENSBTAG00000015655	0.769531
45707412_0_ENSBTAG00000015655	-62.9231	215.957	21	0.472863	0.00185047	1	10	16	45707412	0	ENSBTAG00000015655	0.769531
51783729_7_ENSBTAG00000003000	9.25339	15.8839	16	0.468259	0.00786628	6	16	0	51783729	7	ENSBTAG00000003000	0.769531
51786274_7_ENSBTAG00000003000	9.25339	15.8839	16	0.468259	0.00786628	6	16	0	51786274	7	ENSBTAG00000003000	0.769531
51800576_7_ENSBTAG00000003000	9.25339	15.8839	16	0.468259	0.00786628	6	16	0	51800576	7	ENSBTAG00000003000	0.769531
51816917_7_ENSBTAG00000003000	9.25339	15.8839	16	0.468259	0.00786628	6	16	0	51816917	7	ENSBTAG00000003000	0.769531
51823248_7_ENSBTAG00000003000	9.25339	15.8839	16	0.468259	0.00786628	6	16	0	51823248	7	ENSBTAG00000003000	0.769531
51830510_7_ENSBTAG00000003000	9.25339	15.8839	16	0.468259	0.00786628	6	16	0	51830510	7	ENSBTAG00000003000	0.769531
50435504_0_ENSBTAG00000053052	-16.9434	40.7654	21	0.466574	0.00207218	18	9	0	50435504	0	ENSBTAG00000053052	0.769531
51859597_0_ENSBTAG00000053052	16.9434	40.7654	21	0.466574	0.00207218	1	15	11	51859597	0	ENSBTAG00000053052	0.769531
51947937_0_ENSBTAG00000053052	16.9434	40.7654	21	0.466574	0.00207218	0	9	18	51947937	0	ENSBTAG00000053052	0.769531
52089246_0_ENSBTAG00000053052	13.2658	25.04	21	0.466303	0.00208224	10	15	2	52089246	0	ENSBTAG00000053052	0.769531
51142712_0_ENSBTAG00000053052	12.2064	21.264	21	0.465902	0.00209718	20	6	1	51142712	0	ENSBTAG00000053052	0.769531
51268692_0_ENSBTAG00000053052	12.2064	21.264	21	0.465902	0.00209718	20	6	1	51268692	0	ENSBTAG00000053052	0.769531
51271791_0_ENSBTAG00000053052	12.2064	21.264	21	0.465902	0.00209718	20	6	1	51271791	0	ENSBTAG00000053052	0.769531
51315641_0_ENSBTAG00000053052	12.2064	21.264	21	0.465902	0.00209718	20	6	1	51315641	0	ENSBTAG00000053052	0.769531
51316394_0_ENSBTAG00000053052	-12.2064	21.264	21	0.465902	0.00209718	1	6	20	51316394	0	ENSBTAG00000053052	0.769531
51321342_0_ENSBTAG00000053052	12.2064	21.264	21	0.465902	0.00209718	20	6	1	51321342	0	ENSBTAG00000053052	0.769531
51331774_0_ENSBTAG00000053052	-12.2064	21.264	21	0.465902	0.00209718	1	6	20	51331774	0	ENSBTAG00000053052	0.769531
51333396_0_ENSBTAG00000053052	-12.2064	21.264	21	0.465902	0.00209718	1	6	20	51333396	0	ENSBTAG00000053052	0.769531
51336838_0_ENSBTAG00000053052	-12.2064	21.264	21	0.465902	0.00209718	1	6	20	51336838	0	ENSBTAG00000053052	0.769531
45687443_0_ENSBTAG00000015655	-94.5279	506.764	21	0.463294	0.00219679	0	10	17	45687443	0	ENSBTAG00000015655	0.769531
45690313_0_ENSBTAG00000015655	-94.5279	506.764	21	0.463294	0.00219679	0	10	17	45690313	0	ENSBTAG00000015655	0.769531
51693636_0_ENSBTAG00000053052	10.2473	15.346	21	0.46275	0.00221807	13	11	3	51693636	0	ENSBTAG00000053052	0.769531
51694817_0_ENSBTAG00000053052	10.2473	15.346	21	0.46275	0.00221807	13	11	3	51694817	0	ENSBTAG00000053052	0.769531
50537304_0_ENSBTAG00000053052	-13.8484	28.3185	21	0.461387	0.00227221	11	14	2	50537304	0	ENSBTAG00000053052	0.769531
50949086_7_ENSBTAG00000003000	-7.62791	11.4173	16	0.460836	0.00868607	8	12	2	50949086	7	ENSBTAG00000003000	0.769531
50949542_7_ENSBTAG00000003000	7.62791	11.4173	16	0.460836	0.00868607	2	12	8	50949542	7	ENSBTAG00000003000	0.769531
51048860_7_ENSBTAG00000003000	7.62791	11.4173	16	0.460836	0.00868607	2	12	8	51048860	7	ENSBTAG00000003000	0.769531
46782723_15_ENSBTAG00000000694	47.2522	148.849	21	0.457505	0.00243283	12	9	6	46782723	15	ENSBTAG00000000694	0.769531
51828154_0_ENSBTAG00000026796	-7.57473	6.15107	21	0.455588	0.00251573	19	8	0	51828154	0	ENSBTAG00000026796	0.769531
52036072_0_ENSBTAG00000053052	-10.1002	15.7734	21	0.455412	0.00252348	4	16	7	52036072	0	ENSBTAG00000053052	0.769531
52063619_0_ENSBTAG00000053052	10.1002	15.7734	21	0.455412	0.00252348	7	16	4	52063619	0	ENSBTAG00000053052	0.769531
51950672_0_ENSBTAG00000053052	-11.4463	20.3531	21	0.454813	0.00254997	2	13	12	51950672	0	ENSBTAG00000053052	0.769531
47175164_15_ENSBTAG00000005251	-6.72324	4.10112	22	0.454593	0.00196616	0	13	15	47175164	15	ENSBTAG00000005251	0.769531
47178123_15_ENSBTAG00000005251	-6.72324	4.10112	22	0.454593	0.00196616	0	13	15	47178123	15	ENSBTAG00000005251	0.769531
47178995_15_ENSBTAG00000005251	-6.72324	4.10112	22	0.454593	0.00196616	0	13	15	47178995	15	ENSBTAG00000005251	0.769531
50962733_15_ENSBTAG00000013109	13.1786	6.86749	22	0.448593	0.00219263	17	10	1	50962733	15	ENSBTAG00000013109	0.769531
50964073_15_ENSBTAG00000013109	13.1786	6.86749	22	0.448593	0.00219263	17	10	1	50964073	15	ENSBTAG00000013109	0.769531
52636232_7_ENSBTAG00000017964	-91.7453	587.994	16	0.448113	0.0102567	6	7	9	52636232	7	ENSBTAG00000017964	0.769531
51241314_0_ENSBTAG00000053052	-11.0446	20.4705	21	0.44514	0.00301262	3	14	10	51241314	0	ENSBTAG00000053052	0.769531
51924212_0_ENSBTAG00000053052	12.7807	27.4851	21	0.444814	0.00302943	11	13	3	51924212	0	ENSBTAG00000053052	0.769531
51057213_7_ENSBTAG00000019167	28.43	88.7473	16	0.444601	0.0107295	2	10	10	51057213	7	ENSBTAG00000019167	0.769531
45188176_7_ENSBTAG00000016142	-2.73899	0.572681	16	0.44439	0.0107585	3	8	11	45188176	7	ENSBTAG00000016142	0.769531
51536654_0_ENSBTAG00000053052	9.65275	15.8529	21	0.443459	0.00310012	19	6	2	51536654	0	ENSBTAG00000053052	0.769531
51549658_0_ENSBTAG00000053052	9.65275	15.8529	21	0.443459	0.00310012	19	6	2	51549658	0	ENSBTAG00000053052	0.769531
51560685_0_ENSBTAG00000053052	9.65275	15.8529	21	0.443459	0.00310012	19	6	2	51560685	0	ENSBTAG00000053052	0.769531
51584710_0_ENSBTAG00000053052	9.65275	15.8529	21	0.443459	0.00310012	19	6	2	51584710	0	ENSBTAG00000053052	0.769531
51620821_0_ENSBTAG00000053052	-9.65275	15.8529	21	0.443459	0.00310012	2	6	19	51620821	0	ENSBTAG00000053052	0.769531
51627281_0_ENSBTAG00000053052	-9.65275	15.8529	21	0.443459	0.00310012	2	6	19	51627281	0	ENSBTAG00000053052	0.769531
51630406_0_ENSBTAG00000053052	-9.65275	15.8529	21	0.443459	0.00310012	2	6	19	51630406	0	ENSBTAG00000053052	0.769531
51635120_0_ENSBTAG00000053052	9.65275	15.8529	21	0.443459	0.00310012	19	6	2	51635120	0	ENSBTAG00000053052	0.769531
51635769_0_ENSBTAG00000053052	9.65275	15.8529	21	0.443459	0.00310012	19	6	2	51635769	0	ENSBTAG00000053052	0.769531
51644699_0_ENSBTAG00000053052	9.65275	15.8529	21	0.443459	0.00310012	19	6	2	51644699	0	ENSBTAG00000053052	0.769531
51651910_0_ENSBTAG00000053052	9.65275	15.8529	21	0.443459	0.00310012	19	6	2	51651910	0	ENSBTAG00000053052	0.769531
51662625_0_ENSBTAG00000053052	9.65275	15.8529	21	0.443459	0.00310012	19	6	2	51662625	0	ENSBTAG00000053052	0.769531
51664231_0_ENSBTAG00000053052	9.65275	15.8529	21	0.443459	0.00310012	19	6	2	51664231	0	ENSBTAG00000053052	0.769531
51673993_0_ENSBTAG00000053052	-9.65275	15.8529	21	0.443459	0.00310012	2	6	19	51673993	0	ENSBTAG00000053052	0.769531
51680978_0_ENSBTAG00000053052	-9.65275	15.8529	21	0.443459	0.00310012	2	6	19	51680978	0	ENSBTAG00000053052	0.769531
51682782_0_ENSBTAG00000053052	-9.65275	15.8529	21	0.443459	0.00310012	2	6	19	51682782	0	ENSBTAG00000053052	0.769531
51686234_0_ENSBTAG00000053052	-9.65275	15.8529	21	0.443459	0.00310012	2	6	19	51686234	0	ENSBTAG00000053052	0.769531
45821709_7_ENSBTAG00000016142	3.12736	0.752292	16	0.442492	0.0110222	6	10	6	45821709	7	ENSBTAG00000016142	0.769531
50627686_0_ENSBTAG00000053052	11.8904	21.6867	20	0.441729	0.00410643	16	9	1	50627686	0	ENSBTAG00000053052	0.769531
51679990_15_ENSBTAG00000008433	437.527	14718.6	21	0.439645	0.0033069	1	6	20	51679990	15	ENSBTAG00000008433	0.769531
45676502_7_ENSBTAG00000016142	2.71964	0.577134	16	0.438914	0.0115336	6	11	5	45676502	7	ENSBTAG00000016142	0.769531
45679408_7_ENSBTAG00000016142	2.71964	0.577134	16	0.438914	0.0115336	6	11	5	45679408	7	ENSBTAG00000016142	0.769531
45680156_7_ENSBTAG00000016142	2.71964	0.577134	16	0.438914	0.0115336	6	11	5	45680156	7	ENSBTAG00000016142	0.769531
50949086_7_ENSBTAG00000019167	-27.1473	83.457	16	0.438408	0.0116075	8	12	2	50949086	7	ENSBTAG00000019167	0.769531
50949542_7_ENSBTAG00000019167	27.1473	83.457	16	0.438408	0.0116075	2	12	8	50949542	7	ENSBTAG00000019167	0.769531
51048860_7_ENSBTAG00000019167	27.1473	83.457	16	0.438408	0.0116075	2	12	8	51048860	7	ENSBTAG00000019167	0.769531
50586035_0_ENSBTAG00000053052	9.58058	16.2974	21	0.438329	0.00338099	12	12	3	50586035	0	ENSBTAG00000053052	0.769531
46744389_7_ENSBTAG00000015655	15.4776	35.2501	16	0.436866	0.0118351	0	8	14	46744389	7	ENSBTAG00000015655	0.769531
51138657_7_ENSBTAG00000003000	9.54204	21.805	16	0.436236	0.0119292	8	13	1	51138657	7	ENSBTAG00000003000	0.769531
51358817_7_ENSBTAG00000003000	9.54204	21.805	16	0.436236	0.0119292	8	13	1	51358817	7	ENSBTAG00000003000	0.769531
51530078_7_ENSBTAG00000003000	9.54204	21.805	16	0.436236	0.0119292	8	13	1	51530078	7	ENSBTAG00000003000	0.769531
51930707_7_ENSBTAG00000003000	9.54204	21.805	16	0.436236	0.0119292	1	16	5	51930707	7	ENSBTAG00000003000	0.769531
51951393_7_ENSBTAG00000003000	-9.54204	21.805	16	0.436236	0.0119292	5	16	1	51951393	7	ENSBTAG00000003000	0.769531
50531577_0_ENSBTAG00000053052	10.6207	20.5041	21	0.435557	0.00354179	6	10	11	50531577	0	ENSBTAG00000053052	0.769531
50533234_0_ENSBTAG00000053052	10.6207	20.5041	21	0.435557	0.00354179	6	10	11	50533234	0	ENSBTAG00000053052	0.769531
47175164_7_ENSBTAG00000020515	2.07428	0.702331	16	0.434668	0.0121661	0	12	10	47175164	7	ENSBTAG00000020515	0.769531
47178123_7_ENSBTAG00000020515	2.07428	0.702331	16	0.434668	0.0121661	0	12	10	47178123	7	ENSBTAG00000020515	0.769531
47178995_7_ENSBTAG00000020515	2.07428	0.702331	16	0.434668	0.0121661	0	12	10	47178995	7	ENSBTAG00000020515	0.769531
50397767_0_ENSBTAG00000053052	-13.308	32.583	21	0.434151	0.0036259	16	10	1	50397767	0	ENSBTAG00000053052	0.769531
52029560_0_ENSBTAG00000053052	13.308	32.583	21	0.434151	0.0036259	2	16	9	52029560	0	ENSBTAG00000053052	0.769531
52030242_0_ENSBTAG00000053052	13.308	32.583	21	0.434151	0.0036259	2	16	9	52030242	0	ENSBTAG00000053052	0.769531
52033017_0_ENSBTAG00000053052	13.308	32.583	21	0.434151	0.0036259	2	16	9	52033017	0	ENSBTAG00000053052	0.769531
52082137_0_ENSBTAG00000053052	-13.308	32.583	21	0.434151	0.0036259	16	10	1	52082137	0	ENSBTAG00000053052	0.769531
52094721_0_ENSBTAG00000053052	-13.308	32.583	21	0.434151	0.0036259	16	10	1	52094721	0	ENSBTAG00000053052	0.769531
52068818_0_ENSBTAG00000053052	13.308	32.583	21	0.434151	0.0036259	1	10	16	52068818	0	ENSBTAG00000053052	0.769531
51903816_7_ENSBTAG00000003000	6.69048	10.9777	16	0.433482	0.0123478	4	16	2	51903816	7	ENSBTAG00000003000	0.769531
51514220_0_ENSBTAG00000053052	21.5291	86.6082	21	0.432354	0.00373594	0	10	17	51514220	0	ENSBTAG00000053052	0.769531
51515563_0_ENSBTAG00000053052	21.5291	86.6082	21	0.432354	0.00373594	0	10	17	51515563	0	ENSBTAG00000053052	0.769531
51518000_0_ENSBTAG00000053052	21.5291	86.6082	21	0.432354	0.00373594	0	10	17	51518000	0	ENSBTAG00000053052	0.769531
51531147_0_ENSBTAG00000053052	-21.5291	86.6082	21	0.432354	0.00373594	17	10	0	51531147	0	ENSBTAG00000053052	0.769531
52105199_7_ENSBTAG00000003000	-7.45665	13.7777	16	0.432296	0.0125317	5	15	2	52105199	7	ENSBTAG00000003000	0.769531
51935719_7_ENSBTAG00000003000	7.45665	13.7777	16	0.432296	0.0125317	2	15	5	51935719	7	ENSBTAG00000003000	0.769531
51939478_7_ENSBTAG00000003000	7.45665	13.7777	16	0.432296	0.0125317	2	15	5	51939478	7	ENSBTAG00000003000	0.769531
51946407_7_ENSBTAG00000003000	7.45665	13.7777	16	0.432296	0.0125317	2	15	5	51946407	7	ENSBTAG00000003000	0.769531
51958561_7_ENSBTAG00000003000	7.45665	13.7777	16	0.432296	0.0125317	2	15	5	51958561	7	ENSBTAG00000003000	0.769531
52077743_7_ENSBTAG00000003000	7.45665	13.7777	16	0.432296	0.0125317	2	15	5	52077743	7	ENSBTAG00000003000	0.769531
52109075_7_ENSBTAG00000003000	7.45665	13.7777	16	0.432296	0.0125317	2	15	5	52109075	7	ENSBTAG00000003000	0.769531
52119162_7_ENSBTAG00000003000	7.45665	13.7777	16	0.432296	0.0125317	2	15	5	52119162	7	ENSBTAG00000003000	0.769531
52148660_7_ENSBTAG00000003000	7.45665	13.7777	16	0.432296	0.0125317	1	10	11	52148660	7	ENSBTAG00000003000	0.769531
52182976_7_ENSBTAG00000003000	7.45665	13.7777	16	0.432296	0.0125317	1	10	11	52182976	7	ENSBTAG00000003000	0.769531
45029795_7_ENSBTAG00000016142	3.61227	1.04591	16	0.432213	0.0125446	7	10	5	45029795	7	ENSBTAG00000016142	0.769531
50926852_7_ENSBTAG00000003000	-7.61681	14.7241	16	0.429579	0.0129617	15	7	0	50926852	7	ENSBTAG00000003000	0.769531
50953208_7_ENSBTAG00000003000	-7.61681	14.7241	16	0.429579	0.0129617	15	7	0	50953208	7	ENSBTAG00000003000	0.769531
51982968_7_ENSBTAG00000003000	-7.61681	14.7241	16	0.429579	0.0129617	15	7	0	51982968	7	ENSBTAG00000003000	0.769531
46436924_7_ENSBTAG00000000696	-152.889	2085.99	16	0.429126	0.0130344	0	12	10	46436924	7	ENSBTAG00000000696	0.769531
46438387_7_ENSBTAG00000000696	-152.889	2085.99	16	0.429126	0.0130344	0	12	10	46438387	7	ENSBTAG00000000696	0.769531
46466770_7_ENSBTAG00000000696	-152.889	2085.99	16	0.429126	0.0130344	0	12	10	46466770	7	ENSBTAG00000000696	0.769531
46530344_7_ENSBTAG00000000696	-152.889	2085.99	16	0.429126	0.0130344	0	12	10	46530344	7	ENSBTAG00000000696	0.769531
46544130_7_ENSBTAG00000000696	-152.889	2085.99	16	0.429126	0.0130344	0	12	10	46544130	7	ENSBTAG00000000696	0.769531
47469937_7_ENSBTAG00000008892	4.61271	3.29749	16	0.429072	0.0130432	8	12	2	47469937	7	ENSBTAG00000008892	0.769531
51927155_7_ENSBTAG00000003000	6.69837	11.4394	16	0.429065	0.0130443	4	13	5	51927155	7	ENSBTAG00000003000	0.769531
51966531_7_ENSBTAG00000003000	-6.69837	11.4394	16	0.429065	0.0130443	5	13	4	51966531	7	ENSBTAG00000003000	0.769531
45795411_0_ENSBTAG00000015655	26.7859	46.9391	21	0.428579	0.00397664	10	11	6	45795411	0	ENSBTAG00000015655	0.769531
45799729_0_ENSBTAG00000015655	26.7859	46.9391	21	0.428579	0.00397664	6	11	10	45799729	0	ENSBTAG00000015655	0.769531
51310744_7_ENSBTAG00000003000	5.71766	15.1857	15	0.42723	0.0168726	0	9	12	51310744	7	ENSBTAG00000003000	0.769531
46031202_7_ENSBTAG00000015403	4.56258	5.62293	16	0.427211	0.0133463	4	18	0	46031202	7	ENSBTAG00000015403	0.769531
51995347_0_ENSBTAG00000053052	15.3685	46.5436	21	0.426322	0.00412687	0	11	16	51995347	0	ENSBTAG00000053052	0.769531
52005216_0_ENSBTAG00000053052	15.3685	46.5436	21	0.426322	0.00412687	0	11	16	52005216	0	ENSBTAG00000053052	0.769531
52012427_0_ENSBTAG00000053052	15.3685	46.5436	21	0.426322	0.00412687	1	17	9	52012427	0	ENSBTAG00000053052	0.769531
52013518_0_ENSBTAG00000053052	15.3685	46.5436	21	0.426322	0.00412687	1	17	9	52013518	0	ENSBTAG00000053052	0.769531
52014036_0_ENSBTAG00000053052	15.3685	46.5436	21	0.426322	0.00412687	1	17	9	52014036	0	ENSBTAG00000053052	0.769531
52023708_0_ENSBTAG00000053052	15.3685	46.5436	21	0.426322	0.00412687	1	17	9	52023708	0	ENSBTAG00000053052	0.769531
51111669_7_ENSBTAG00000003000	7.34587	14.2164	16	0.425416	0.013644	7	7	8	51111669	7	ENSBTAG00000003000	0.769531
51768763_0_ENSBTAG00000053052	8.875	15.735	21	0.424803	0.0042308	14	10	3	51768763	0	ENSBTAG00000053052	0.769531
47166468_7_ENSBTAG00000015403	4.20951	4.902	16	0.42466	0.0137711	0	8	14	47166468	7	ENSBTAG00000015403	0.769531
47169336_7_ENSBTAG00000015403	4.20951	4.902	16	0.42466	0.0137711	0	8	14	47169336	7	ENSBTAG00000015403	0.769531
47170191_7_ENSBTAG00000015403	4.20951	4.902	16	0.42466	0.0137711	0	8	14	47170191	7	ENSBTAG00000015403	0.769531
51509486_0_ENSBTAG00000053052	7.94617	12.6685	21	0.424324	0.00426401	9	11	7	51509486	0	ENSBTAG00000053052	0.769531
51510372_0_ENSBTAG00000053052	-7.94617	12.6685	21	0.424324	0.00426401	7	11	9	51510372	0	ENSBTAG00000053052	0.769531
51520511_0_ENSBTAG00000053052	-7.94617	12.6685	21	0.424324	0.00426401	7	11	9	51520511	0	ENSBTAG00000053052	0.769531
51935719_7_ENSBTAG00000027676	158.936	1724.99	16	0.424117	0.0138629	2	15	5	51935719	7	ENSBTAG00000027676	0.769531
51939478_7_ENSBTAG00000027676	158.936	1724.99	16	0.424117	0.0138629	2	15	5	51939478	7	ENSBTAG00000027676	0.769531
51946407_7_ENSBTAG00000027676	158.936	1724.99	16	0.424117	0.0138629	2	15	5	51946407	7	ENSBTAG00000027676	0.769531
51958561_7_ENSBTAG00000027676	158.936	1724.99	16	0.424117	0.0138629	2	15	5	51958561	7	ENSBTAG00000027676	0.769531
52077743_7_ENSBTAG00000027676	158.936	1724.99	16	0.424117	0.0138629	2	15	5	52077743	7	ENSBTAG00000027676	0.769531
52105199_7_ENSBTAG00000027676	-158.936	1724.99	16	0.424117	0.0138629	5	15	2	52105199	7	ENSBTAG00000027676	0.769531
52109075_7_ENSBTAG00000027676	158.936	1724.99	16	0.424117	0.0138629	2	15	5	52109075	7	ENSBTAG00000027676	0.769531
52119162_7_ENSBTAG00000027676	158.936	1724.99	16	0.424117	0.0138629	2	15	5	52119162	7	ENSBTAG00000027676	0.769531
52148660_7_ENSBTAG00000027676	158.936	1724.99	16	0.424117	0.0138629	1	10	11	52148660	7	ENSBTAG00000027676	0.769531
52182976_7_ENSBTAG00000027676	158.936	1724.99	16	0.424117	0.0138629	1	10	11	52182976	7	ENSBTAG00000027676	0.769531
51310744_7_ENSBTAG00000027676	157.987	1890.84	15	0.422296	0.0178527	0	9	12	51310744	7	ENSBTAG00000027676	0.769531
46404077_7_ENSBTAG00000008892	-5.28472	4.5174	16	0.422119	0.0142053	1	4	17	46404077	7	ENSBTAG00000008892	0.769531
52028984_0_ENSBTAG00000053052	12.1349	30.4577	21	0.420996	0.00450123	7	14	6	52028984	0	ENSBTAG00000053052	0.769531
52032112_0_ENSBTAG00000053052	12.1349	30.4577	21	0.420996	0.00450123	7	14	6	52032112	0	ENSBTAG00000053052	0.769531
47164641_7_ENSBTAG00000020515	-1.65479	0.488993	16	0.420895	0.0144185	2	16	4	47164641	7	ENSBTAG00000020515	0.769531
47172230_7_ENSBTAG00000020515	-1.65479	0.488993	16	0.420895	0.0144185	2	16	4	47172230	7	ENSBTAG00000020515	0.769531
46944945_7_ENSBTAG00000020515	-1.65453	0.495496	16	0.41887	0.014777	1	14	7	46944945	7	ENSBTAG00000020515	0.769531
46946404_7_ENSBTAG00000020515	-1.65453	0.495496	16	0.41887	0.014777	1	14	7	46946404	7	ENSBTAG00000020515	0.769531
50732338_0_ENSBTAG00000017964	186.687	4939.87	17	0.417631	0.0119423	0	10	13	50732338	0	ENSBTAG00000017964	0.769531
45889329_15_ENSBTAG00000000694	49.4038	199.14	21	0.416953	0.00480489	8	13	6	45889329	15	ENSBTAG00000000694	0.769531
46744389_7_ENSBTAG00000027642	161.426	2345.88	16	0.416864	0.0151393	0	8	14	46744389	7	ENSBTAG00000027642	0.769531
47183086_7_ENSBTAG00000000696	-134.969	1722.12	16	0.415644	0.0153633	0	15	7	47183086	7	ENSBTAG00000000696	0.769531
47185375_7_ENSBTAG00000000696	-134.969	1722.12	16	0.415644	0.0153633	0	15	7	47185375	7	ENSBTAG00000000696	0.769531
51927155_7_ENSBTAG00000017964	107.1	911.746	16	0.41462	0.0155534	4	13	5	51927155	7	ENSBTAG00000017964	0.769531
51966531_7_ENSBTAG00000017964	-107.1	911.746	16	0.41462	0.0155534	5	13	4	51966531	7	ENSBTAG00000017964	0.769531
47509796_7_ENSBTAG00000015655	-11.3481	21.9166	16	0.413183	0.0158233	10	11	1	47509796	7	ENSBTAG00000015655	0.769531
52165370_7_ENSBTAG00000003000	6.52827	12.5991	16	0.41317	0.0158258	3	16	3	52165370	7	ENSBTAG00000003000	0.769531
51915322_7_ENSBTAG00000017964	141.557	1605.71	16	0.412541	0.0159453	2	9	11	51915322	7	ENSBTAG00000017964	0.769531
47215012_7_ENSBTAG00000015403	5.54237	15.6545	15	0.41188	0.0200747	0	4	17	47215012	7	ENSBTAG00000015403	0.769531
51888729_7_ENSBTAG00000003000	8.83889	23.3998	16	0.411838	0.0160795	3	19	0	51888729	7	ENSBTAG00000003000	0.769531
45676502_0_ENSBTAG00000003564	6.44133	2.33307	21	0.411426	0.00524878	7	14	6	45676502	0	ENSBTAG00000003564	0.769531
45679408_0_ENSBTAG00000003564	6.44133	2.33307	21	0.411426	0.00524878	7	14	6	45679408	0	ENSBTAG00000003564	0.769531
45680156_0_ENSBTAG00000003564	6.44133	2.33307	21	0.411426	0.00524878	7	14	6	45680156	0	ENSBTAG00000003564	0.769531
51669502_0_ENSBTAG00000053052	-8.5701	17.0434	21	0.408977	0.00545657	2	7	18	51669502	0	ENSBTAG00000053052	0.769531
46744389_7_ENSBTAG00000008892	8.12291	11.6048	16	0.408884	0.0166542	0	8	14	46744389	7	ENSBTAG00000008892	0.769531
46448856_7_ENSBTAG00000015403	6.14756	12.2627	16	0.408591	0.0167121	4	18	0	46448856	7	ENSBTAG00000015403	0.769531
46468697_7_ENSBTAG00000015403	6.14756	12.2627	16	0.408591	0.0167121	4	18	0	46468697	7	ENSBTAG00000015403	0.769531
46471516_7_ENSBTAG00000015403	6.14756	12.2627	16	0.408591	0.0167121	4	18	0	46471516	7	ENSBTAG00000015403	0.769531
46473658_7_ENSBTAG00000015403	-6.14756	12.2627	16	0.408591	0.0167121	0	18	4	46473658	7	ENSBTAG00000015403	0.769531
46477088_7_ENSBTAG00000015403	6.14756	12.2627	16	0.408591	0.0167121	4	18	0	46477088	7	ENSBTAG00000015403	0.769531
45734501_0_ENSBTAG00000015655	-25.527	46.502	21	0.407811	0.00555801	10	10	7	45734501	0	ENSBTAG00000015655	0.769531
45761922_0_ENSBTAG00000015655	-25.527	46.502	21	0.407811	0.00555801	10	10	7	45761922	0	ENSBTAG00000015655	0.769531
45770265_0_ENSBTAG00000015655	-25.527	46.502	21	0.407811	0.00555801	10	10	7	45770265	0	ENSBTAG00000015655	0.769531
45773650_0_ENSBTAG00000015655	-25.527	46.502	21	0.407811	0.00555801	10	10	7	45773650	0	ENSBTAG00000015655	0.769531
45778694_0_ENSBTAG00000015655	-25.527	46.502	21	0.407811	0.00555801	10	10	7	45778694	0	ENSBTAG00000015655	0.769531
45792783_0_ENSBTAG00000015655	25.527	46.502	21	0.407811	0.00555801	11	10	6	45792783	0	ENSBTAG00000015655	0.769531
52036072_7_ENSBTAG00000003000	-5.72626	10.2441	16	0.407615	0.0169063	3	14	5	52036072	7	ENSBTAG00000003000	0.769531
52063619_7_ENSBTAG00000003000	5.72626	10.2441	16	0.407615	0.0169063	5	14	3	52063619	7	ENSBTAG00000003000	0.769531
51314834_0_ENSBTAG00000053052	10.6267	26.7935	21	0.406758	0.00565098	11	15	1	51314834	0	ENSBTAG00000053052	0.769531
45809374_7_ENSBTAG00000016142	2.62091	0.612236	16	0.406015	0.0172284	11	8	3	45809374	7	ENSBTAG00000016142	0.769531
51281857_15_ENSBTAG00000008433	349.094	11264.4	22	0.404501	0.00468913	4	19	5	51281857	15	ENSBTAG00000008433	0.769531
52636232_7_ENSBTAG00000003000	-4.99792	8.18214	16	0.403014	0.0178465	6	7	9	52636232	7	ENSBTAG00000003000	0.769531
45794629_7_ENSBTAG00000015403	-3.84907	5.12464	16	0.402615	0.01793	16	6	0	45794629	7	ENSBTAG00000015403	0.769531
45716064_7_ENSBTAG00000015403	3.84907	5.12464	16	0.402615	0.01793	2	9	11	45716064	7	ENSBTAG00000015403	0.769531
45793534_7_ENSBTAG00000015403	3.84907	5.12464	16	0.402615	0.01793	0	6	16	45793534	7	ENSBTAG00000015403	0.769531
45804166_7_ENSBTAG00000015403	3.84907	5.12464	16	0.402615	0.01793	2	9	11	45804166	7	ENSBTAG00000015403	0.769531
45807442_7_ENSBTAG00000015403	3.84907	5.12464	16	0.402615	0.01793	2	9	11	45807442	7	ENSBTAG00000015403	0.769531
45739321_7_ENSBTAG00000015403	3.94724	5.4087	16	0.402288	0.0179987	2	8	12	45739321	7	ENSBTAG00000015403	0.769531
45796168_7_ENSBTAG00000015403	-3.94724	5.4087	16	0.402288	0.0179987	12	8	2	45796168	7	ENSBTAG00000015403	0.769531
45797268_7_ENSBTAG00000015403	-3.94724	5.4087	16	0.402288	0.0179987	12	8	2	45797268	7	ENSBTAG00000015403	0.769531
45797833_7_ENSBTAG00000015403	-3.94724	5.4087	16	0.402288	0.0179987	12	8	2	45797833	7	ENSBTAG00000015403	0.769531
45798517_7_ENSBTAG00000015403	-3.94724	5.4087	16	0.402288	0.0179987	12	8	2	45798517	7	ENSBTAG00000015403	0.769531
50669121_7_ENSBTAG00000014167	-193.412	4388.44	16	0.402107	0.0180368	1	9	12	50669121	7	ENSBTAG00000014167	0.769531
51891502_7_ENSBTAG00000003000	6.29037	13.2324	16	0.401046	0.0182616	3	17	2	51891502	7	ENSBTAG00000003000	0.769531
47630396_7_ENSBTAG00000008892	5.4133	5.48051	16	0.399503	0.0185926	8	11	3	47630396	7	ENSBTAG00000008892	0.769531
47653649_7_ENSBTAG00000008892	-5.4133	5.48051	16	0.399503	0.0185926	3	11	8	47653649	7	ENSBTAG00000008892	0.769531
51057213_7_ENSBTAG00000003000	6.30835	13.6994	16	0.39834	0.0188452	2	10	10	51057213	7	ENSBTAG00000003000	0.769531
50574072_0_ENSBTAG00000053052	7.96305	16.4809	21	0.39799	0.00647944	6	13	8	50574072	0	ENSBTAG00000053052	0.769531
46515608_7_ENSBTAG00000000696	-89.804	825.072	16	0.39743	0.0190449	2	11	9	46515608	7	ENSBTAG00000000696	0.769531
50835983_7_ENSBTAG00000003000	7.36775	18.9391	16	0.397107	0.0191162	0	6	16	50835983	7	ENSBTAG00000003000	0.769531
50840270_7_ENSBTAG00000003000	7.36775	18.9391	16	0.397107	0.0191162	0	6	16	50840270	7	ENSBTAG00000003000	0.769531
52176045_7_ENSBTAG00000003000	7.36775	18.9391	16	0.397107	0.0191162	0	6	16	52176045	7	ENSBTAG00000003000	0.769531
52187866_7_ENSBTAG00000003000	7.36775	18.9391	16	0.397107	0.0191162	0	6	16	52187866	7	ENSBTAG00000003000	0.769531
52206572_7_ENSBTAG00000003000	7.36775	18.9391	16	0.397107	0.0191162	0	6	16	52206572	7	ENSBTAG00000003000	0.769531
50414752_0_ENSBTAG00000053052	8.84982	20.6481	21	0.396668	0.00661305	6	15	6	50414752	0	ENSBTAG00000053052	0.769531
50426992_0_ENSBTAG00000053052	8.84982	20.6481	21	0.396668	0.00661305	6	15	6	50426992	0	ENSBTAG00000053052	0.769531
50432987_0_ENSBTAG00000053052	8.84982	20.6481	21	0.396668	0.00661305	6	15	6	50432987	0	ENSBTAG00000053052	0.769531
50468398_0_ENSBTAG00000053052	8.84982	20.6481	21	0.396668	0.00661305	4	11	12	50468398	0	ENSBTAG00000053052	0.769531
50469615_0_ENSBTAG00000053052	8.84982	20.6481	21	0.396668	0.00661305	4	11	12	50469615	0	ENSBTAG00000053052	0.769531
51927155_0_ENSBTAG00000053052	8.84982	20.6481	21	0.396668	0.00661305	6	15	6	51927155	0	ENSBTAG00000053052	0.769531
51966531_0_ENSBTAG00000053052	-8.84982	20.6481	21	0.396668	0.00661305	6	15	6	51966531	0	ENSBTAG00000053052	0.769531
50938412_7_ENSBTAG00000003000	5.84789	12.4607	16	0.39319	0.0199983	2	14	6	50938412	7	ENSBTAG00000003000	0.769531
47581320_7_ENSBTAG00000020515	2.01001	0.877794	16	0.392861	0.0200739	6	13	3	47581320	7	ENSBTAG00000020515	0.769531
46661531_15_ENSBTAG00000000694	-50.2301	223.043	22	0.392275	0.0057204	1	10	17	46661531	15	ENSBTAG00000000694	0.769531
47427902_7_ENSBTAG00000008892	3.94914	3.0652	16	0.392129	0.020243	8	11	3	47427902	7	ENSBTAG00000008892	0.769531
47455722_7_ENSBTAG00000008892	3.94914	3.0652	16	0.392129	0.020243	8	11	3	47455722	7	ENSBTAG00000008892	0.769531
47473423_7_ENSBTAG00000008892	3.94914	3.0652	16	0.392129	0.020243	8	11	3	47473423	7	ENSBTAG00000008892	0.769531
51891502_15_ENSBTAG00000023648	8.08644	3.09449	22	0.391991	0.00574661	7	18	3	51891502	15	ENSBTAG00000023648	0.769531
50423555_0_ENSBTAG00000053052	8.22733	18.8091	21	0.391902	0.00711486	3	16	8	50423555	0	ENSBTAG00000053052	0.769531
51891502_7_ENSBTAG00000017964	109.55	1045.7	16	0.391102	0.0204821	3	17	2	51891502	7	ENSBTAG00000017964	0.769531
51189173_15_ENSBTAG00000008433	322.597	10356.8	22	0.390185	0.00591525	3	12	13	51189173	15	ENSBTAG00000008433	0.769531
51367615_15_ENSBTAG00000008433	322.597	10356.8	22	0.390185	0.00591525	3	12	13	51367615	15	ENSBTAG00000008433	0.769531
51532070_15_ENSBTAG00000008433	-322.597	10356.8	22	0.390185	0.00591525	13	12	3	51532070	15	ENSBTAG00000008433	0.769531
51533636_15_ENSBTAG00000008433	322.597	10356.8	22	0.390185	0.00591525	3	12	13	51533636	15	ENSBTAG00000008433	0.769531
51534139_15_ENSBTAG00000008433	322.597	10356.8	22	0.390185	0.00591525	3	12	13	51534139	15	ENSBTAG00000008433	0.769531
51536052_15_ENSBTAG00000008433	322.597	10356.8	22	0.390185	0.00591525	3	12	13	51536052	15	ENSBTAG00000008433	0.769531
51539146_15_ENSBTAG00000008433	322.597	10356.8	22	0.390185	0.00591525	3	12	13	51539146	15	ENSBTAG00000008433	0.769531
51552964_15_ENSBTAG00000008433	-322.597	10356.8	22	0.390185	0.00591525	13	12	3	51552964	15	ENSBTAG00000008433	0.769531
51553689_15_ENSBTAG00000008433	322.597	10356.8	22	0.390185	0.00591525	3	12	13	51553689	15	ENSBTAG00000008433	0.769531
51579835_15_ENSBTAG00000008433	322.597	10356.8	22	0.390185	0.00591525	3	12	13	51579835	15	ENSBTAG00000008433	0.769531
51595947_15_ENSBTAG00000008433	322.597	10356.8	22	0.390185	0.00591525	3	12	13	51595947	15	ENSBTAG00000008433	0.769531
51605889_15_ENSBTAG00000008433	322.597	10356.8	22	0.390185	0.00591525	3	12	13	51605889	15	ENSBTAG00000008433	0.769531
51644151_15_ENSBTAG00000008433	322.597	10356.8	22	0.390185	0.00591525	3	12	13	51644151	15	ENSBTAG00000008433	0.769531
51655439_15_ENSBTAG00000008433	322.597	10356.8	22	0.390185	0.00591525	3	12	13	51655439	15	ENSBTAG00000008433	0.769531
51658022_15_ENSBTAG00000008433	322.597	10356.8	22	0.390185	0.00591525	3	12	13	51658022	15	ENSBTAG00000008433	0.769531
52016572_7_ENSBTAG00000002999	3.84713	2.28267	15	0.389251	0.0256789	7	12	2	52016572	7	ENSBTAG00000002999	0.769531
46507314_7_ENSBTAG00000020515	2.00483	0.899896	16	0.388822	0.0210213	2	18	2	46507314	7	ENSBTAG00000020515	0.769531
45673638_7_ENSBTAG00000015403	-2.78711	3.15708	16	0.388683	0.0210545	5	13	4	45673638	7	ENSBTAG00000015403	0.769531
51138657_7_ENSBTAG00000017964	144.503	1838.82	16	0.388408	0.0211203	8	13	1	51138657	7	ENSBTAG00000017964	0.769531
51358817_7_ENSBTAG00000017964	144.503	1838.82	16	0.388408	0.0211203	8	13	1	51358817	7	ENSBTAG00000017964	0.769531
51530078_7_ENSBTAG00000017964	144.503	1838.82	16	0.388408	0.0211203	8	13	1	51530078	7	ENSBTAG00000017964	0.769531
51930707_7_ENSBTAG00000017964	144.503	1838.82	16	0.388408	0.0211203	1	16	5	51930707	7	ENSBTAG00000017964	0.769531
51951393_7_ENSBTAG00000017964	-144.503	1838.82	16	0.388408	0.0211203	5	16	1	51951393	7	ENSBTAG00000017964	0.769531
47199685_7_ENSBTAG00000015403	3.93964	6.33257	16	0.388367	0.0211303	6	16	0	47199685	7	ENSBTAG00000015403	0.769531
50970157_7_ENSBTAG00000027676	156.494	1906.22	16	0.388256	0.021157	0	9	13	50970157	7	ENSBTAG00000027676	0.769531
51117447_7_ENSBTAG00000027676	156.494	1906.22	16	0.388256	0.021157	0	9	13	51117447	7	ENSBTAG00000027676	0.769531
51275342_7_ENSBTAG00000027676	-156.494	1906.22	16	0.388256	0.021157	13	9	0	51275342	7	ENSBTAG00000027676	0.769531
51298764_7_ENSBTAG00000027676	156.494	1906.22	16	0.388256	0.021157	0	9	13	51298764	7	ENSBTAG00000027676	0.769531
51319173_7_ENSBTAG00000027676	-156.494	1906.22	16	0.388256	0.021157	13	9	0	51319173	7	ENSBTAG00000027676	0.769531
51329280_7_ENSBTAG00000027676	-156.494	1906.22	16	0.388256	0.021157	13	9	0	51329280	7	ENSBTAG00000027676	0.769531
51337382_7_ENSBTAG00000027676	156.494	1906.22	16	0.388256	0.021157	0	9	13	51337382	7	ENSBTAG00000027676	0.769531
51344209_7_ENSBTAG00000027676	156.494	1906.22	16	0.388256	0.021157	0	9	13	51344209	7	ENSBTAG00000027676	0.769531
47598719_7_ENSBTAG00000020515	-2.33902	1.24006	16	0.387189	0.0214145	3	17	2	47598719	7	ENSBTAG00000020515	0.769531
51265571_15_ENSBTAG00000008433	321.093	10440.3	22	0.386874	0.0062358	2	9	17	51265571	15	ENSBTAG00000008433	0.769531
51903816_15_ENSBTAG00000023648	7.87797	2.98916	22	0.386747	0.00624844	8	17	3	51903816	15	ENSBTAG00000023648	0.769531
47207786_0_ENSBTAG00000000694	-59.292	229.153	21	0.385073	0.00789137	0	9	18	47207786	0	ENSBTAG00000000694	0.769531
47212727_0_ENSBTAG00000000694	-59.292	229.153	21	0.385073	0.00789137	0	9	18	47212727	0	ENSBTAG00000000694	0.769531
47217590_0_ENSBTAG00000000694	-59.292	229.153	21	0.385073	0.00789137	0	9	18	47217590	0	ENSBTAG00000000694	0.769531
52165370_0_ENSBTAG00000053052	8.08684	20.0338	21	0.383521	0.00807762	5	18	4	52165370	0	ENSBTAG00000053052	0.769531
51918003_7_ENSBTAG00000017964	97.5702	855.236	16	0.383351	0.0223625	12	9	1	51918003	7	ENSBTAG00000017964	0.769531
51874349_7_ENSBTAG00000003000	5.19597	11.0863	16	0.383014	0.0224475	5	14	3	51874349	7	ENSBTAG00000003000	0.769531
45694020_7_ENSBTAG00000015403	-2.53748	2.81793	16	0.382815	0.0224978	12	8	2	45694020	7	ENSBTAG00000015403	0.769531
47528312_15_ENSBTAG00000005251	-4.6343	2.99163	22	0.382762	0.0066549	12	14	2	47528312	15	ENSBTAG00000005251	0.769531
51679990_15_ENSBTAG00000018449	102.86	781.803	21	0.382703	0.00817739	1	6	20	51679990	15	ENSBTAG00000018449	0.769531
47617440_7_ENSBTAG00000008892	5.36289	6.03672	16	0.382653	0.0225386	6	13	3	47617440	7	ENSBTAG00000008892	0.769531
51794481_15_ENSBTAG00000008433	361.275	13525.3	22	0.382511	0.00668125	9	16	3	51794481	15	ENSBTAG00000008433	0.769531
51803577_15_ENSBTAG00000008433	361.275	13525.3	22	0.382511	0.00668125	9	16	3	51803577	15	ENSBTAG00000008433	0.769531
47768703_0_ENSBTAG00000037465	-9.13455	8.73255	21	0.382379	0.00821719	1	10	16	47768703	0	ENSBTAG00000037465	0.769531
47853527_0_ENSBTAG00000037465	-9.13455	8.73255	21	0.382379	0.00821719	1	10	16	47853527	0	ENSBTAG00000037465	0.769531
47862223_0_ENSBTAG00000037465	9.13455	8.73255	21	0.382379	0.00821719	16	10	1	47862223	0	ENSBTAG00000037465	0.769531
47215012_0_ENSBTAG00000000694	-60.033	239.157	20	0.382156	0.0101093	0	8	18	47215012	0	ENSBTAG00000000694	0.769531
51891502_15_ENSBTAG00000003001	8.36885	3.52746	22	0.381636	0.00677391	7	18	3	51891502	15	ENSBTAG00000003001	0.769531
51226759_15_ENSBTAG00000008433	-308.811	9972.1	22	0.38081	0.00686233	14	11	3	51226759	15	ENSBTAG00000008433	0.769531
51776850_7_ENSBTAG00000003000	5.37844	12.3249	16	0.380048	0.0232056	2	10	10	51776850	7	ENSBTAG00000003000	0.769531
51852853_7_ENSBTAG00000003000	-5.37844	12.3249	16	0.380048	0.0232056	10	10	2	51852853	7	ENSBTAG00000003000	0.769531
51858666_7_ENSBTAG00000003000	-5.37844	12.3249	16	0.380048	0.0232056	10	10	2	51858666	7	ENSBTAG00000003000	0.769531
51776850_0_ENSBTAG00000053052	-7.85269	19.8818	21	0.379358	0.00859644	3	12	12	51776850	0	ENSBTAG00000053052	0.769531
51852853_0_ENSBTAG00000053052	7.85269	19.8818	21	0.379358	0.00859644	12	12	3	51852853	0	ENSBTAG00000053052	0.769531
51858666_0_ENSBTAG00000053052	7.85269	19.8818	21	0.379358	0.00859644	12	12	3	51858666	0	ENSBTAG00000053052	0.769531
51903816_15_ENSBTAG00000003001	8.17014	3.39298	22	0.378941	0.00706618	8	17	3	51903816	15	ENSBTAG00000003001	0.769531
50640041_0_ENSBTAG00000026796	-5.21119	5.93289	19	0.378723	0.0129695	9	16	0	50640041	0	ENSBTAG00000026796	0.769531
46411871_0_ENSBTAG00000003564	-6.94461	3.07038	21	0.378133	0.00875453	1	9	17	46411871	0	ENSBTAG00000003564	0.769531
51879976_7_ENSBTAG00000003000	5.42424	12.8728	16	0.377964	0.0237508	3	16	3	51879976	7	ENSBTAG00000003000	0.769531
51882089_7_ENSBTAG00000003000	5.42424	12.8728	16	0.377964	0.0237508	3	16	3	51882089	7	ENSBTAG00000003000	0.769531
47071883_15_ENSBTAG00000005251	-4.69963	3.18696	22	0.377457	0.00723178	17	10	1	47071883	15	ENSBTAG00000005251	0.769531
51241314_15_ENSBTAG00000008433	374.182	14928.9	22	0.377169	0.00726426	3	15	10	51241314	15	ENSBTAG00000008433	0.769531
51746464_7_ENSBTAG00000017964	-121.606	1365.04	16	0.376506	0.0241384	10	9	3	51746464	7	ENSBTAG00000017964	0.769531
51122115_7_ENSBTAG00000003000	5.17102	14.4589	14	0.376005	0.0358341	0	7	13	51122115	7	ENSBTAG00000003000	0.769531
51828154_7_ENSBTAG00000003000	6.13209	16.8823	16	0.375975	0.0242808	14	8	0	51828154	7	ENSBTAG00000003000	0.769531
46489980_7_ENSBTAG00000015403	-3.01858	9.24864	15	0.375934	0.0295262	0	14	7	46489980	7	ENSBTAG00000015403	0.769531
51999021_7_ENSBTAG00000003000	-5.08783	11.714	16	0.375375	0.0244426	11	9	2	51999021	7	ENSBTAG00000003000	0.769531
50669121_7_ENSBTAG00000008433	-280.46	6906.16	16	0.37451	0.0246774	1	9	12	50669121	7	ENSBTAG00000008433	0.769531
52694682_7_ENSBTAG00000003000	5.70791	14.9429	16	0.374361	0.024718	0	7	15	52694682	7	ENSBTAG00000003000	0.769531
51746464_7_ENSBTAG00000003000	-6.19027	17.6265	16	0.374143	0.0247777	10	9	3	51746464	7	ENSBTAG00000003000	0.769531
47673256_7_ENSBTAG00000008892	4.63173	4.79899	16	0.373787	0.024875	11	8	3	47673256	7	ENSBTAG00000008892	0.769531
47554286_7_ENSBTAG00000008892	-4.63173	4.79899	16	0.373787	0.024875	3	6	13	47554286	7	ENSBTAG00000008892	0.769531
52086164_15_ENSBTAG00000053052	41.9477	177.78	22	0.373154	0.00773124	11	9	8	52086164	15	ENSBTAG00000053052	0.769531
52088404_15_ENSBTAG00000053052	41.9477	177.78	22	0.373154	0.00773124	11	9	8	52088404	15	ENSBTAG00000053052	0.769531
52020380_0_ENSBTAG00000053052	11.5178	46.5771	21	0.372764	0.00947716	1	18	8	52020380	0	ENSBTAG00000053052	0.769531
52021566_0_ENSBTAG00000053052	11.5178	46.5771	21	0.372764	0.00947716	1	18	8	52021566	0	ENSBTAG00000053052	0.769531
47859847_0_ENSBTAG00000037465	9.16512	9.27564	20	0.372715	0.0115468	15	10	1	47859847	0	ENSBTAG00000037465	0.769531
51915322_7_ENSBTAG00000003000	6.81758	22.0913	16	0.371723	0.0254464	2	9	11	51915322	7	ENSBTAG00000003000	0.769531
47554286_7_ENSBTAG00000020515	1.49484	0.574872	16	0.371014	0.025645	3	6	13	47554286	7	ENSBTAG00000020515	0.769531
45495392_7_ENSBTAG00000015403	3.75617	7.29879	16	0.370703	0.0257326	1	9	12	45495392	7	ENSBTAG00000015403	0.769531
45499360_7_ENSBTAG00000015403	3.75617	7.29879	16	0.370703	0.0257326	1	9	12	45499360	7	ENSBTAG00000015403	0.769531
45543325_7_ENSBTAG00000015403	3.75617	7.29879	16	0.370703	0.0257326	1	9	12	45543325	7	ENSBTAG00000015403	0.769531
45565127_7_ENSBTAG00000015403	3.75617	7.29879	16	0.370703	0.0257326	1	9	12	45565127	7	ENSBTAG00000015403	0.769531
45708263_7_ENSBTAG00000015403	3.75617	7.29879	16	0.370703	0.0257326	1	9	12	45708263	7	ENSBTAG00000015403	0.769531
52020380_7_ENSBTAG00000003000	8.41296	34.2341	16	0.370454	0.025803	0	15	7	52020380	7	ENSBTAG00000003000	0.769531
52021566_7_ENSBTAG00000003000	8.41296	34.2341	16	0.370454	0.025803	0	15	7	52021566	7	ENSBTAG00000003000	0.769531
45464871_7_ENSBTAG00000015403	2.25568	2.65783	16	0.370048	0.0259179	3	9	10	45464871	7	ENSBTAG00000015403	0.769531
45469823_7_ENSBTAG00000015403	2.25568	2.65783	16	0.370048	0.0259179	3	9	10	45469823	7	ENSBTAG00000015403	0.769531
51138657_7_ENSBTAG00000014167	184.126	4665.37	16	0.369793	0.0259902	8	13	1	51138657	7	ENSBTAG00000014167	0.769531
51358817_7_ENSBTAG00000014167	184.126	4665.37	16	0.369793	0.0259902	8	13	1	51358817	7	ENSBTAG00000014167	0.769531
51530078_7_ENSBTAG00000014167	184.126	4665.37	16	0.369793	0.0259902	8	13	1	51530078	7	ENSBTAG00000014167	0.769531
51930707_7_ENSBTAG00000014167	184.126	4665.37	16	0.369793	0.0259902	1	16	5	51930707	7	ENSBTAG00000014167	0.769531
51951393_7_ENSBTAG00000014167	-184.126	4665.37	16	0.369793	0.0259902	5	16	1	51951393	7	ENSBTAG00000014167	0.769531
45515443_7_ENSBTAG00000015403	3.82717	7.75396	16	0.369154	0.0261723	1	8	13	45515443	7	ENSBTAG00000015403	0.769531
45522489_7_ENSBTAG00000015403	3.82717	7.75396	16	0.369154	0.0261723	1	8	13	45522489	7	ENSBTAG00000015403	0.769531
45786736_7_ENSBTAG00000015403	3.82717	7.75396	16	0.369154	0.0261723	1	8	13	45786736	7	ENSBTAG00000015403	0.769531
47619252_15_ENSBTAG00000005251	-7.44317	8.46698	22	0.369013	0.00823991	0	7	21	47619252	15	ENSBTAG00000005251	0.769531
47620236_15_ENSBTAG00000005251	-7.44317	8.46698	22	0.369013	0.00823991	0	7	21	47620236	15	ENSBTAG00000005251	0.769531
50977647_7_ENSBTAG00000003000	5.98887	17.8484	16	0.368427	0.0263807	0	5	17	50977647	7	ENSBTAG00000003000	0.769531
50983839_7_ENSBTAG00000003000	5.98887	17.8484	16	0.368427	0.0263807	0	5	17	50983839	7	ENSBTAG00000003000	0.769531
50986343_7_ENSBTAG00000003000	5.98887	17.8484	16	0.368427	0.0263807	0	5	17	50986343	7	ENSBTAG00000003000	0.769531
50989481_7_ENSBTAG00000003000	5.98887	17.8484	16	0.368427	0.0263807	0	5	17	50989481	7	ENSBTAG00000003000	0.769531
50992304_7_ENSBTAG00000003000	5.98887	17.8484	16	0.368427	0.0263807	0	5	17	50992304	7	ENSBTAG00000003000	0.769531
50995742_7_ENSBTAG00000003000	5.98887	17.8484	16	0.368427	0.0263807	0	5	17	50995742	7	ENSBTAG00000003000	0.769531
50997537_7_ENSBTAG00000003000	5.98887	17.8484	16	0.368427	0.0263807	0	5	17	50997537	7	ENSBTAG00000003000	0.769531
50999479_7_ENSBTAG00000003000	5.98887	17.8484	16	0.368427	0.0263807	0	5	17	50999479	7	ENSBTAG00000003000	0.769531
51018261_7_ENSBTAG00000003000	5.98887	17.8484	16	0.368427	0.0263807	0	5	17	51018261	7	ENSBTAG00000003000	0.769531
51024681_7_ENSBTAG00000003000	5.98887	17.8484	16	0.368427	0.0263807	0	5	17	51024681	7	ENSBTAG00000003000	0.769531
51029408_7_ENSBTAG00000003000	5.98887	17.8484	16	0.368427	0.0263807	0	5	17	51029408	7	ENSBTAG00000003000	0.769531
51056038_7_ENSBTAG00000003000	5.98887	17.8484	16	0.368427	0.0263807	0	5	17	51056038	7	ENSBTAG00000003000	0.769531
51587586_7_ENSBTAG00000003000	5.98887	17.8484	16	0.368427	0.0263807	0	5	17	51587586	7	ENSBTAG00000003000	0.769531
51591306_7_ENSBTAG00000003000	5.98887	17.8484	16	0.368427	0.0263807	0	5	17	51591306	7	ENSBTAG00000003000	0.769531
51625138_7_ENSBTAG00000003000	5.98887	17.8484	16	0.368427	0.0263807	0	5	17	51625138	7	ENSBTAG00000003000	0.769531
51715738_7_ENSBTAG00000003000	5.98887	17.8484	16	0.368427	0.0263807	0	5	17	51715738	7	ENSBTAG00000003000	0.769531
51725256_7_ENSBTAG00000003000	5.98887	17.8484	16	0.368427	0.0263807	0	5	17	51725256	7	ENSBTAG00000003000	0.769531
51728207_7_ENSBTAG00000003000	5.98887	17.8484	16	0.368427	0.0263807	0	5	17	51728207	7	ENSBTAG00000003000	0.769531
51767631_7_ENSBTAG00000003000	5.98887	17.8484	16	0.368427	0.0263807	0	5	17	51767631	7	ENSBTAG00000003000	0.769531
52242375_7_ENSBTAG00000003000	5.98887	17.8484	16	0.368427	0.0263807	0	5	17	52242375	7	ENSBTAG00000003000	0.769531
52352237_7_ENSBTAG00000003000	5.98887	17.8484	16	0.368427	0.0263807	0	5	17	52352237	7	ENSBTAG00000003000	0.769531
52358278_7_ENSBTAG00000003000	5.98887	17.8484	16	0.368427	0.0263807	0	5	17	52358278	7	ENSBTAG00000003000	0.769531
52363430_7_ENSBTAG00000003000	5.98887	17.8484	16	0.368427	0.0263807	0	5	17	52363430	7	ENSBTAG00000003000	0.769531
52368989_7_ENSBTAG00000003000	5.98887	17.8484	16	0.368427	0.0263807	0	5	17	52368989	7	ENSBTAG00000003000	0.769531
52370646_7_ENSBTAG00000003000	5.98887	17.8484	16	0.368427	0.0263807	0	5	17	52370646	7	ENSBTAG00000003000	0.769531
52377781_7_ENSBTAG00000003000	5.98887	17.8484	16	0.368427	0.0263807	0	5	17	52377781	7	ENSBTAG00000003000	0.769531
52384497_7_ENSBTAG00000003000	5.98887	17.8484	16	0.368427	0.0263807	0	5	17	52384497	7	ENSBTAG00000003000	0.769531
52387925_7_ENSBTAG00000003000	5.98887	17.8484	16	0.368427	0.0263807	0	5	17	52387925	7	ENSBTAG00000003000	0.769531
52394951_7_ENSBTAG00000003000	5.98887	17.8484	16	0.368427	0.0263807	0	5	17	52394951	7	ENSBTAG00000003000	0.769531
52414214_7_ENSBTAG00000003000	5.98887	17.8484	16	0.368427	0.0263807	0	5	17	52414214	7	ENSBTAG00000003000	0.769531
52436771_7_ENSBTAG00000003000	5.98887	17.8484	16	0.368427	0.0263807	0	5	17	52436771	7	ENSBTAG00000003000	0.769531
52444442_7_ENSBTAG00000003000	5.98887	17.8484	16	0.368427	0.0263807	0	5	17	52444442	7	ENSBTAG00000003000	0.769531
52454943_7_ENSBTAG00000003000	5.98887	17.8484	16	0.368427	0.0263807	0	5	17	52454943	7	ENSBTAG00000003000	0.769531
52660106_7_ENSBTAG00000003000	5.98887	17.8484	16	0.368427	0.0263807	0	5	17	52660106	7	ENSBTAG00000003000	0.769531
52715653_7_ENSBTAG00000003000	5.98887	17.8484	16	0.368427	0.0263807	0	5	17	52715653	7	ENSBTAG00000003000	0.769531
52721338_7_ENSBTAG00000003000	5.98887	17.8484	16	0.368427	0.0263807	0	5	17	52721338	7	ENSBTAG00000003000	0.769531
52728808_7_ENSBTAG00000003000	5.98887	17.8484	16	0.368427	0.0263807	0	5	17	52728808	7	ENSBTAG00000003000	0.769531
52729977_7_ENSBTAG00000003000	5.98887	17.8484	16	0.368427	0.0263807	0	5	17	52729977	7	ENSBTAG00000003000	0.769531
52740333_7_ENSBTAG00000003000	5.98887	17.8484	16	0.368427	0.0263807	0	5	17	52740333	7	ENSBTAG00000003000	0.769531
50965192_7_ENSBTAG00000003000	-5.98887	17.8484	16	0.368427	0.0263807	17	5	0	50965192	7	ENSBTAG00000003000	0.769531
50983166_7_ENSBTAG00000003000	-5.98887	17.8484	16	0.368427	0.0263807	17	5	0	50983166	7	ENSBTAG00000003000	0.769531
50998503_7_ENSBTAG00000003000	-5.98887	17.8484	16	0.368427	0.0263807	17	5	0	50998503	7	ENSBTAG00000003000	0.769531
51027155_7_ENSBTAG00000003000	-5.98887	17.8484	16	0.368427	0.0263807	17	5	0	51027155	7	ENSBTAG00000003000	0.769531
51090536_7_ENSBTAG00000003000	-5.98887	17.8484	16	0.368427	0.0263807	17	5	0	51090536	7	ENSBTAG00000003000	0.769531
51173429_7_ENSBTAG00000003000	-5.98887	17.8484	16	0.368427	0.0263807	17	5	0	51173429	7	ENSBTAG00000003000	0.769531
51181855_7_ENSBTAG00000003000	-5.98887	17.8484	16	0.368427	0.0263807	17	5	0	51181855	7	ENSBTAG00000003000	0.769531
51772780_7_ENSBTAG00000003000	-5.98887	17.8484	16	0.368427	0.0263807	17	5	0	51772780	7	ENSBTAG00000003000	0.769531
51989430_7_ENSBTAG00000003000	-5.98887	17.8484	16	0.368427	0.0263807	17	5	0	51989430	7	ENSBTAG00000003000	0.769531
52664402_7_ENSBTAG00000003000	-5.98887	17.8484	16	0.368427	0.0263807	17	5	0	52664402	7	ENSBTAG00000003000	0.769531
47200661_7_ENSBTAG00000020515	1.47472	0.572034	16	0.36831	0.0264145	5	12	5	47200661	7	ENSBTAG00000020515	0.769531
47205227_7_ENSBTAG00000020515	1.47472	0.572034	16	0.36831	0.0264145	5	12	5	47205227	7	ENSBTAG00000020515	0.769531
52016572_0_ENSBTAG00000053052	-2.09946	17.904	20	0.367768	0.0123675	11	13	2	52016572	0	ENSBTAG00000053052	0.769531
47425266_7_ENSBTAG00000008892	4.00932	3.31686	15	0.367501	0.0321925	7	11	3	47425266	7	ENSBTAG00000008892	0.769531
46747914_7_ENSBTAG00000027642	107.929	1296	16	0.367391	0.0266802	1	7	14	46747914	7	ENSBTAG00000027642	0.769531
46748976_7_ENSBTAG00000027642	107.929	1296	16	0.367391	0.0266802	1	7	14	46748976	7	ENSBTAG00000027642	0.769531
46750227_7_ENSBTAG00000027642	107.929	1296	16	0.367391	0.0266802	1	7	14	46750227	7	ENSBTAG00000027642	0.769531
45831020_15_ENSBTAG00000000694	38.7979	150.694	22	0.36714	0.00847943	8	13	7	45831020	15	ENSBTAG00000000694	0.769531
45846619_15_ENSBTAG00000000694	38.7979	150.694	22	0.36714	0.00847943	8	13	7	45846619	15	ENSBTAG00000000694	0.769531
45897949_15_ENSBTAG00000000694	-38.7979	150.694	22	0.36714	0.00847943	7	13	8	45897949	15	ENSBTAG00000000694	0.769531
51828154_7_ENSBTAG00000019168	11.1768	9.36353	16	0.366469	0.026949	14	8	0	51828154	7	ENSBTAG00000019168	0.769531
51057213_7_ENSBTAG00000018449	106.054	1488.69	16	0.366424	0.0269622	2	10	10	51057213	7	ENSBTAG00000018449	0.769531
51262252_0_ENSBTAG00000053052	-23.1246	205.546	21	0.366211	0.0104286	18	9	0	51262252	0	ENSBTAG00000053052	0.769531
51305221_0_ENSBTAG00000053052	-23.1246	205.546	21	0.366211	0.0104286	18	9	0	51305221	0	ENSBTAG00000053052	0.769531
51340661_0_ENSBTAG00000053052	-23.1246	205.546	21	0.366211	0.0104286	18	9	0	51340661	0	ENSBTAG00000053052	0.769531
47562591_7_ENSBTAG00000008892	-5.37592	6.88525	16	0.365328	0.0272849	2	12	8	47562591	7	ENSBTAG00000008892	0.769531
47564219_7_ENSBTAG00000008892	-5.37592	6.88525	16	0.365328	0.0272849	2	12	8	47564219	7	ENSBTAG00000008892	0.769531
47577183_7_ENSBTAG00000008892	-5.37592	6.88525	16	0.365328	0.0272849	2	12	8	47577183	7	ENSBTAG00000008892	0.769531
50970157_7_ENSBTAG00000003000	5.54529	16.0259	16	0.36523	0.0273139	0	9	13	50970157	7	ENSBTAG00000003000	0.769531
51117447_7_ENSBTAG00000003000	5.54529	16.0259	16	0.36523	0.0273139	0	9	13	51117447	7	ENSBTAG00000003000	0.769531
51275342_7_ENSBTAG00000003000	-5.54529	16.0259	16	0.36523	0.0273139	13	9	0	51275342	7	ENSBTAG00000003000	0.769531
51298764_7_ENSBTAG00000003000	5.54529	16.0259	16	0.36523	0.0273139	0	9	13	51298764	7	ENSBTAG00000003000	0.769531
51319173_7_ENSBTAG00000003000	-5.54529	16.0259	16	0.36523	0.0273139	13	9	0	51319173	7	ENSBTAG00000003000	0.769531
51329280_7_ENSBTAG00000003000	-5.54529	16.0259	16	0.36523	0.0273139	13	9	0	51329280	7	ENSBTAG00000003000	0.769531
51337382_7_ENSBTAG00000003000	5.54529	16.0259	16	0.36523	0.0273139	0	9	13	51337382	7	ENSBTAG00000003000	0.769531
51344209_7_ENSBTAG00000003000	5.54529	16.0259	16	0.36523	0.0273139	0	9	13	51344209	7	ENSBTAG00000003000	0.769531
50640041_15_ENSBTAG00000023648	7.68111	3.74242	20	0.363955	0.0130335	9	16	1	50640041	15	ENSBTAG00000023648	0.769531
46424811_7_ENSBTAG00000000696	-125.58	1875.01	16	0.363765	0.0277502	0	13	9	46424811	7	ENSBTAG00000000696	0.769531
46427110_7_ENSBTAG00000000696	-125.58	1875.01	16	0.363765	0.0277502	0	13	9	46427110	7	ENSBTAG00000000696	0.769531
46428618_7_ENSBTAG00000000696	-125.58	1875.01	16	0.363765	0.0277502	0	13	9	46428618	7	ENSBTAG00000000696	0.769531
46512804_7_ENSBTAG00000000696	-125.58	1875.01	16	0.363765	0.0277502	0	13	9	46512804	7	ENSBTAG00000000696	0.769531
46393361_7_ENSBTAG00000000696	125.58	1875.01	16	0.363765	0.0277502	9	13	0	46393361	7	ENSBTAG00000000696	0.769531
46396598_7_ENSBTAG00000000696	125.58	1875.01	16	0.363765	0.0277502	9	13	0	46396598	7	ENSBTAG00000000696	0.769531
46408763_7_ENSBTAG00000000696	125.58	1875.01	16	0.363765	0.0277502	9	13	0	46408763	7	ENSBTAG00000000696	0.769531
46415312_7_ENSBTAG00000000696	125.58	1875.01	16	0.363765	0.0277502	9	13	0	46415312	7	ENSBTAG00000000696	0.769531
46417154_7_ENSBTAG00000000696	125.58	1875.01	16	0.363765	0.0277502	9	13	0	46417154	7	ENSBTAG00000000696	0.769531
51874349_7_ENSBTAG00000017964	95.6373	888.905	16	0.363607	0.0277976	5	14	3	51874349	7	ENSBTAG00000017964	0.769531
45809374_0_ENSBTAG00000015655	25.0711	54.355	21	0.363275	0.0108809	12	10	5	45809374	0	ENSBTAG00000015655	0.769531
45687443_7_ENSBTAG00000015403	6.61425	26.1404	16	0.361465	0.0284467	0	8	14	45687443	7	ENSBTAG00000015403	0.769531
45690313_7_ENSBTAG00000015403	6.61425	26.1404	16	0.361465	0.0284467	0	8	14	45690313	7	ENSBTAG00000015403	0.769531
51935719_7_ENSBTAG00000017964	110.824	1205.08	16	0.361232	0.0285181	2	15	5	51935719	7	ENSBTAG00000017964	0.769531
51939478_7_ENSBTAG00000017964	110.824	1205.08	16	0.361232	0.0285181	2	15	5	51939478	7	ENSBTAG00000017964	0.769531
51946407_7_ENSBTAG00000017964	110.824	1205.08	16	0.361232	0.0285181	2	15	5	51946407	7	ENSBTAG00000017964	0.769531
51958561_7_ENSBTAG00000017964	110.824	1205.08	16	0.361232	0.0285181	2	15	5	51958561	7	ENSBTAG00000017964	0.769531
52077743_7_ENSBTAG00000017964	110.824	1205.08	16	0.361232	0.0285181	2	15	5	52077743	7	ENSBTAG00000017964	0.769531
52105199_7_ENSBTAG00000017964	-110.824	1205.08	16	0.361232	0.0285181	5	15	2	52105199	7	ENSBTAG00000017964	0.769531
52109075_7_ENSBTAG00000017964	110.824	1205.08	16	0.361232	0.0285181	2	15	5	52109075	7	ENSBTAG00000017964	0.769531
52119162_7_ENSBTAG00000017964	110.824	1205.08	16	0.361232	0.0285181	2	15	5	52119162	7	ENSBTAG00000017964	0.769531
52148660_7_ENSBTAG00000017964	110.824	1205.08	16	0.361232	0.0285181	1	10	11	52148660	7	ENSBTAG00000017964	0.769531
52182976_7_ENSBTAG00000017964	110.824	1205.08	16	0.361232	0.0285181	1	10	11	52182976	7	ENSBTAG00000017964	0.769531
52725708_7_ENSBTAG00000003000	4.58418	11.7252	16	0.360716	0.0286766	1	8	13	52725708	7	ENSBTAG00000003000	0.769531
48371261_15_ENSBTAG00000005251	5.80191	5.66533	20	0.35989	0.0137772	18	8	0	48371261	15	ENSBTAG00000005251	0.769531
45699434_7_ENSBTAG00000015403	3.62732	8.11066	16	0.359605	0.0290204	1	8	13	45699434	7	ENSBTAG00000015403	0.769531
45700508_7_ENSBTAG00000015403	3.62732	8.11066	16	0.359605	0.0290204	1	8	13	45700508	7	ENSBTAG00000015403	0.769531
45704397_7_ENSBTAG00000015403	3.62732	8.11066	16	0.359605	0.0290204	1	8	13	45704397	7	ENSBTAG00000015403	0.769531
45707412_7_ENSBTAG00000015403	3.62732	8.11066	16	0.359605	0.0290204	1	8	13	45707412	7	ENSBTAG00000015403	0.769531
52253684_15_ENSBTAG00000053052	38.5697	162.05	22	0.358726	0.00963164	9	10	9	52253684	15	ENSBTAG00000053052	0.769531
44776255_0_ENSBTAG00000016142	-2.53651	0.85131	18	0.35864	0.0203011	9	7	8	44776255	0	ENSBTAG00000016142	0.769531
50494930_0_ENSBTAG00000053052	6.87273	20.341	21	0.358616	0.0116333	18	8	1	50494930	0	ENSBTAG00000053052	0.769531
50496169_0_ENSBTAG00000053052	-6.87273	20.341	21	0.358616	0.0116333	1	8	18	50496169	0	ENSBTAG00000053052	0.769531
51262252_7_ENSBTAG00000017964	257.822	6592.01	16	0.358585	0.0293387	14	8	0	51262252	7	ENSBTAG00000017964	0.769531
51305221_7_ENSBTAG00000017964	257.822	6592.01	16	0.358585	0.0293387	14	8	0	51305221	7	ENSBTAG00000017964	0.769531
51340661_7_ENSBTAG00000017964	257.822	6592.01	16	0.358585	0.0293387	14	8	0	51340661	7	ENSBTAG00000017964	0.769531
51514220_7_ENSBTAG00000017964	-257.822	6592.01	16	0.358585	0.0293387	0	8	14	51514220	7	ENSBTAG00000017964	0.769531
51515563_7_ENSBTAG00000017964	-257.822	6592.01	16	0.358585	0.0293387	0	8	14	51515563	7	ENSBTAG00000017964	0.769531
51518000_7_ENSBTAG00000017964	-257.822	6592.01	16	0.358585	0.0293387	0	8	14	51518000	7	ENSBTAG00000017964	0.769531
51531147_7_ENSBTAG00000017964	257.822	6592.01	16	0.358585	0.0293387	14	8	0	51531147	7	ENSBTAG00000017964	0.769531
46542206_7_ENSBTAG00000015403	-4.15777	10.8488	16	0.358557	0.0293477	0	15	7	46542206	7	ENSBTAG00000015403	0.769531
52307521_7_ENSBTAG00000003000	3.91697	8.8643	16	0.358501	0.0293651	2	7	13	52307521	7	ENSBTAG00000003000	0.769531
52320871_7_ENSBTAG00000003000	3.91697	8.8643	16	0.358501	0.0293651	2	7	13	52320871	7	ENSBTAG00000003000	0.769531
52326464_7_ENSBTAG00000003000	3.91697	8.8643	16	0.358501	0.0293651	2	7	13	52326464	7	ENSBTAG00000003000	0.769531
52334090_7_ENSBTAG00000003000	3.91697	8.8643	16	0.358501	0.0293651	2	7	13	52334090	7	ENSBTAG00000003000	0.769531
52337483_7_ENSBTAG00000003000	3.91697	8.8643	16	0.358501	0.0293651	2	7	13	52337483	7	ENSBTAG00000003000	0.769531
52348017_7_ENSBTAG00000003000	3.91697	8.8643	16	0.358501	0.0293651	2	7	13	52348017	7	ENSBTAG00000003000	0.769531
52451882_7_ENSBTAG00000003000	3.91697	8.8643	16	0.358501	0.0293651	2	7	13	52451882	7	ENSBTAG00000003000	0.769531
52472065_7_ENSBTAG00000003000	3.91697	8.8643	16	0.358501	0.0293651	2	7	13	52472065	7	ENSBTAG00000003000	0.769531
52482690_7_ENSBTAG00000003000	-3.91697	8.8643	16	0.358501	0.0293651	13	7	2	52482690	7	ENSBTAG00000003000	0.769531
52488149_7_ENSBTAG00000003000	-3.91697	8.8643	16	0.358501	0.0293651	13	7	2	52488149	7	ENSBTAG00000003000	0.769531
52491892_7_ENSBTAG00000003000	-3.91697	8.8643	16	0.358501	0.0293651	13	7	2	52491892	7	ENSBTAG00000003000	0.769531
52576995_7_ENSBTAG00000003000	-3.91697	8.8643	16	0.358501	0.0293651	13	7	2	52576995	7	ENSBTAG00000003000	0.769531
52606030_7_ENSBTAG00000003000	3.91697	8.8643	16	0.358501	0.0293651	2	7	13	52606030	7	ENSBTAG00000003000	0.769531
52622188_7_ENSBTAG00000003000	3.91697	8.8643	16	0.358501	0.0293651	2	7	13	52622188	7	ENSBTAG00000003000	0.769531
51884516_7_ENSBTAG00000003000	-7.75124	34.9026	16	0.35816	0.0294724	12	10	0	51884516	7	ENSBTAG00000003000	0.769531
51701140_7_ENSBTAG00000003000	4.51083	11.8716	16	0.35789	0.0295574	3	12	7	51701140	7	ENSBTAG00000003000	0.769531
51707336_7_ENSBTAG00000003000	4.51083	11.8716	16	0.35789	0.0295574	3	12	7	51707336	7	ENSBTAG00000003000	0.769531
51752005_7_ENSBTAG00000003000	4.51083	11.8716	16	0.35789	0.0295574	3	12	7	51752005	7	ENSBTAG00000003000	0.769531
51755878_7_ENSBTAG00000003000	4.51083	11.8716	16	0.35789	0.0295574	3	12	7	51755878	7	ENSBTAG00000003000	0.769531
45708263_7_ENSBTAG00000015655	11.4208	32.8058	16	0.357371	0.0297215	1	9	12	45708263	7	ENSBTAG00000015655	0.769531
45804166_7_ENSBTAG00000020515	1.77184	0.907902	16	0.357143	0.029794	2	9	11	45804166	7	ENSBTAG00000020515	0.769531
45807442_7_ENSBTAG00000020515	1.77184	0.907902	16	0.357143	0.029794	2	9	11	45807442	7	ENSBTAG00000020515	0.769531
47140836_7_ENSBTAG00000015655	-8.37259	17.6677	16	0.357105	0.029806	4	16	2	47140836	7	ENSBTAG00000015655	0.769531
47141641_7_ENSBTAG00000015655	-8.37259	17.6677	16	0.357105	0.029806	4	16	2	47141641	7	ENSBTAG00000015655	0.769531
47143996_7_ENSBTAG00000015655	-8.37259	17.6677	16	0.357105	0.029806	4	16	2	47143996	7	ENSBTAG00000015655	0.769531
47144956_7_ENSBTAG00000015655	-8.37259	17.6677	16	0.357105	0.029806	4	16	2	47144956	7	ENSBTAG00000015655	0.769531
51746464_15_ENSBTAG00000053052	-39.9769	175.631	22	0.357066	0.00987436	11	11	6	51746464	15	ENSBTAG00000053052	0.769531
45673638_7_ENSBTAG00000015655	-7.59192	14.6351	16	0.356156	0.0301087	5	13	4	45673638	7	ENSBTAG00000015655	0.769531
50483292_15_ENSBTAG00000053052	-49.1456	266.817	22	0.356087	0.01002	10	14	4	50483292	15	ENSBTAG00000053052	0.769531
50497078_15_ENSBTAG00000053052	-49.1456	266.817	22	0.356087	0.01002	10	14	4	50497078	15	ENSBTAG00000053052	0.769531
51961792_0_ENSBTAG00000053052	-8.96293	36.5061	21	0.355255	0.0122034	4	21	2	51961792	0	ENSBTAG00000053052	0.769531
52151580_0_ENSBTAG00000053052	8.96293	36.5061	21	0.355255	0.0122034	2	21	4	52151580	0	ENSBTAG00000053052	0.769531
52159037_0_ENSBTAG00000053052	8.96293	36.5061	21	0.355255	0.0122034	2	21	4	52159037	0	ENSBTAG00000053052	0.769531
45473503_7_ENSBTAG00000015403	2.50434	4.18944	16	0.355022	0.0304738	2	11	9	45473503	7	ENSBTAG00000015403	0.769531
45476848_7_ENSBTAG00000015403	2.50434	4.18944	16	0.355022	0.0304738	2	11	9	45476848	7	ENSBTAG00000015403	0.769531
45490705_7_ENSBTAG00000015403	2.50434	4.18944	16	0.355022	0.0304738	2	11	9	45490705	7	ENSBTAG00000015403	0.769531
45533235_7_ENSBTAG00000015403	2.50434	4.18944	16	0.355022	0.0304738	2	11	9	45533235	7	ENSBTAG00000015403	0.769531
50647204_0_ENSBTAG00000053052	5.46198	13.6194	21	0.354975	0.012252	7	14	6	50647204	0	ENSBTAG00000053052	0.769531
50679345_0_ENSBTAG00000053052	-5.16334	12.2477	21	0.354593	0.0123186	12	9	6	50679345	0	ENSBTAG00000053052	0.769531
47340161_7_ENSBTAG00000020515	1.92172	1.09249	16	0.354571	0.03062	1	15	6	47340161	7	ENSBTAG00000020515	0.769531
47200661_7_ENSBTAG00000015655	7.77665	15.6446	16	0.353801	0.0308708	5	12	5	47200661	7	ENSBTAG00000015655	0.769531
47205227_7_ENSBTAG00000015655	7.77665	15.6446	16	0.353801	0.0308708	5	12	5	47205227	7	ENSBTAG00000015655	0.769531
47206836_7_ENSBTAG00000008892	5.34815	7.46231	16	0.353664	0.0309158	4	4	14	47206836	7	ENSBTAG00000008892	0.769531
47377734_7_ENSBTAG00000008892	5.34815	7.46231	16	0.353664	0.0309158	4	4	14	47377734	7	ENSBTAG00000008892	0.769531
46973301_0_ENSBTAG00000037465	5.3116	3.45948	21	0.352727	0.0126481	17	8	2	46973301	0	ENSBTAG00000037465	0.769531
46983548_0_ENSBTAG00000037465	-5.3116	3.45948	21	0.352727	0.0126481	2	8	17	46983548	0	ENSBTAG00000037465	0.769531
46995107_0_ENSBTAG00000037465	-5.3116	3.45948	21	0.352727	0.0126481	2	8	17	46995107	0	ENSBTAG00000037465	0.769531
47506974_0_ENSBTAG00000037465	5.3116	3.45948	21	0.352727	0.0126481	17	8	2	47506974	0	ENSBTAG00000037465	0.769531
45447166_7_ENSBTAG00000015403	-2.19865	3.37021	16	0.352703	0.0312314	16	5	1	45447166	7	ENSBTAG00000015403	0.769531
51512879_0_ENSBTAG00000053052	6.13637	18.0769	21	0.351973	0.0127833	6	7	14	51512879	0	ENSBTAG00000053052	0.769531
51189173_7_ENSBTAG00000003000	3.90361	9.81764	16	0.35197	0.0314743	2	10	10	51189173	7	ENSBTAG00000003000	0.769531
51367615_7_ENSBTAG00000003000	3.90361	9.81764	16	0.35197	0.0314743	2	10	10	51367615	7	ENSBTAG00000003000	0.769531
51532070_7_ENSBTAG00000003000	-3.90361	9.81764	16	0.35197	0.0314743	10	10	2	51532070	7	ENSBTAG00000003000	0.769531
51533636_7_ENSBTAG00000003000	3.90361	9.81764	16	0.35197	0.0314743	2	10	10	51533636	7	ENSBTAG00000003000	0.769531
51534139_7_ENSBTAG00000003000	3.90361	9.81764	16	0.35197	0.0314743	2	10	10	51534139	7	ENSBTAG00000003000	0.769531
51536052_7_ENSBTAG00000003000	3.90361	9.81764	16	0.35197	0.0314743	2	10	10	51536052	7	ENSBTAG00000003000	0.769531
51539146_7_ENSBTAG00000003000	3.90361	9.81764	16	0.35197	0.0314743	2	10	10	51539146	7	ENSBTAG00000003000	0.769531
51552964_7_ENSBTAG00000003000	-3.90361	9.81764	16	0.35197	0.0314743	10	10	2	51552964	7	ENSBTAG00000003000	0.769531
51553689_7_ENSBTAG00000003000	3.90361	9.81764	16	0.35197	0.0314743	2	10	10	51553689	7	ENSBTAG00000003000	0.769531
51579835_7_ENSBTAG00000003000	3.90361	9.81764	16	0.35197	0.0314743	2	10	10	51579835	7	ENSBTAG00000003000	0.769531
51595947_7_ENSBTAG00000003000	3.90361	9.81764	16	0.35197	0.0314743	2	10	10	51595947	7	ENSBTAG00000003000	0.769531
51605889_7_ENSBTAG00000003000	3.90361	9.81764	16	0.35197	0.0314743	2	10	10	51605889	7	ENSBTAG00000003000	0.769531
51644151_7_ENSBTAG00000003000	3.90361	9.81764	16	0.35197	0.0314743	2	10	10	51644151	7	ENSBTAG00000003000	0.769531
51655439_7_ENSBTAG00000003000	3.90361	9.81764	16	0.35197	0.0314743	2	10	10	51655439	7	ENSBTAG00000003000	0.769531
51658022_7_ENSBTAG00000003000	3.90361	9.81764	16	0.35197	0.0314743	2	10	10	51658022	7	ENSBTAG00000003000	0.769531
47673256_7_ENSBTAG00000020515	-1.39821	0.592343	16	0.351898	0.0314979	11	8	3	47673256	7	ENSBTAG00000020515	0.769531
46434820_7_ENSBTAG00000020515	-1.32108	0.529821	16	0.351683	0.0315696	11	10	1	46434820	7	ENSBTAG00000020515	0.769531
45537176_7_ENSBTAG00000015403	2.42799	4.22192	16	0.351288	0.0317013	2	10	10	45537176	7	ENSBTAG00000015403	0.769531
47412011_7_ENSBTAG00000020515	-2.21921	1.50322	16	0.351084	0.0317694	16	6	0	47412011	7	ENSBTAG00000020515	0.769531
47157870_7_ENSBTAG00000020515	-1.23087	0.463029	16	0.350942	0.031817	6	12	4	47157870	7	ENSBTAG00000020515	0.769531
47160521_7_ENSBTAG00000020515	-1.23087	0.463029	16	0.350942	0.031817	6	12	4	47160521	7	ENSBTAG00000020515	0.769531
52084701_0_ENSBTAG00000026796	-4.96761	5.57186	21	0.350705	0.0130136	12	9	6	52084701	0	ENSBTAG00000026796	0.769531
51891502_15_ENSBTAG00000008433	319.574	12635.6	22	0.350336	0.0109135	7	18	3	51891502	15	ENSBTAG00000008433	0.769531
52005857_7_ENSBTAG00000003000	-4.14742	11.4286	16	0.350229	0.0320567	7	13	2	52005857	7	ENSBTAG00000003000	0.769531
52218963_0_ENSBTAG00000026796	4.30822	4.23654	21	0.349483	0.013239	1	17	9	52218963	0	ENSBTAG00000026796	0.769531
51111669_7_ENSBTAG00000027676	148.675	1986.65	16	0.34944	0.0323232	7	7	8	51111669	7	ENSBTAG00000027676	0.769531
52391008_7_ENSBTAG00000003000	4.29539	12.4736	16	0.349264	0.0323829	1	8	13	52391008	7	ENSBTAG00000003000	0.769531
50694571_7_ENSBTAG00000018449	-49.9294	1006.67	13	0.349184	0.0548454	9	8	2	50694571	7	ENSBTAG00000018449	0.769531
47203020_7_ENSBTAG00000020515	4.03856	4.52381	15	0.349013	0.0387139	0	10	11	47203020	7	ENSBTAG00000020515	0.769531
51536654_15_ENSBTAG00000008433	-303.052	11451	22	0.348989	0.0111324	20	6	2	51536654	15	ENSBTAG00000008433	0.769531
51549658_15_ENSBTAG00000008433	-303.052	11451	22	0.348989	0.0111324	20	6	2	51549658	15	ENSBTAG00000008433	0.769531
51560685_15_ENSBTAG00000008433	-303.052	11451	22	0.348989	0.0111324	20	6	2	51560685	15	ENSBTAG00000008433	0.769531
51584710_15_ENSBTAG00000008433	-303.052	11451	22	0.348989	0.0111324	20	6	2	51584710	15	ENSBTAG00000008433	0.769531
51620821_15_ENSBTAG00000008433	303.052	11451	22	0.348989	0.0111324	2	6	20	51620821	15	ENSBTAG00000008433	0.769531
51627281_15_ENSBTAG00000008433	303.052	11451	22	0.348989	0.0111324	2	6	20	51627281	15	ENSBTAG00000008433	0.769531
51630406_15_ENSBTAG00000008433	303.052	11451	22	0.348989	0.0111324	2	6	20	51630406	15	ENSBTAG00000008433	0.769531
51635120_15_ENSBTAG00000008433	-303.052	11451	22	0.348989	0.0111324	20	6	2	51635120	15	ENSBTAG00000008433	0.769531
51635769_15_ENSBTAG00000008433	-303.052	11451	22	0.348989	0.0111324	20	6	2	51635769	15	ENSBTAG00000008433	0.769531
51644699_15_ENSBTAG00000008433	-303.052	11451	22	0.348989	0.0111324	20	6	2	51644699	15	ENSBTAG00000008433	0.769531
51651910_15_ENSBTAG00000008433	-303.052	11451	22	0.348989	0.0111324	20	6	2	51651910	15	ENSBTAG00000008433	0.769531
51662625_15_ENSBTAG00000008433	-303.052	11451	22	0.348989	0.0111324	20	6	2	51662625	15	ENSBTAG00000008433	0.769531
51664231_15_ENSBTAG00000008433	-303.052	11451	22	0.348989	0.0111324	20	6	2	51664231	15	ENSBTAG00000008433	0.769531
51673993_15_ENSBTAG00000008433	303.052	11451	22	0.348989	0.0111324	2	6	20	51673993	15	ENSBTAG00000008433	0.769531
51680978_15_ENSBTAG00000008433	303.052	11451	22	0.348989	0.0111324	2	6	20	51680978	15	ENSBTAG00000008433	0.769531
51682782_15_ENSBTAG00000008433	303.052	11451	22	0.348989	0.0111324	2	6	20	51682782	15	ENSBTAG00000008433	0.769531
51686234_15_ENSBTAG00000008433	303.052	11451	22	0.348989	0.0111324	2	6	20	51686234	15	ENSBTAG00000008433	0.769531
45880545_7_ENSBTAG00000000696	121.266	1872.71	16	0.348874	0.032516	0	15	7	45880545	7	ENSBTAG00000000696	0.769531
45900628_7_ENSBTAG00000000696	-121.266	1872.71	16	0.348874	0.032516	7	15	0	45900628	7	ENSBTAG00000000696	0.769531
46637606_7_ENSBTAG00000020515	-1.20293	0.451025	16	0.348791	0.0325443	4	14	4	46637606	7	ENSBTAG00000020515	0.769531
51918003_7_ENSBTAG00000003000	4.10072	11.6323	16	0.348013	0.0328104	12	9	1	51918003	7	ENSBTAG00000003000	0.769531
45831020_7_ENSBTAG00000020515	-1.11882	0.394406	16	0.347618	0.0329463	7	10	5	45831020	7	ENSBTAG00000020515	0.769531
45846619_7_ENSBTAG00000020515	-1.11882	0.394406	16	0.347618	0.0329463	7	10	5	45846619	7	ENSBTAG00000020515	0.769531
45889329_7_ENSBTAG00000020515	-1.11882	0.394406	16	0.347618	0.0329463	7	10	5	45889329	7	ENSBTAG00000020515	0.769531
45897949_7_ENSBTAG00000020515	1.11882	0.394406	16	0.347618	0.0329463	5	10	7	45897949	7	ENSBTAG00000020515	0.769531
51679990_15_ENSBTAG00000023648	8.91839	4.54122	21	0.347147	0.013679	1	6	20	51679990	15	ENSBTAG00000023648	0.769531
51997549_7_ENSBTAG00000003000	-0.775726	13.3701	15	0.346986	0.0394885	8	7	6	51997549	7	ENSBTAG00000003000	0.769531
47425266_7_ENSBTAG00000015403	0.833916	2.54872	15	0.346826	0.03955	7	11	3	47425266	7	ENSBTAG00000015403	0.769531
51967816_0_ENSBTAG00000026796	3.86492	3.49191	21	0.346823	0.0137409	9	12	6	51967816	0	ENSBTAG00000026796	0.769531
45673638_0_ENSBTAG00000003564	6.51994	3.05203	21	0.346459	0.0138109	6	15	6	45673638	0	ENSBTAG00000003564	0.769531
52433552_7_ENSBTAG00000019167	-16.1592	48.9291	16	0.346447	0.0333519	9	8	5	52433552	7	ENSBTAG00000019167	0.769531
47617440_7_ENSBTAG00000020515	-1.54661	0.762225	16	0.346404	0.0333667	6	13	3	47617440	7	ENSBTAG00000020515	0.769531
51999021_7_ENSBTAG00000019167	-21.4205	86.0252	16	0.346357	0.0333832	11	9	2	51999021	7	ENSBTAG00000019167	0.769531
47532480_15_ENSBTAG00000005251	-4.50339	3.66082	22	0.346027	0.0116274	4	19	5	47532480	15	ENSBTAG00000005251	0.769531
46435763_7_ENSBTAG00000015403	4.46147	15.9804	16	0.345617	0.0336415	9	13	0	46435763	7	ENSBTAG00000015403	0.769531
46502520_7_ENSBTAG00000015403	-4.46147	15.9804	16	0.345617	0.0336415	0	13	9	46502520	7	ENSBTAG00000015403	0.769531
47207786_7_ENSBTAG00000015403	4.46147	15.9804	16	0.345617	0.0336415	0	5	17	47207786	7	ENSBTAG00000015403	0.769531
47212727_7_ENSBTAG00000015403	4.46147	15.9804	16	0.345617	0.0336415	0	5	17	47212727	7	ENSBTAG00000015403	0.769531
47217590_7_ENSBTAG00000015403	4.46147	15.9804	16	0.345617	0.0336415	0	5	17	47217590	7	ENSBTAG00000015403	0.769531
47664872_7_ENSBTAG00000008892	5.77292	9.28794	16	0.345586	0.0336525	1	10	11	47664872	7	ENSBTAG00000008892	0.769531
52090356_7_ENSBTAG00000003000	-5.96261	25.7794	16	0.345518	0.0336762	12	9	1	52090356	7	ENSBTAG00000003000	0.769531
52229955_7_ENSBTAG00000003000	5.96261	25.7794	16	0.345518	0.0336762	0	4	18	52229955	7	ENSBTAG00000003000	0.769531
52115289_7_ENSBTAG00000003000	5.96261	25.7794	16	0.345518	0.0336762	1	9	12	52115289	7	ENSBTAG00000003000	0.769531
47164641_7_ENSBTAG00000015403	2.03782	3.35805	16	0.345278	0.0337605	2	16	4	47164641	7	ENSBTAG00000015403	0.769531
47172230_7_ENSBTAG00000015403	2.03782	3.35805	16	0.345278	0.0337605	2	16	4	47172230	7	ENSBTAG00000015403	0.769531
51669502_15_ENSBTAG00000008433	301.184	11570	22	0.345061	0.0117929	2	7	19	51669502	15	ENSBTAG00000008433	0.769531
45676502_0_ENSBTAG00000015655	28.3705	75.5345	21	0.34501	0.0140925	7	14	6	45676502	0	ENSBTAG00000015655	0.769531
45679408_0_ENSBTAG00000015655	28.3705	75.5345	21	0.34501	0.0140925	7	14	6	45679408	0	ENSBTAG00000015655	0.769531
45680156_0_ENSBTAG00000015655	28.3705	75.5345	21	0.34501	0.0140925	7	14	6	45680156	0	ENSBTAG00000015655	0.769531
47538450_0_ENSBTAG00000037465	5.27731	3.57431	21	0.344554	0.0141821	16	9	2	47538450	0	ENSBTAG00000037465	0.769531
47729235_0_ENSBTAG00000037465	-5.27731	3.57431	21	0.344554	0.0141821	3	15	9	47729235	0	ENSBTAG00000037465	0.769531
51142712_15_ENSBTAG00000008433	-350.784	15752.1	22	0.344432	0.0119018	21	6	1	51142712	15	ENSBTAG00000008433	0.769531
51268692_15_ENSBTAG00000008433	-350.784	15752.1	22	0.344432	0.0119018	21	6	1	51268692	15	ENSBTAG00000008433	0.769531
51271791_15_ENSBTAG00000008433	-350.784	15752.1	22	0.344432	0.0119018	21	6	1	51271791	15	ENSBTAG00000008433	0.769531
51315641_15_ENSBTAG00000008433	-350.784	15752.1	22	0.344432	0.0119018	21	6	1	51315641	15	ENSBTAG00000008433	0.769531
51316394_15_ENSBTAG00000008433	350.784	15752.1	22	0.344432	0.0119018	1	6	21	51316394	15	ENSBTAG00000008433	0.769531
51321342_15_ENSBTAG00000008433	-350.784	15752.1	22	0.344432	0.0119018	21	6	1	51321342	15	ENSBTAG00000008433	0.769531
51331774_15_ENSBTAG00000008433	350.784	15752.1	22	0.344432	0.0119018	1	6	21	51331774	15	ENSBTAG00000008433	0.769531
51333396_15_ENSBTAG00000008433	350.784	15752.1	22	0.344432	0.0119018	1	6	21	51333396	15	ENSBTAG00000008433	0.769531
51336838_15_ENSBTAG00000008433	350.784	15752.1	22	0.344432	0.0119018	1	6	21	51336838	15	ENSBTAG00000008433	0.769531
52430006_15_ENSBTAG00000003000	7.38285	9.18047	22	0.344282	0.0119278	20	8	0	52430006	15	ENSBTAG00000003000	0.769531
52602569_15_ENSBTAG00000003000	7.38285	9.18047	22	0.344282	0.0119278	20	8	0	52602569	15	ENSBTAG00000003000	0.769531
52202359_0_ENSBTAG00000055237	6.90069	3.16237	21	0.344096	0.0142725	12	13	2	52202359	0	ENSBTAG00000055237	0.769531
52029560_7_ENSBTAG00000003000	5.62859	23.6907	16	0.343939	0.0342338	1	13	8	52029560	7	ENSBTAG00000003000	0.769531
52030242_7_ENSBTAG00000003000	5.62859	23.6907	16	0.343939	0.0342338	1	13	8	52030242	7	ENSBTAG00000003000	0.769531
52033017_7_ENSBTAG00000003000	5.62859	23.6907	16	0.343939	0.0342338	1	13	8	52033017	7	ENSBTAG00000003000	0.769531
52068818_7_ENSBTAG00000003000	5.62859	23.6907	16	0.343939	0.0342338	1	6	15	52068818	7	ENSBTAG00000003000	0.769531
52082137_7_ENSBTAG00000003000	-5.62859	23.6907	16	0.343939	0.0342338	15	6	1	52082137	7	ENSBTAG00000003000	0.769531
52094721_7_ENSBTAG00000003000	-5.62859	23.6907	16	0.343939	0.0342338	15	6	1	52094721	7	ENSBTAG00000003000	0.769531
47206836_7_ENSBTAG00000015655	9.28075	24.1523	16	0.343912	0.0342433	4	4	14	47206836	7	ENSBTAG00000015655	0.769531
47377734_7_ENSBTAG00000015655	9.28075	24.1523	16	0.343912	0.0342433	4	4	14	47377734	7	ENSBTAG00000015655	0.769531
51874349_15_ENSBTAG00000053052	37.4378	165.71	22	0.343526	0.0120602	9	15	4	51874349	15	ENSBTAG00000053052	0.769531
51891502_0_ENSBTAG00000053052	-6.12446	21.2281	21	0.342976	0.0144959	7	18	2	51891502	0	ENSBTAG00000053052	0.769531
47591257_7_ENSBTAG00000015655	-10.017	28.3953	16	0.34282	0.0346333	3	15	4	47591257	7	ENSBTAG00000015655	0.769531
50590162_0_ENSBTAG00000053052	5.9846	20.6127	21	0.342126	0.0146674	4	15	8	50590162	0	ENSBTAG00000053052	0.769531
50596981_0_ENSBTAG00000053052	5.9846	20.6127	21	0.342126	0.0146674	4	15	8	50596981	0	ENSBTAG00000053052	0.769531
50619144_0_ENSBTAG00000053052	5.9846	20.6127	21	0.342126	0.0146674	4	15	8	50619144	0	ENSBTAG00000053052	0.769531
50625124_0_ENSBTAG00000053052	5.9846	20.6127	21	0.342126	0.0146674	4	15	8	50625124	0	ENSBTAG00000053052	0.769531
52391008_0_ENSBTAG00000053052	5.9846	20.6127	21	0.342126	0.0146674	2	11	14	52391008	0	ENSBTAG00000053052	0.769531
50599624_0_ENSBTAG00000053052	5.67896	18.5952	21	0.342033	0.0146861	11	12	4	50599624	0	ENSBTAG00000053052	0.769531
50926852_7_ENSBTAG00000027676	-150.6	2096.39	16	0.341979	0.0349361	15	7	0	50926852	7	ENSBTAG00000027676	0.769531
50953208_7_ENSBTAG00000027676	-150.6	2096.39	16	0.341979	0.0349361	15	7	0	50953208	7	ENSBTAG00000027676	0.769531
51982968_7_ENSBTAG00000027676	-150.6	2096.39	16	0.341979	0.0349361	15	7	0	51982968	7	ENSBTAG00000027676	0.769531
51314834_15_ENSBTAG00000008433	-360.314	16865.3	22	0.341919	0.0123453	12	15	1	51314834	15	ENSBTAG00000008433	0.769531
45831020_7_ENSBTAG00000000696	-64.842	555.13	16	0.341178	0.0352266	7	10	5	45831020	7	ENSBTAG00000000696	0.769531
45846619_7_ENSBTAG00000000696	-64.842	555.13	16	0.341178	0.0352266	7	10	5	45846619	7	ENSBTAG00000000696	0.769531
45889329_7_ENSBTAG00000000696	-64.842	555.13	16	0.341178	0.0352266	7	10	5	45889329	7	ENSBTAG00000000696	0.769531
45897949_7_ENSBTAG00000000696	64.842	555.13	16	0.341178	0.0352266	5	10	7	45897949	7	ENSBTAG00000000696	0.769531
47697037_7_ENSBTAG00000020515	-1.02405	0.351341	16	0.341122	0.0352468	6	9	7	47697037	7	ENSBTAG00000020515	0.769531
45676502_15_ENSBTAG00000000694	40.5924	188.912	22	0.341048	0.0125025	7	15	6	45676502	15	ENSBTAG00000000694	0.769531
45679408_15_ENSBTAG00000000694	40.5924	188.912	22	0.341048	0.0125025	7	15	6	45679408	15	ENSBTAG00000000694	0.769531
45680156_15_ENSBTAG00000000694	40.5924	188.912	22	0.341048	0.0125025	7	15	6	45680156	15	ENSBTAG00000000694	0.769531
47316466_7_ENSBTAG00000015655	6.70567	13.0011	16	0.340285	0.0355526	5	15	2	47316466	7	ENSBTAG00000015655	0.769531
47327430_7_ENSBTAG00000015655	6.70567	13.0011	16	0.340285	0.0355526	5	15	2	47327430	7	ENSBTAG00000015655	0.769531
50938412_7_ENSBTAG00000019167	22.0989	95.074	16	0.340262	0.035561	2	14	6	50938412	7	ENSBTAG00000019167	0.769531
50962733_15_ENSBTAG00000019168	3.95399	2.265	22	0.339477	0.0127901	17	10	1	50962733	15	ENSBTAG00000019168	0.769531
50964073_15_ENSBTAG00000019168	3.95399	2.265	22	0.339477	0.0127901	17	10	1	50964073	15	ENSBTAG00000019168	0.769531
51241314_7_ENSBTAG00000003000	3.88356	12.364	16	0.339464	0.0358543	2	11	9	51241314	7	ENSBTAG00000003000	0.769531
51281857_7_ENSBTAG00000003000	3.88356	12.364	16	0.339464	0.0358543	3	16	3	51281857	7	ENSBTAG00000003000	0.769531
47413855_7_ENSBTAG00000015403	2.3844	5.27148	16	0.339217	0.0359458	3	18	1	47413855	7	ENSBTAG00000015403	0.769531
51918003_0_ENSBTAG00000026796	-4.28255	4.61483	21	0.338883	0.0153378	17	9	1	51918003	0	ENSBTAG00000026796	0.769531
50507672_0_ENSBTAG00000053052	-7.40115	34.1854	21	0.338191	0.0154842	0	7	20	50507672	0	ENSBTAG00000053052	0.769531
51229515_0_ENSBTAG00000053052	7.40115	34.1854	21	0.338191	0.0154842	20	7	0	51229515	0	ENSBTAG00000053052	0.769531
51967816_15_ENSBTAG00000008433	-273.799	9971.67	22	0.337907	0.0130831	10	12	6	51967816	15	ENSBTAG00000008433	0.769531
46747914_7_ENSBTAG00000020515	1.51018	0.789623	16	0.337756	0.0364889	1	7	14	46747914	7	ENSBTAG00000020515	0.769531
46748976_7_ENSBTAG00000020515	1.51018	0.789623	16	0.337756	0.0364889	1	7	14	46748976	7	ENSBTAG00000020515	0.769531
46750227_7_ENSBTAG00000020515	1.51018	0.789623	16	0.337756	0.0364889	1	7	14	46750227	7	ENSBTAG00000020515	0.769531
51918003_7_ENSBTAG00000014167	117.844	2261.53	16	0.337737	0.0364961	12	9	1	51918003	7	ENSBTAG00000014167	0.769531
51194523_0_ENSBTAG00000055237	6.59772	2.96716	21	0.336968	0.0157459	18	8	1	51194523	0	ENSBTAG00000055237	0.769531
51195251_0_ENSBTAG00000055237	-6.59772	2.96716	21	0.336968	0.0157459	1	8	18	51195251	0	ENSBTAG00000055237	0.769531
52218963_0_ENSBTAG00000053052	5.8864	22.238	21	0.336894	0.0157619	1	17	9	52218963	0	ENSBTAG00000053052	0.769531
50583387_0_ENSBTAG00000053052	5.52155	19.709	21	0.336563	0.0158334	16	9	2	50583387	0	ENSBTAG00000053052	0.769531
47490258_15_ENSBTAG00000005251	-3.18839	3.47698	21	0.336286	0.0158934	2	21	4	47490258	15	ENSBTAG00000005251	0.769531
45678409_7_ENSBTAG00000015403	-0.468966	5.52378	17	0.336165	0.0251481	15	7	0	45678409	7	ENSBTAG00000015403	0.769531
45697740_7_ENSBTAG00000015403	0.468966	5.52378	17	0.336165	0.0251481	0	7	15	45697740	7	ENSBTAG00000015403	0.769531
45703046_7_ENSBTAG00000015403	0.468966	5.52378	17	0.336165	0.0251481	0	7	15	45703046	7	ENSBTAG00000015403	0.769531
45747904_7_ENSBTAG00000015403	-0.468966	5.52378	17	0.336165	0.0251481	15	7	0	45747904	7	ENSBTAG00000015403	0.769531
45790491_7_ENSBTAG00000015403	-0.468966	5.52378	17	0.336165	0.0251481	15	7	0	45790491	7	ENSBTAG00000015403	0.769531
47068443_7_ENSBTAG00000020515	-2.02339	1.44053	16	0.336133	0.0371005	17	5	0	47068443	7	ENSBTAG00000020515	0.769531
47085829_7_ENSBTAG00000020515	2.02339	1.44053	16	0.336133	0.0371005	0	5	17	47085829	7	ENSBTAG00000020515	0.769531
47114620_7_ENSBTAG00000020515	-2.02339	1.44053	16	0.336133	0.0371005	17	5	0	47114620	7	ENSBTAG00000020515	0.769531
47146428_7_ENSBTAG00000020515	-2.02339	1.44053	16	0.336133	0.0371005	17	5	0	47146428	7	ENSBTAG00000020515	0.769531
46881132_7_ENSBTAG00000015403	-1.62315	2.65879	16	0.335809	0.0372233	2	13	7	46881132	7	ENSBTAG00000015403	0.769531
51874349_15_ENSBTAG00000019168	2.3119	0.79405	22	0.335538	0.0135365	9	15	4	51874349	15	ENSBTAG00000019168	0.769531
51912568_7_ENSBTAG00000003000	5.56645	27.738	16	0.335499	0.0373415	1	10	11	51912568	7	ENSBTAG00000003000	0.769531
46032830_7_ENSBTAG00000020515	1.32704	0.624213	16	0.335396	0.0373807	4	16	2	46032830	7	ENSBTAG00000020515	0.769531
46427825_7_ENSBTAG00000020515	1.32704	0.624213	16	0.335396	0.0373807	4	16	2	46427825	7	ENSBTAG00000020515	0.769531
46429465_7_ENSBTAG00000020515	1.32704	0.624213	16	0.335396	0.0373807	4	16	2	46429465	7	ENSBTAG00000020515	0.769531
45900628_7_ENSBTAG00000015655	-11.0242	36.6679	16	0.335359	0.0373948	7	15	0	45900628	7	ENSBTAG00000015655	0.769531
45880545_7_ENSBTAG00000015655	11.0242	36.6679	16	0.335359	0.0373948	0	15	7	45880545	7	ENSBTAG00000015655	0.769531
51903816_15_ENSBTAG00000008433	302.702	12382	22	0.335257	0.0135913	8	17	3	51903816	15	ENSBTAG00000008433	0.769531
50509194_15_ENSBTAG00000053052	-43.8105	237.595	22	0.335237	0.0135952	12	12	4	50509194	15	ENSBTAG00000053052	0.769531
50511858_15_ENSBTAG00000053052	-43.8105	237.595	22	0.335237	0.0135952	12	12	4	50511858	15	ENSBTAG00000053052	0.769531
50513682_15_ENSBTAG00000053052	-43.8105	237.595	22	0.335237	0.0135952	12	12	4	50513682	15	ENSBTAG00000053052	0.769531
50532240_15_ENSBTAG00000053052	43.8105	237.595	22	0.335237	0.0135952	4	12	12	50532240	15	ENSBTAG00000053052	0.769531
47203020_7_ENSBTAG00000015403	-0.195373	28.6367	15	0.335004	0.0443219	0	10	11	47203020	7	ENSBTAG00000015403	0.769531
51669502_7_ENSBTAG00000003000	4.01652	14.7042	16	0.334724	0.0376378	1	6	15	51669502	7	ENSBTAG00000003000	0.769531
46699318_7_ENSBTAG00000015403	2.73006	7.78615	16	0.334491	0.0377274	6	16	0	46699318	7	ENSBTAG00000015403	0.769531
47208675_7_ENSBTAG00000008892	-4.11111	5.18598	16	0.334402	0.0377614	10	10	2	47208675	7	ENSBTAG00000008892	0.769531
47210969_7_ENSBTAG00000008892	-4.11111	5.18598	16	0.334402	0.0377614	10	10	2	47210969	7	ENSBTAG00000008892	0.769531
51879976_15_ENSBTAG00000019168	2.27778	0.777988	22	0.334095	0.0138193	7	17	4	51879976	15	ENSBTAG00000019168	0.769531
51882089_15_ENSBTAG00000019168	2.27778	0.777988	22	0.334095	0.0138193	7	17	4	51882089	15	ENSBTAG00000019168	0.769531
50670035_0_ENSBTAG00000053052	-5.12888	18.0273	21	0.333973	0.0164028	4	17	6	50670035	0	ENSBTAG00000053052	0.769531
50672453_0_ENSBTAG00000053052	-5.12888	18.0273	21	0.333973	0.0164028	4	17	6	50672453	0	ENSBTAG00000053052	0.769531
50678853_0_ENSBTAG00000053052	-5.12888	18.0273	21	0.333973	0.0164028	4	17	6	50678853	0	ENSBTAG00000053052	0.769531
50725750_7_ENSBTAG00000006345	-27.1353	83.8327	16	0.333471	0.0381209	0	10	12	50725750	7	ENSBTAG00000006345	0.769531
51924212_0_ENSBTAG00000026796	4.90697	6.41211	21	0.333033	0.0166137	11	13	3	51924212	0	ENSBTAG00000026796	0.769531
52202359_15_ENSBTAG00000008433	-328.361	14771.5	22	0.332967	0.0140439	13	13	2	52202359	15	ENSBTAG00000008433	0.769531
51935719_0_ENSBTAG00000053052	5.9808	25.1372	21	0.332897	0.0166444	4	17	6	51935719	0	ENSBTAG00000053052	0.769531
51939478_0_ENSBTAG00000053052	5.9808	25.1372	21	0.332897	0.0166444	4	17	6	51939478	0	ENSBTAG00000053052	0.769531
51946407_0_ENSBTAG00000053052	5.9808	25.1372	21	0.332897	0.0166444	4	17	6	51946407	0	ENSBTAG00000053052	0.769531
51958561_0_ENSBTAG00000053052	5.9808	25.1372	21	0.332897	0.0166444	4	17	6	51958561	0	ENSBTAG00000053052	0.769531
52077743_0_ENSBTAG00000053052	5.9808	25.1372	21	0.332897	0.0166444	4	17	6	52077743	0	ENSBTAG00000053052	0.769531
52109075_0_ENSBTAG00000053052	5.9808	25.1372	21	0.332897	0.0166444	4	17	6	52109075	0	ENSBTAG00000053052	0.769531
52119162_0_ENSBTAG00000053052	5.9808	25.1372	21	0.332897	0.0166444	4	17	6	52119162	0	ENSBTAG00000053052	0.769531
52105199_0_ENSBTAG00000053052	-5.9808	25.1372	21	0.332897	0.0166444	6	17	4	52105199	0	ENSBTAG00000053052	0.769531
52148660_0_ENSBTAG00000053052	5.9808	25.1372	21	0.332897	0.0166444	2	13	12	52148660	0	ENSBTAG00000053052	0.769531
52182976_0_ENSBTAG00000053052	5.9808	25.1372	21	0.332897	0.0166444	2	13	12	52182976	0	ENSBTAG00000053052	0.769531
51348338_7_ENSBTAG00000003000	-4.13072	16.2628	16	0.332853	0.038361	6	15	1	51348338	7	ENSBTAG00000003000	0.769531
51349884_7_ENSBTAG00000003000	-4.13072	16.2628	16	0.332853	0.038361	6	15	1	51349884	7	ENSBTAG00000003000	0.769531
51245926_7_ENSBTAG00000003000	4.13072	16.2628	16	0.332853	0.038361	0	10	12	51245926	7	ENSBTAG00000003000	0.769531
51298237_7_ENSBTAG00000003000	4.13072	16.2628	16	0.332853	0.038361	1	15	6	51298237	7	ENSBTAG00000003000	0.769531
51987107_0_ENSBTAG00000026796	-3.54645	3.35891	21	0.332745	0.0166787	9	10	8	51987107	0	ENSBTAG00000026796	0.769531
47132872_0_ENSBTAG00000037465	-5.75964	4.5235	20	0.332579	0.019775	5	18	3	47132872	0	ENSBTAG00000037465	0.769531
45795411_7_ENSBTAG00000015403	-1.33765	2.0171	16	0.331725	0.0388026	9	9	4	45795411	7	ENSBTAG00000015403	0.769531
45799729_7_ENSBTAG00000015403	-1.33765	2.0171	16	0.331725	0.0388026	5	10	7	45799729	7	ENSBTAG00000015403	0.769531
51783729_15_ENSBTAG00000055237	10.1476	8.99858	22	0.331611	0.0143179	10	18	0	51783729	15	ENSBTAG00000055237	0.769531
51786274_15_ENSBTAG00000055237	10.1476	8.99858	22	0.331611	0.0143179	10	18	0	51786274	15	ENSBTAG00000055237	0.769531
51800576_15_ENSBTAG00000055237	10.1476	8.99858	22	0.331611	0.0143179	10	18	0	51800576	15	ENSBTAG00000055237	0.769531
51816917_15_ENSBTAG00000055237	10.1476	8.99858	22	0.331611	0.0143179	10	18	0	51816917	15	ENSBTAG00000055237	0.769531
51823248_15_ENSBTAG00000055237	10.1476	8.99858	22	0.331611	0.0143179	10	18	0	51823248	15	ENSBTAG00000055237	0.769531
51830510_15_ENSBTAG00000055237	10.1476	8.99858	22	0.331611	0.0143179	10	18	0	51830510	15	ENSBTAG00000055237	0.769531
51891502_15_ENSBTAG00000014167	257.54	5119.65	22	0.331385	0.0143641	7	18	3	51891502	15	ENSBTAG00000014167	0.769531
46448856_0_ENSBTAG00000000696	222.738	3814.11	21	0.330988	0.0170806	6	20	1	46448856	0	ENSBTAG00000000696	0.769531
46468697_0_ENSBTAG00000000696	222.738	3814.11	21	0.330988	0.0170806	6	20	1	46468697	0	ENSBTAG00000000696	0.769531
46471516_0_ENSBTAG00000000696	222.738	3814.11	21	0.330988	0.0170806	6	20	1	46471516	0	ENSBTAG00000000696	0.769531
46473658_0_ENSBTAG00000000696	-222.738	3814.11	21	0.330988	0.0170806	1	20	6	46473658	0	ENSBTAG00000000696	0.769531
46477088_0_ENSBTAG00000000696	222.738	3814.11	21	0.330988	0.0170806	6	20	1	46477088	0	ENSBTAG00000000696	0.769531
51265571_7_ENSBTAG00000003000	3.53801	12.4973	16	0.330986	0.0390938	1	7	14	51265571	7	ENSBTAG00000003000	0.769531
51950672_0_ENSBTAG00000026796	-4.22138	4.8514	21	0.330817	0.0171201	2	13	12	51950672	0	ENSBTAG00000026796	0.769531
47192222_7_ENSBTAG00000008892	5.00708	7.94849	16	0.330758	0.0391841	0	10	12	47192222	7	ENSBTAG00000008892	0.769531
47195630_7_ENSBTAG00000008892	5.00708	7.94849	16	0.330758	0.0391841	0	10	12	47195630	7	ENSBTAG00000008892	0.769531
51987107_7_ENSBTAG00000023648	7.71297	5.46816	16	0.330501	0.0392864	6	8	8	51987107	7	ENSBTAG00000023648	0.769531
46502520_7_ENSBTAG00000015655	-15.0821	72.0215	16	0.329945	0.0395074	0	13	9	46502520	7	ENSBTAG00000015655	0.769531
46435763_7_ENSBTAG00000015655	15.0821	72.0215	16	0.329945	0.0395074	9	13	0	46435763	7	ENSBTAG00000015655	0.769531
47207786_7_ENSBTAG00000015655	15.0821	72.0215	16	0.329945	0.0395074	0	5	17	47207786	7	ENSBTAG00000015655	0.769531
47212727_7_ENSBTAG00000015655	15.0821	72.0215	16	0.329945	0.0395074	0	5	17	47212727	7	ENSBTAG00000015655	0.769531
47217590_7_ENSBTAG00000015655	15.0821	72.0215	16	0.329945	0.0395074	0	5	17	47217590	7	ENSBTAG00000015655	0.769531
47494938_7_ENSBTAG00000015655	-15.0821	72.0215	16	0.329945	0.0395074	17	5	0	47494938	7	ENSBTAG00000015655	0.769531
46617121_7_ENSBTAG00000015403	2.591	7.99187	16	0.329858	0.0395422	8	14	0	46617121	7	ENSBTAG00000015403	0.769531
46617758_7_ENSBTAG00000015403	2.591	7.99187	16	0.329858	0.0395422	8	14	0	46617758	7	ENSBTAG00000015403	0.769531
46623405_7_ENSBTAG00000015403	-2.591	7.99187	16	0.329858	0.0395422	0	14	8	46623405	7	ENSBTAG00000015403	0.769531
45694020_0_ENSBTAG00000015655	29.1347	85.5609	21	0.329437	0.0174421	13	11	3	45694020	0	ENSBTAG00000015655	0.769531
47206836_0_ENSBTAG00000000694	-43.3283	152.308	21	0.32943	0.0174439	4	8	15	47206836	0	ENSBTAG00000000694	0.769531
47377734_0_ENSBTAG00000000694	-43.3283	152.308	21	0.32943	0.0174439	4	8	15	47377734	0	ENSBTAG00000000694	0.769531
47509796_7_ENSBTAG00000008892	-4.9458	7.85577	16	0.329343	0.039748	10	11	1	47509796	7	ENSBTAG00000008892	0.769531
45880545_7_ENSBTAG00000020515	1.91349	1.38444	16	0.329105	0.0398439	0	15	7	45880545	7	ENSBTAG00000020515	0.769531
45900628_7_ENSBTAG00000020515	-1.91349	1.38444	16	0.329105	0.0398439	7	15	0	45900628	7	ENSBTAG00000020515	0.769531
51995347_7_ENSBTAG00000003000	6.71289	47.2427	16	0.329102	0.0398449	0	7	15	51995347	7	ENSBTAG00000003000	0.769531
52005216_7_ENSBTAG00000003000	6.71289	47.2427	16	0.329102	0.0398449	0	7	15	52005216	7	ENSBTAG00000003000	0.769531
52012427_7_ENSBTAG00000003000	6.71289	47.2427	16	0.329102	0.0398449	0	14	8	52012427	7	ENSBTAG00000003000	0.769531
52013518_7_ENSBTAG00000003000	6.71289	47.2427	16	0.329102	0.0398449	0	14	8	52013518	7	ENSBTAG00000003000	0.769531
52014036_7_ENSBTAG00000003000	6.71289	47.2427	16	0.329102	0.0398449	0	14	8	52014036	7	ENSBTAG00000003000	0.769531
52023708_7_ENSBTAG00000003000	6.71289	47.2427	16	0.329102	0.0398449	0	14	8	52023708	7	ENSBTAG00000003000	0.769531
47200661_7_ENSBTAG00000008892	3.97416	5.09621	16	0.328831	0.0399541	5	12	5	47200661	7	ENSBTAG00000008892	0.769531
47205227_7_ENSBTAG00000008892	3.97416	5.09621	16	0.328831	0.0399541	5	12	5	47205227	7	ENSBTAG00000008892	0.769531
51281857_15_ENSBTAG00000014167	253.138	4998.66	22	0.328771	0.0149069	4	19	5	51281857	15	ENSBTAG00000014167	0.769531
52433552_7_ENSBTAG00000003000	-2.59743	7.16223	16	0.328631	0.0400343	9	8	5	52433552	7	ENSBTAG00000003000	0.769531
51310744_7_ENSBTAG00000014167	127.374	3400.43	15	0.328599	0.0470908	0	9	12	51310744	7	ENSBTAG00000014167	0.769531
48035142_7_ENSBTAG00000037465	-37.2632	306.108	16	0.328483	0.0400942	14	8	0	48035142	7	ENSBTAG00000037465	0.769531
48037835_7_ENSBTAG00000037465	-37.2632	306.108	16	0.328483	0.0400942	14	8	0	48037835	7	ENSBTAG00000037465	0.769531
48039462_7_ENSBTAG00000037465	-37.2632	306.108	16	0.328483	0.0400942	14	8	0	48039462	7	ENSBTAG00000037465	0.769531
46661531_7_ENSBTAG00000020515	1.18461	0.535051	16	0.328313	0.0401627	1	9	12	46661531	7	ENSBTAG00000020515	0.769531
51935719_7_ENSBTAG00000019167	23.3306	114.417	16	0.328205	0.0402067	2	15	5	51935719	7	ENSBTAG00000019167	0.769531
51939478_7_ENSBTAG00000019167	23.3306	114.417	16	0.328205	0.0402067	2	15	5	51939478	7	ENSBTAG00000019167	0.769531
51946407_7_ENSBTAG00000019167	23.3306	114.417	16	0.328205	0.0402067	2	15	5	51946407	7	ENSBTAG00000019167	0.769531
51958561_7_ENSBTAG00000019167	23.3306	114.417	16	0.328205	0.0402067	2	15	5	51958561	7	ENSBTAG00000019167	0.769531
52077743_7_ENSBTAG00000019167	23.3306	114.417	16	0.328205	0.0402067	2	15	5	52077743	7	ENSBTAG00000019167	0.769531
52105199_7_ENSBTAG00000019167	-23.3306	114.417	16	0.328205	0.0402067	5	15	2	52105199	7	ENSBTAG00000019167	0.769531
52109075_7_ENSBTAG00000019167	23.3306	114.417	16	0.328205	0.0402067	2	15	5	52109075	7	ENSBTAG00000019167	0.769531
52119162_7_ENSBTAG00000019167	23.3306	114.417	16	0.328205	0.0402067	2	15	5	52119162	7	ENSBTAG00000019167	0.769531
52148660_7_ENSBTAG00000019167	23.3306	114.417	16	0.328205	0.0402067	1	10	11	52148660	7	ENSBTAG00000019167	0.769531
52182976_7_ENSBTAG00000019167	23.3306	114.417	16	0.328205	0.0402067	1	10	11	52182976	7	ENSBTAG00000019167	0.769531
52636232_7_ENSBTAG00000019167	-17.5308	64.6201	16	0.32816	0.0402245	6	7	9	52636232	7	ENSBTAG00000019167	0.769531
48236379_15_ENSBTAG00000005251	-4.46844	3.90715	21	0.328118	0.0177548	1	13	13	48236379	15	ENSBTAG00000005251	0.769531
46496537_7_ENSBTAG00000000696	-102.195	1468.93	16	0.327949	0.0403103	2	11	9	46496537	7	ENSBTAG00000000696	0.769531
47554286_0_ENSBTAG00000003564	-7.90625	4.82114	21	0.327933	0.017799	3	7	17	47554286	0	ENSBTAG00000003564	0.769531
47166468_7_ENSBTAG00000015655	8.82869	25.2163	16	0.327584	0.0404582	0	8	14	47166468	7	ENSBTAG00000015655	0.769531
47169336_7_ENSBTAG00000015655	8.82869	25.2163	16	0.327584	0.0404582	0	8	14	47169336	7	ENSBTAG00000015655	0.769531
47170191_7_ENSBTAG00000015655	8.82869	25.2163	16	0.327584	0.0404582	0	8	14	47170191	7	ENSBTAG00000015655	0.769531
45734501_7_ENSBTAG00000015403	1.21934	1.90397	16	0.327497	0.0404938	7	9	6	45734501	7	ENSBTAG00000015403	0.769531
45761922_7_ENSBTAG00000015403	1.21934	1.90397	16	0.327497	0.0404938	7	9	6	45761922	7	ENSBTAG00000015403	0.769531
45770265_7_ENSBTAG00000015403	1.21934	1.90397	16	0.327497	0.0404938	7	9	6	45770265	7	ENSBTAG00000015403	0.769531
45773650_7_ENSBTAG00000015403	1.21934	1.90397	16	0.327497	0.0404938	7	9	6	45773650	7	ENSBTAG00000015403	0.769531
45778694_7_ENSBTAG00000015403	1.21934	1.90397	16	0.327497	0.0404938	7	9	6	45778694	7	ENSBTAG00000015403	0.769531
45792783_7_ENSBTAG00000015403	-1.21934	1.90397	16	0.327497	0.0404938	10	8	4	45792783	7	ENSBTAG00000015403	0.769531
47306191_7_ENSBTAG00000015403	1.66309	3.55134	16	0.327414	0.0405275	3	16	3	47306191	7	ENSBTAG00000015403	0.769531
47315724_7_ENSBTAG00000015403	1.66309	3.55134	16	0.327414	0.0405275	3	16	3	47315724	7	ENSBTAG00000015403	0.769531
47408926_7_ENSBTAG00000015403	1.66309	3.55134	16	0.327414	0.0405275	3	16	3	47408926	7	ENSBTAG00000015403	0.769531
50970157_0_ENSBTAG00000053052	-6.20077	31.1602	21	0.327225	0.0179693	0	10	17	50970157	0	ENSBTAG00000053052	0.769531
51117447_0_ENSBTAG00000053052	-6.20077	31.1602	21	0.327225	0.0179693	0	10	17	51117447	0	ENSBTAG00000053052	0.769531
51275342_0_ENSBTAG00000053052	6.20077	31.1602	21	0.327225	0.0179693	17	10	0	51275342	0	ENSBTAG00000053052	0.769531
51298764_0_ENSBTAG00000053052	-6.20077	31.1602	21	0.327225	0.0179693	0	10	17	51298764	0	ENSBTAG00000053052	0.769531
51319173_0_ENSBTAG00000053052	6.20077	31.1602	21	0.327225	0.0179693	17	10	0	51319173	0	ENSBTAG00000053052	0.769531
51329280_0_ENSBTAG00000053052	6.20077	31.1602	21	0.327225	0.0179693	17	10	0	51329280	0	ENSBTAG00000053052	0.769531
51337382_0_ENSBTAG00000053052	-6.20077	31.1602	21	0.327225	0.0179693	0	10	17	51337382	0	ENSBTAG00000053052	0.769531
51344209_0_ENSBTAG00000053052	-6.20077	31.1602	21	0.327225	0.0179693	0	10	17	51344209	0	ENSBTAG00000053052	0.769531
47089013_0_ENSBTAG00000037465	-5.05316	3.62209	21	0.327213	0.0179721	5	18	4	47089013	0	ENSBTAG00000037465	0.769531
47092979_0_ENSBTAG00000037465	-5.05316	3.62209	21	0.327213	0.0179721	5	18	4	47092979	0	ENSBTAG00000037465	0.769531
47121197_0_ENSBTAG00000037465	-5.05316	3.62209	21	0.327213	0.0179721	5	18	4	47121197	0	ENSBTAG00000037465	0.769531
52005857_0_ENSBTAG00000053052	-5.15238	21.7762	21	0.326775	0.0180781	10	15	2	52005857	0	ENSBTAG00000053052	0.769531
47199685_7_ENSBTAG00000020515	-1.71727	1.14827	16	0.326341	0.0409664	6	16	0	47199685	7	ENSBTAG00000020515	0.769531
46681023_7_ENSBTAG00000015403	-2.02731	5.50351	16	0.326128	0.041054	17	5	0	46681023	7	ENSBTAG00000015403	0.769531
46696208_7_ENSBTAG00000015403	2.02731	5.50351	16	0.326128	0.041054	0	5	17	46696208	7	ENSBTAG00000015403	0.769531
46700952_7_ENSBTAG00000015403	2.02731	5.50351	16	0.326128	0.041054	0	5	17	46700952	7	ENSBTAG00000015403	0.769531
46702171_7_ENSBTAG00000015403	2.02731	5.50351	16	0.326128	0.041054	0	5	17	46702171	7	ENSBTAG00000015403	0.769531
46734141_7_ENSBTAG00000015403	-2.02731	5.50351	16	0.326128	0.041054	17	5	0	46734141	7	ENSBTAG00000015403	0.769531
46863275_7_ENSBTAG00000015403	-2.02731	5.50351	16	0.326128	0.041054	17	5	0	46863275	7	ENSBTAG00000015403	0.769531
46866871_7_ENSBTAG00000015403	-2.02731	5.50351	16	0.326128	0.041054	17	5	0	46866871	7	ENSBTAG00000015403	0.769531
46877161_7_ENSBTAG00000015403	-2.02731	5.50351	16	0.326128	0.041054	17	5	0	46877161	7	ENSBTAG00000015403	0.769531
46879215_7_ENSBTAG00000015403	-2.02731	5.50351	16	0.326128	0.041054	17	5	0	46879215	7	ENSBTAG00000015403	0.769531
46881667_7_ENSBTAG00000015403	-2.02731	5.50351	16	0.326128	0.041054	17	5	0	46881667	7	ENSBTAG00000015403	0.769531
46921521_7_ENSBTAG00000015403	-2.02731	5.50351	16	0.326128	0.041054	17	5	0	46921521	7	ENSBTAG00000015403	0.769531
46925315_7_ENSBTAG00000015403	-2.02731	5.50351	16	0.326128	0.041054	17	5	0	46925315	7	ENSBTAG00000015403	0.769531
46936321_7_ENSBTAG00000015403	2.02731	5.50351	16	0.326128	0.041054	0	5	17	46936321	7	ENSBTAG00000015403	0.769531
46948229_7_ENSBTAG00000015403	2.02731	5.50351	16	0.326128	0.041054	0	5	17	46948229	7	ENSBTAG00000015403	0.769531
46955071_7_ENSBTAG00000015403	-2.02731	5.50351	16	0.326128	0.041054	11	10	1	46955071	7	ENSBTAG00000015403	0.769531
45694704_7_ENSBTAG00000016142	-2.10983	0.557608	16	0.325849	0.0411689	6	10	6	45694704	7	ENSBTAG00000016142	0.769531
45178775_15_ENSBTAG00000004861	16.9161	16.3951	22	0.32578	0.0155497	16	10	2	45178775	15	ENSBTAG00000004861	0.769531
45192522_15_ENSBTAG00000004861	16.9161	16.3951	22	0.32578	0.0155497	16	10	2	45192522	15	ENSBTAG00000004861	0.769531
45193105_15_ENSBTAG00000004861	16.9161	16.3951	22	0.32578	0.0155497	16	10	2	45193105	15	ENSBTAG00000004861	0.769531
45194846_15_ENSBTAG00000004861	16.9161	16.3951	22	0.32578	0.0155497	16	10	2	45194846	15	ENSBTAG00000004861	0.769531
45197218_15_ENSBTAG00000004861	16.9161	16.3951	22	0.32578	0.0155497	16	10	2	45197218	15	ENSBTAG00000004861	0.769531
45199864_15_ENSBTAG00000004861	16.9161	16.3951	22	0.32578	0.0155497	16	10	2	45199864	15	ENSBTAG00000004861	0.769531
45200705_15_ENSBTAG00000004861	16.9161	16.3951	22	0.32578	0.0155497	16	10	2	45200705	15	ENSBTAG00000004861	0.769531
45219743_15_ENSBTAG00000004861	16.9161	16.3951	22	0.32578	0.0155497	16	10	2	45219743	15	ENSBTAG00000004861	0.769531
45226782_15_ENSBTAG00000004861	16.9161	16.3951	22	0.32578	0.0155497	16	10	2	45226782	15	ENSBTAG00000004861	0.769531
47316466_0_ENSBTAG00000037465	-4.9235	3.48492	21	0.324958	0.0185234	10	15	2	47316466	0	ENSBTAG00000037465	0.769531
47327430_0_ENSBTAG00000037465	-4.9235	3.48492	21	0.324958	0.0185234	10	15	2	47327430	0	ENSBTAG00000037465	0.769531
50673313_0_ENSBTAG00000053052	-4.64058	18.8358	21	0.324471	0.0186443	12	12	3	50673313	0	ENSBTAG00000053052	0.769531
47427902_0_ENSBTAG00000000694	-29.6026	72.5539	21	0.324407	0.0186602	13	11	3	47427902	0	ENSBTAG00000000694	0.769531
47509796_0_ENSBTAG00000037465	5.1177	3.78511	21	0.324076	0.018743	10	13	4	47509796	0	ENSBTAG00000037465	0.769531
46637606_7_ENSBTAG00000015403	1.40586	2.84372	16	0.324038	0.041921	4	14	4	46637606	7	ENSBTAG00000015403	0.769531
52636232_15_ENSBTAG00000003001	-7.19322	3.17958	22	0.323769	0.0159954	7	8	13	52636232	15	ENSBTAG00000003001	0.769531
46874202_7_ENSBTAG00000015403	-1.35001	2.66754	16	0.32356	0.0421212	2	11	9	46874202	7	ENSBTAG00000015403	0.769531
46879850_7_ENSBTAG00000015403	-1.35001	2.66754	16	0.32356	0.0421212	2	11	9	46879850	7	ENSBTAG00000015403	0.769531
46891506_7_ENSBTAG00000015403	1.35001	2.66754	16	0.32356	0.0421212	9	11	2	46891506	7	ENSBTAG00000015403	0.769531
46923072_7_ENSBTAG00000015403	-1.35001	2.66754	16	0.32356	0.0421212	2	11	9	46923072	7	ENSBTAG00000015403	0.769531
46923766_7_ENSBTAG00000015403	-1.35001	2.66754	16	0.32356	0.0421212	2	11	9	46923766	7	ENSBTAG00000015403	0.769531
46935530_7_ENSBTAG00000015403	-1.35001	2.66754	16	0.32356	0.0421212	2	11	9	46935530	7	ENSBTAG00000015403	0.769531
46940490_7_ENSBTAG00000015403	1.35001	2.66754	16	0.32356	0.0421212	9	11	2	46940490	7	ENSBTAG00000015403	0.769531
46943434_7_ENSBTAG00000015403	1.35001	2.66754	16	0.32356	0.0421212	9	11	2	46943434	7	ENSBTAG00000015403	0.769531
46947260_7_ENSBTAG00000015403	1.35001	2.66754	16	0.32356	0.0421212	9	11	2	46947260	7	ENSBTAG00000015403	0.769531
46952409_7_ENSBTAG00000015403	1.35001	2.66754	16	0.32356	0.0421212	9	11	2	46952409	7	ENSBTAG00000015403	0.769531
51265571_15_ENSBTAG00000014167	238.472	4536.83	22	0.323244	0.0161133	2	9	17	51265571	15	ENSBTAG00000014167	0.769531
46507314_7_ENSBTAG00000008892	-4.95545	8.35641	16	0.323142	0.0422969	2	18	2	46507314	7	ENSBTAG00000008892	0.769531
45068790_7_ENSBTAG00000016142	-2.35249	0.701763	16	0.323116	0.0423078	9	6	7	45068790	7	ENSBTAG00000016142	0.769531
45191087_7_ENSBTAG00000016142	-2.35249	0.701763	16	0.323116	0.0423078	9	6	7	45191087	7	ENSBTAG00000016142	0.769531
47166468_7_ENSBTAG00000008892	4.83366	7.9627	16	0.322984	0.0423635	0	8	14	47166468	7	ENSBTAG00000008892	0.769531
47169336_7_ENSBTAG00000008892	4.83366	7.9627	16	0.322984	0.0423635	0	8	14	47169336	7	ENSBTAG00000008892	0.769531
47170191_7_ENSBTAG00000008892	4.83366	7.9627	16	0.322984	0.0423635	0	8	14	47170191	7	ENSBTAG00000008892	0.769531
51226759_7_ENSBTAG00000003000	-2.73686	9.40189	16	0.322824	0.042431	11	9	2	51226759	7	ENSBTAG00000003000	0.769531
46434820_7_ENSBTAG00000015403	-1.47651	3.36494	16	0.322124	0.0427278	11	10	1	46434820	7	ENSBTAG00000015403	0.769531
45452022_7_ENSBTAG00000015403	2.91394	13.1891	16	0.321957	0.0427985	1	7	14	45452022	7	ENSBTAG00000015403	0.769531
45459473_7_ENSBTAG00000015403	2.91394	13.1891	16	0.321957	0.0427985	1	7	14	45459473	7	ENSBTAG00000015403	0.769531
45483195_7_ENSBTAG00000015403	2.91394	13.1891	16	0.321957	0.0427985	1	7	14	45483195	7	ENSBTAG00000015403	0.769531
45561203_7_ENSBTAG00000015403	-2.91394	13.1891	16	0.321957	0.0427985	14	7	1	45561203	7	ENSBTAG00000015403	0.769531
45568545_7_ENSBTAG00000015403	2.91394	13.1891	16	0.321957	0.0427985	1	7	14	45568545	7	ENSBTAG00000015403	0.769531
45577313_7_ENSBTAG00000015403	2.91394	13.1891	16	0.321957	0.0427985	1	7	14	45577313	7	ENSBTAG00000015403	0.769531
45582792_7_ENSBTAG00000015403	2.91394	13.1891	16	0.321957	0.0427985	1	7	14	45582792	7	ENSBTAG00000015403	0.769531
45599653_7_ENSBTAG00000015403	2.91394	13.1891	16	0.321957	0.0427985	1	7	14	45599653	7	ENSBTAG00000015403	0.769531
45608972_7_ENSBTAG00000015403	2.91394	13.1891	16	0.321957	0.0427985	1	7	14	45608972	7	ENSBTAG00000015403	0.769531
45613262_7_ENSBTAG00000015403	2.91394	13.1891	16	0.321957	0.0427985	1	7	14	45613262	7	ENSBTAG00000015403	0.769531
45634448_7_ENSBTAG00000015403	2.91394	13.1891	16	0.321957	0.0427985	1	7	14	45634448	7	ENSBTAG00000015403	0.769531
45637650_7_ENSBTAG00000015403	2.91394	13.1891	16	0.321957	0.0427985	1	7	14	45637650	7	ENSBTAG00000015403	0.769531
45655509_7_ENSBTAG00000015403	2.91394	13.1891	16	0.321957	0.0427985	1	7	14	45655509	7	ENSBTAG00000015403	0.769531
45659548_7_ENSBTAG00000015403	2.91394	13.1891	16	0.321957	0.0427985	1	7	14	45659548	7	ENSBTAG00000015403	0.769531
45663106_7_ENSBTAG00000015403	2.91394	13.1891	16	0.321957	0.0427985	1	7	14	45663106	7	ENSBTAG00000015403	0.769531
45663911_7_ENSBTAG00000015403	2.91394	13.1891	16	0.321957	0.0427985	1	7	14	45663911	7	ENSBTAG00000015403	0.769531
45669730_7_ENSBTAG00000015403	2.91394	13.1891	16	0.321957	0.0427985	1	7	14	45669730	7	ENSBTAG00000015403	0.769531
51057213_0_ENSBTAG00000053052	5.61651	29.9743	21	0.321687	0.0193487	2	13	12	51057213	0	ENSBTAG00000053052	0.769531
51265571_15_ENSBTAG00000023648	7.09046	3.02626	22	0.320841	0.0166635	2	9	17	51265571	15	ENSBTAG00000023648	0.769531
50640041_0_ENSBTAG00000053052	-2.2378	34.1341	19	0.320629	0.0269978	9	16	0	50640041	0	ENSBTAG00000053052	0.769531
51310744_0_ENSBTAG00000053052	-6.23521	32.6103	20	0.320368	0.0230993	0	10	16	51310744	0	ENSBTAG00000053052	0.769531
51903816_0_ENSBTAG00000053052	-4.60223	21.1606	21	0.3201	0.0197602	8	17	2	51903816	0	ENSBTAG00000053052	0.769531
50674250_0_ENSBTAG00000053052	-1.00107	38.6236	22	0.320071	0.0129639	0	8	19	50674250	0	ENSBTAG00000053052	0.769531
50938412_7_ENSBTAG00000014167	121.896	2673.26	16	0.319848	0.0437034	2	14	6	50938412	7	ENSBTAG00000014167	0.769531
52282873_7_ENSBTAG00000003000	2.35368	7.69691	16	0.319708	0.0437639	4	5	13	52282873	7	ENSBTAG00000003000	0.769531
52287304_7_ENSBTAG00000003000	2.35368	7.69691	16	0.319708	0.0437639	4	5	13	52287304	7	ENSBTAG00000003000	0.769531
52291520_7_ENSBTAG00000003000	2.35368	7.69691	16	0.319708	0.0437639	4	5	13	52291520	7	ENSBTAG00000003000	0.769531
51532070_15_ENSBTAG00000014167	-237.065	4548.67	22	0.319704	0.0169294	13	12	3	51532070	15	ENSBTAG00000014167	0.769531
51552964_15_ENSBTAG00000014167	-237.065	4548.67	22	0.319704	0.0169294	13	12	3	51552964	15	ENSBTAG00000014167	0.769531
51189173_15_ENSBTAG00000014167	237.065	4548.67	22	0.319704	0.0169294	3	12	13	51189173	15	ENSBTAG00000014167	0.769531
51367615_15_ENSBTAG00000014167	237.065	4548.67	22	0.319704	0.0169294	3	12	13	51367615	15	ENSBTAG00000014167	0.769531
51533636_15_ENSBTAG00000014167	237.065	4548.67	22	0.319704	0.0169294	3	12	13	51533636	15	ENSBTAG00000014167	0.769531
51534139_15_ENSBTAG00000014167	237.065	4548.67	22	0.319704	0.0169294	3	12	13	51534139	15	ENSBTAG00000014167	0.769531
51536052_15_ENSBTAG00000014167	237.065	4548.67	22	0.319704	0.0169294	3	12	13	51536052	15	ENSBTAG00000014167	0.769531
51539146_15_ENSBTAG00000014167	237.065	4548.67	22	0.319704	0.0169294	3	12	13	51539146	15	ENSBTAG00000014167	0.769531
51553689_15_ENSBTAG00000014167	237.065	4548.67	22	0.319704	0.0169294	3	12	13	51553689	15	ENSBTAG00000014167	0.769531
51579835_15_ENSBTAG00000014167	237.065	4548.67	22	0.319704	0.0169294	3	12	13	51579835	15	ENSBTAG00000014167	0.769531
51595947_15_ENSBTAG00000014167	237.065	4548.67	22	0.319704	0.0169294	3	12	13	51595947	15	ENSBTAG00000014167	0.769531
51605889_15_ENSBTAG00000014167	237.065	4548.67	22	0.319704	0.0169294	3	12	13	51605889	15	ENSBTAG00000014167	0.769531
51644151_15_ENSBTAG00000014167	237.065	4548.67	22	0.319704	0.0169294	3	12	13	51644151	15	ENSBTAG00000014167	0.769531
51655439_15_ENSBTAG00000014167	237.065	4548.67	22	0.319704	0.0169294	3	12	13	51655439	15	ENSBTAG00000014167	0.769531
51658022_15_ENSBTAG00000014167	237.065	4548.67	22	0.319704	0.0169294	3	12	13	51658022	15	ENSBTAG00000014167	0.769531
46441823_7_ENSBTAG00000020515	1.65494	1.14922	16	0.319561	0.0438275	0	6	16	46441823	7	ENSBTAG00000020515	0.769531
46445229_7_ENSBTAG00000020515	1.65494	1.14922	16	0.319561	0.0438275	0	6	16	46445229	7	ENSBTAG00000020515	0.769531
46452190_7_ENSBTAG00000015403	2.32977	9.31503	16	0.319459	0.0438717	8	14	0	46452190	7	ENSBTAG00000015403	0.769531
46453202_7_ENSBTAG00000015403	2.32977	9.31503	16	0.319459	0.0438717	8	14	0	46453202	7	ENSBTAG00000015403	0.769531
46454414_7_ENSBTAG00000015403	-2.32977	9.31503	16	0.319459	0.0438717	0	14	8	46454414	7	ENSBTAG00000015403	0.769531
46459438_7_ENSBTAG00000015403	-2.32977	9.31503	16	0.319459	0.0438717	0	14	8	46459438	7	ENSBTAG00000015403	0.769531
46472591_7_ENSBTAG00000015403	2.32977	9.31503	16	0.319459	0.0438717	8	14	0	46472591	7	ENSBTAG00000015403	0.769531
46479837_7_ENSBTAG00000015403	-2.32977	9.31503	16	0.319459	0.0438717	0	14	8	46479837	7	ENSBTAG00000015403	0.769531
46483821_7_ENSBTAG00000015403	-2.32977	9.31503	16	0.319459	0.0438717	0	14	8	46483821	7	ENSBTAG00000015403	0.769531
46486149_7_ENSBTAG00000015403	-2.32977	9.31503	16	0.319459	0.0438717	0	14	8	46486149	7	ENSBTAG00000015403	0.769531
46521573_7_ENSBTAG00000020515	-1.15494	0.560906	16	0.319371	0.0439099	4	14	4	46521573	7	ENSBTAG00000020515	0.769531
46522837_7_ENSBTAG00000020515	1.15494	0.560906	16	0.319371	0.0439099	4	14	4	46522837	7	ENSBTAG00000020515	0.769531
48145994_15_ENSBTAG00000005251	-4.16005	3.88109	22	0.319313	0.0170218	10	10	8	48145994	15	ENSBTAG00000005251	0.769531
52013000_0_ENSBTAG00000053052	-4.16439	17.8462	21	0.319197	0.0199976	10	15	2	52013000	0	ENSBTAG00000053052	0.769531
46515608_15_ENSBTAG00000000694	40.1894	208.844	22	0.319145	0.0170615	3	15	10	46515608	15	ENSBTAG00000000694	0.769531
48088120_15_ENSBTAG00000005251	-3.8243	3.29424	22	0.318813	0.0171402	9	10	9	48088120	15	ENSBTAG00000005251	0.769531
46389289_7_ENSBTAG00000020515	1.78533	1.24933	15	0.318765	0.0516059	0	16	5	46389289	7	ENSBTAG00000020515	0.769531
52514760_7_ENSBTAG00000003000	-3.57353	18.4343	16	0.318607	0.0442426	16	5	1	52514760	7	ENSBTAG00000003000	0.769531
52520053_7_ENSBTAG00000003000	-3.57353	18.4343	16	0.318607	0.0442426	16	5	1	52520053	7	ENSBTAG00000003000	0.769531
52567017_7_ENSBTAG00000003000	-3.57353	18.4343	16	0.318607	0.0442426	16	5	1	52567017	7	ENSBTAG00000003000	0.769531
47425266_0_ENSBTAG00000000694	-29.9132	75.8988	20	0.318407	0.0236749	12	11	3	47425266	0	ENSBTAG00000000694	0.769531
46436924_7_ENSBTAG00000015403	-2.4544	10.8556	16	0.318318	0.0443692	0	12	10	46436924	7	ENSBTAG00000015403	0.769531
46438387_7_ENSBTAG00000015403	-2.4544	10.8556	16	0.318318	0.0443692	0	12	10	46438387	7	ENSBTAG00000015403	0.769531
46466770_7_ENSBTAG00000015403	-2.4544	10.8556	16	0.318318	0.0443692	0	12	10	46466770	7	ENSBTAG00000015403	0.769531
46530344_7_ENSBTAG00000015403	-2.4544	10.8556	16	0.318318	0.0443692	0	12	10	46530344	7	ENSBTAG00000015403	0.769531
46544130_7_ENSBTAG00000015403	-2.4544	10.8556	16	0.318318	0.0443692	0	12	10	46544130	7	ENSBTAG00000015403	0.769531
47192222_15_ENSBTAG00000005251	-5.12345	5.93994	22	0.318286	0.0172662	0	11	17	47192222	15	ENSBTAG00000005251	0.769531
47195630_15_ENSBTAG00000005251	-5.12345	5.93994	22	0.318286	0.0172662	0	11	17	47195630	15	ENSBTAG00000005251	0.769531
52155873_15_ENSBTAG00000003000	8.21226	13.4456	21	0.318272	0.0202434	2	22	3	52155873	15	ENSBTAG00000003000	0.769531
51512879_7_ENSBTAG00000003000	2.65487	10.3003	16	0.318262	0.0443936	5	4	13	51512879	7	ENSBTAG00000003000	0.769531
47306191_7_ENSBTAG00000008892	3.7291	4.97047	16	0.318069	0.0444779	3	16	3	47306191	7	ENSBTAG00000008892	0.769531
47315724_7_ENSBTAG00000008892	3.7291	4.97047	16	0.318069	0.0444779	3	16	3	47315724	7	ENSBTAG00000008892	0.769531
47408926_7_ENSBTAG00000008892	3.7291	4.97047	16	0.318069	0.0444779	3	16	3	47408926	7	ENSBTAG00000008892	0.769531
47479099_7_ENSBTAG00000008892	3.7291	4.97047	16	0.318069	0.0444779	3	16	3	47479099	7	ENSBTAG00000008892	0.769531
47483822_7_ENSBTAG00000008892	3.7291	4.97047	16	0.318069	0.0444779	3	16	3	47483822	7	ENSBTAG00000008892	0.769531
47484360_7_ENSBTAG00000008892	3.7291	4.97047	16	0.318069	0.0444779	3	16	3	47484360	7	ENSBTAG00000008892	0.769531
47485493_7_ENSBTAG00000008892	3.7291	4.97047	16	0.318069	0.0444779	3	16	3	47485493	7	ENSBTAG00000008892	0.769531
51122115_7_ENSBTAG00000019167	12.7399	113.852	14	0.317921	0.0606913	0	7	13	51122115	7	ENSBTAG00000019167	0.769531
51111669_0_ENSBTAG00000053052	-5.22301	29.9921	21	0.317264	0.020514	10	9	8	51111669	0	ENSBTAG00000053052	0.769531
52307521_0_ENSBTAG00000053052	3.92954	17.129	21	0.317012	0.0205823	3	10	14	52307521	0	ENSBTAG00000053052	0.769531
52320871_0_ENSBTAG00000053052	3.92954	17.129	21	0.317012	0.0205823	3	10	14	52320871	0	ENSBTAG00000053052	0.769531
52326464_0_ENSBTAG00000053052	3.92954	17.129	21	0.317012	0.0205823	3	10	14	52326464	0	ENSBTAG00000053052	0.769531
52334090_0_ENSBTAG00000053052	3.92954	17.129	21	0.317012	0.0205823	3	10	14	52334090	0	ENSBTAG00000053052	0.769531
52337483_0_ENSBTAG00000053052	3.92954	17.129	21	0.317012	0.0205823	3	10	14	52337483	0	ENSBTAG00000053052	0.769531
52348017_0_ENSBTAG00000053052	3.92954	17.129	21	0.317012	0.0205823	3	10	14	52348017	0	ENSBTAG00000053052	0.769531
51930707_0_ENSBTAG00000053052	5.26044	30.6982	21	0.317011	0.0205827	3	18	6	51930707	0	ENSBTAG00000053052	0.769531
51951393_0_ENSBTAG00000053052	-5.26044	30.6982	21	0.317011	0.0205827	6	18	3	51951393	0	ENSBTAG00000053052	0.769531
51679990_15_ENSBTAG00000014167	292.063	7137.56	21	0.316994	0.0205872	1	6	20	51679990	15	ENSBTAG00000014167	0.769531
47183086_7_ENSBTAG00000015403	-2.13985	8.77273	16	0.316957	0.044968	0	15	7	47183086	7	ENSBTAG00000015403	0.769531
47185375_7_ENSBTAG00000015403	-2.13985	8.77273	16	0.316957	0.044968	0	15	7	47185375	7	ENSBTAG00000015403	0.769531
46393361_15_ENSBTAG00000000694	-46.9908	289.072	22	0.316957	0.017587	12	15	1	46393361	15	ENSBTAG00000000694	0.769531
46396598_15_ENSBTAG00000000694	-46.9908	289.072	22	0.316957	0.017587	12	15	1	46396598	15	ENSBTAG00000000694	0.769531
46408763_15_ENSBTAG00000000694	-46.9908	289.072	22	0.316957	0.017587	12	15	1	46408763	15	ENSBTAG00000000694	0.769531
46415312_15_ENSBTAG00000000694	-46.9908	289.072	22	0.316957	0.017587	12	15	1	46415312	15	ENSBTAG00000000694	0.769531
46417154_15_ENSBTAG00000000694	-46.9908	289.072	22	0.316957	0.017587	12	15	1	46417154	15	ENSBTAG00000000694	0.769531
46424811_15_ENSBTAG00000000694	46.9908	289.072	22	0.316957	0.017587	1	15	12	46424811	15	ENSBTAG00000000694	0.769531
46427110_15_ENSBTAG00000000694	46.9908	289.072	22	0.316957	0.017587	1	15	12	46427110	15	ENSBTAG00000000694	0.769531
46428618_15_ENSBTAG00000000694	46.9908	289.072	22	0.316957	0.017587	1	15	12	46428618	15	ENSBTAG00000000694	0.769531
51133368_7_ENSBTAG00000003000	3.25977	16.315	16	0.316912	0.044988	0	7	15	51133368	7	ENSBTAG00000003000	0.769531
51135900_7_ENSBTAG00000003000	3.25977	16.315	16	0.316912	0.044988	0	7	15	51135900	7	ENSBTAG00000003000	0.769531
51156191_7_ENSBTAG00000003000	3.25977	16.315	16	0.316912	0.044988	0	7	15	51156191	7	ENSBTAG00000003000	0.769531
51565640_7_ENSBTAG00000003000	-3.25977	16.315	16	0.316912	0.044988	15	7	0	51565640	7	ENSBTAG00000003000	0.769531
51639053_7_ENSBTAG00000003000	3.25977	16.315	16	0.316912	0.044988	0	7	15	51639053	7	ENSBTAG00000003000	0.769531
51660781_7_ENSBTAG00000003000	-3.25977	16.315	16	0.316912	0.044988	15	7	0	51660781	7	ENSBTAG00000003000	0.769531
51664945_7_ENSBTAG00000003000	3.25977	16.315	16	0.316912	0.044988	0	7	15	51664945	7	ENSBTAG00000003000	0.769531
51666035_7_ENSBTAG00000003000	3.25977	16.315	16	0.316912	0.044988	0	7	15	51666035	7	ENSBTAG00000003000	0.769531
51666787_7_ENSBTAG00000003000	-3.25977	16.315	16	0.316912	0.044988	15	7	0	51666787	7	ENSBTAG00000003000	0.769531
51667874_7_ENSBTAG00000003000	3.25977	16.315	16	0.316912	0.044988	0	7	15	51667874	7	ENSBTAG00000003000	0.769531
51670096_7_ENSBTAG00000003000	3.25977	16.315	16	0.316912	0.044988	0	7	15	51670096	7	ENSBTAG00000003000	0.769531
51670981_7_ENSBTAG00000003000	-3.25977	16.315	16	0.316912	0.044988	15	7	0	51670981	7	ENSBTAG00000003000	0.769531
51672366_7_ENSBTAG00000003000	-3.25977	16.315	16	0.316912	0.044988	15	7	0	51672366	7	ENSBTAG00000003000	0.769531
51672880_7_ENSBTAG00000003000	-3.25977	16.315	16	0.316912	0.044988	15	7	0	51672880	7	ENSBTAG00000003000	0.769531
51674462_7_ENSBTAG00000003000	-3.25977	16.315	16	0.316912	0.044988	15	7	0	51674462	7	ENSBTAG00000003000	0.769531
51676293_7_ENSBTAG00000003000	3.25977	16.315	16	0.316912	0.044988	0	7	15	51676293	7	ENSBTAG00000003000	0.769531
51683616_7_ENSBTAG00000003000	-3.25977	16.315	16	0.316912	0.044988	15	7	0	51683616	7	ENSBTAG00000003000	0.769531
51738883_7_ENSBTAG00000003000	-3.25977	16.315	16	0.316912	0.044988	15	7	0	51738883	7	ENSBTAG00000003000	0.769531
51967816_7_ENSBTAG00000003000	-2.31872	8.31182	16	0.316729	0.0450691	8	9	5	51967816	7	ENSBTAG00000003000	0.769531
46528040_7_ENSBTAG00000020515	1.38377	0.830362	16	0.316692	0.0450854	2	16	4	46528040	7	ENSBTAG00000020515	0.769531
50732338_7_ENSBTAG00000006345	-27.5675	107.044	13	0.316689	0.0714785	0	10	9	50732338	7	ENSBTAG00000006345	0.769531
46507314_7_ENSBTAG00000015403	-1.75845	6.11485	16	0.316284	0.0452667	2	18	2	46507314	7	ENSBTAG00000015403	0.769531
47630396_7_ENSBTAG00000020515	-1.30463	0.744568	16	0.315943	0.0454185	8	11	3	47630396	7	ENSBTAG00000020515	0.769531
47653649_7_ENSBTAG00000020515	1.30463	0.744568	16	0.315943	0.0454185	3	11	8	47653649	7	ENSBTAG00000020515	0.769531
50680655_7_ENSBTAG00000008433	167.723	3110.51	16	0.315927	0.0454255	4	14	4	50680655	7	ENSBTAG00000008433	0.769531
47145755_15_ENSBTAG00000005251	-5.29973	6.49324	22	0.315862	0.0178551	0	8	20	47145755	15	ENSBTAG00000005251	0.769531
47150402_15_ENSBTAG00000005251	-5.29973	6.49324	22	0.315862	0.0178551	0	8	20	47150402	15	ENSBTAG00000005251	0.769531
47155704_15_ENSBTAG00000005251	-5.29973	6.49324	22	0.315862	0.0178551	0	8	20	47155704	15	ENSBTAG00000005251	0.769531
47553088_0_ENSBTAG00000003564	-5.86971	2.78672	21	0.315805	0.0209114	7	10	10	47553088	0	ENSBTAG00000003564	0.769531
52307521_7_ENSBTAG00000019167	17.0427	66.3619	16	0.315661	0.0455444	2	7	13	52307521	7	ENSBTAG00000019167	0.769531
52320871_7_ENSBTAG00000019167	17.0427	66.3619	16	0.315661	0.0455444	2	7	13	52320871	7	ENSBTAG00000019167	0.769531
52326464_7_ENSBTAG00000019167	17.0427	66.3619	16	0.315661	0.0455444	2	7	13	52326464	7	ENSBTAG00000019167	0.769531
52334090_7_ENSBTAG00000019167	17.0427	66.3619	16	0.315661	0.0455444	2	7	13	52334090	7	ENSBTAG00000019167	0.769531
52337483_7_ENSBTAG00000019167	17.0427	66.3619	16	0.315661	0.0455444	2	7	13	52337483	7	ENSBTAG00000019167	0.769531
52348017_7_ENSBTAG00000019167	17.0427	66.3619	16	0.315661	0.0455444	2	7	13	52348017	7	ENSBTAG00000019167	0.769531
52451882_7_ENSBTAG00000019167	17.0427	66.3619	16	0.315661	0.0455444	2	7	13	52451882	7	ENSBTAG00000019167	0.769531
52472065_7_ENSBTAG00000019167	17.0427	66.3619	16	0.315661	0.0455444	2	7	13	52472065	7	ENSBTAG00000019167	0.769531
52482690_7_ENSBTAG00000019167	-17.0427	66.3619	16	0.315661	0.0455444	13	7	2	52482690	7	ENSBTAG00000019167	0.769531
52488149_7_ENSBTAG00000019167	-17.0427	66.3619	16	0.315661	0.0455444	13	7	2	52488149	7	ENSBTAG00000019167	0.769531
52491892_7_ENSBTAG00000019167	-17.0427	66.3619	16	0.315661	0.0455444	13	7	2	52491892	7	ENSBTAG00000019167	0.769531
52576995_7_ENSBTAG00000019167	-17.0427	66.3619	16	0.315661	0.0455444	13	7	2	52576995	7	ENSBTAG00000019167	0.769531
52606030_7_ENSBTAG00000019167	17.0427	66.3619	16	0.315661	0.0455444	2	7	13	52606030	7	ENSBTAG00000019167	0.769531
52622188_7_ENSBTAG00000019167	17.0427	66.3619	16	0.315661	0.0455444	2	7	13	52622188	7	ENSBTAG00000019167	0.769531
51138657_15_ENSBTAG00000053052	42.9455	256.127	22	0.315261	0.0180038	13	13	2	51138657	15	ENSBTAG00000053052	0.769531
51530078_15_ENSBTAG00000053052	42.9455	256.127	22	0.315261	0.0180038	13	13	2	51530078	15	ENSBTAG00000053052	0.769531
52086164_7_ENSBTAG00000003000	3.03266	15.0652	16	0.315233	0.0457361	8	7	7	52086164	7	ENSBTAG00000003000	0.769531
52088404_7_ENSBTAG00000003000	3.03266	15.0652	16	0.315233	0.0457361	8	7	7	52088404	7	ENSBTAG00000003000	0.769531
52176045_0_ENSBTAG00000053052	-5.39266	35.313	21	0.314572	0.0212523	0	7	20	52176045	0	ENSBTAG00000053052	0.769531
52187866_0_ENSBTAG00000053052	-5.39266	35.313	21	0.314572	0.0212523	0	7	20	52187866	0	ENSBTAG00000053052	0.769531
52206572_0_ENSBTAG00000053052	-5.39266	35.313	21	0.314572	0.0212523	0	7	20	52206572	0	ENSBTAG00000053052	0.769531
47157870_7_ENSBTAG00000015403	1.17447	2.97011	16	0.31457	0.0460341	6	12	4	47157870	7	ENSBTAG00000015403	0.769531
47160521_7_ENSBTAG00000015403	1.17447	2.97011	16	0.31457	0.0460341	6	12	4	47160521	7	ENSBTAG00000015403	0.769531
46661531_7_ENSBTAG00000015403	-1.23709	3.31709	16	0.314443	0.0460915	1	9	12	46661531	7	ENSBTAG00000015403	0.769531
47528312_7_ENSBTAG00000015655	7.54591	20.9211	16	0.314317	0.0461484	7	14	1	47528312	7	ENSBTAG00000015655	0.769531
46747914_7_ENSBTAG00000008892	4.29136	6.85889	16	0.313952	0.0463134	1	7	14	46747914	7	ENSBTAG00000008892	0.769531
46748976_7_ENSBTAG00000008892	4.29136	6.85889	16	0.313952	0.0463134	1	7	14	46748976	7	ENSBTAG00000008892	0.769531
46750227_7_ENSBTAG00000008892	4.29136	6.85889	16	0.313952	0.0463134	1	7	14	46750227	7	ENSBTAG00000008892	0.769531
45716064_7_ENSBTAG00000015655	8.37658	25.9083	16	0.313826	0.0463708	2	9	11	45716064	7	ENSBTAG00000015655	0.769531
45793534_7_ENSBTAG00000015655	8.37658	25.9083	16	0.313826	0.0463708	0	6	16	45793534	7	ENSBTAG00000015655	0.769531
45794629_7_ENSBTAG00000015655	-8.37658	25.9083	16	0.313826	0.0463708	16	6	0	45794629	7	ENSBTAG00000015655	0.769531
45804166_7_ENSBTAG00000015655	8.37658	25.9083	16	0.313826	0.0463708	2	9	11	45804166	7	ENSBTAG00000015655	0.769531
45807442_7_ENSBTAG00000015655	8.37658	25.9083	16	0.313826	0.0463708	2	9	11	45807442	7	ENSBTAG00000015655	0.769531
51348338_7_ENSBTAG00000027676	-141.613	2065.02	16	0.31364	0.0464552	6	15	1	51348338	7	ENSBTAG00000027676	0.769531
51349884_7_ENSBTAG00000027676	-141.613	2065.02	16	0.31364	0.0464552	6	15	1	51349884	7	ENSBTAG00000027676	0.769531
51245926_7_ENSBTAG00000027676	141.613	2065.02	16	0.31364	0.0464552	0	10	12	51245926	7	ENSBTAG00000027676	0.769531
51298237_7_ENSBTAG00000027676	141.613	2065.02	16	0.31364	0.0464552	1	15	6	51298237	7	ENSBTAG00000027676	0.769531
47145755_7_ENSBTAG00000015403	1.62548	6.02898	16	0.313479	0.0465282	0	7	15	47145755	7	ENSBTAG00000015403	0.769531
47150402_7_ENSBTAG00000015403	1.62548	6.02898	16	0.313479	0.0465282	0	7	15	47150402	7	ENSBTAG00000015403	0.769531
47155704_7_ENSBTAG00000015403	1.62548	6.02898	16	0.313479	0.0465282	0	7	15	47155704	7	ENSBTAG00000015403	0.769531
45809374_7_ENSBTAG00000015403	-1.00974	2.32871	16	0.313461	0.0465362	11	8	3	45809374	7	ENSBTAG00000015403	0.769531
46973301_7_ENSBTAG00000000696	77.0954	899.379	16	0.313052	0.0467229	15	6	1	46973301	7	ENSBTAG00000000696	0.769531
46983548_7_ENSBTAG00000000696	-77.0954	899.379	16	0.313052	0.0467229	1	6	15	46983548	7	ENSBTAG00000000696	0.769531
46995107_7_ENSBTAG00000000696	-77.0954	899.379	16	0.313052	0.0467229	1	6	15	46995107	7	ENSBTAG00000000696	0.769531
52759624_7_ENSBTAG00000019167	50.4392	592.43	16	0.312881	0.046801	12	10	0	52759624	7	ENSBTAG00000019167	0.769531
52839624_7_ENSBTAG00000019167	-50.4392	592.43	16	0.312881	0.046801	0	10	12	52839624	7	ENSBTAG00000019167	0.769531
52165370_7_ENSBTAG00000019167	21.0675	103.575	16	0.312569	0.0469433	3	16	3	52165370	7	ENSBTAG00000019167	0.769531
47412011_7_ENSBTAG00000015403	2.00314	9.67369	16	0.312498	0.0469761	16	6	0	47412011	7	ENSBTAG00000015403	0.769531
45077168_7_ENSBTAG00000016142	-3.01309	1.20872	16	0.312317	0.0470591	2	5	15	45077168	7	ENSBTAG00000016142	0.769531
45078576_7_ENSBTAG00000016142	-3.01309	1.20872	16	0.312317	0.0470591	2	5	15	45078576	7	ENSBTAG00000016142	0.769531
45080137_7_ENSBTAG00000016142	-3.01309	1.20872	16	0.312317	0.0470591	2	5	15	45080137	7	ENSBTAG00000016142	0.769531
46744389_7_ENSBTAG00000020515	1.87721	1.61021	16	0.312276	0.0470776	0	8	14	46744389	7	ENSBTAG00000020515	0.769531
51912568_0_ENSBTAG00000053052	-4.33217	25.4435	21	0.311864	0.0220177	3	13	11	51912568	0	ENSBTAG00000053052	0.769531
46414555_7_ENSBTAG00000015403	1.22707	3.82025	16	0.311632	0.0473743	1	5	16	46414555	7	ENSBTAG00000015403	0.769531
50949086_7_ENSBTAG00000018449	-92.4341	1504.28	16	0.311618	0.0473808	8	12	2	50949086	7	ENSBTAG00000018449	0.769531
50949542_7_ENSBTAG00000018449	92.4341	1504.28	16	0.311618	0.0473808	2	12	8	50949542	7	ENSBTAG00000018449	0.769531
51048860_7_ENSBTAG00000018449	92.4341	1504.28	16	0.311618	0.0473808	2	12	8	51048860	7	ENSBTAG00000018449	0.769531
51720704_7_ENSBTAG00000003000	2.9229	16.387	16	0.311539	0.0474173	0	11	11	51720704	7	ENSBTAG00000003000	0.769531
51723468_7_ENSBTAG00000003000	2.9229	16.387	16	0.311539	0.0474173	0	11	11	51723468	7	ENSBTAG00000003000	0.769531
51724516_7_ENSBTAG00000003000	2.9229	16.387	16	0.311539	0.0474173	0	11	11	51724516	7	ENSBTAG00000003000	0.769531
51735146_7_ENSBTAG00000003000	2.9229	16.387	16	0.311539	0.0474173	0	11	11	51735146	7	ENSBTAG00000003000	0.769531
51744991_7_ENSBTAG00000003000	2.9229	16.387	16	0.311539	0.0474173	0	11	11	51744991	7	ENSBTAG00000003000	0.769531
51776850_15_ENSBTAG00000008433	301.383	14237.4	22	0.311356	0.0189957	3	13	12	51776850	15	ENSBTAG00000008433	0.769531
51852853_15_ENSBTAG00000008433	-301.383	14237.4	22	0.311356	0.0189957	12	13	3	51852853	15	ENSBTAG00000008433	0.769531
51858666_15_ENSBTAG00000008433	-301.383	14237.4	22	0.311356	0.0189957	12	13	3	51858666	15	ENSBTAG00000008433	0.769531
51133368_0_ENSBTAG00000053052	-4.84531	32.8529	21	0.311135	0.0222278	0	8	19	51133368	0	ENSBTAG00000053052	0.769531
51135900_0_ENSBTAG00000053052	-4.84531	32.8529	21	0.311135	0.0222278	0	8	19	51135900	0	ENSBTAG00000053052	0.769531
51156191_0_ENSBTAG00000053052	-4.84531	32.8529	21	0.311135	0.0222278	0	8	19	51156191	0	ENSBTAG00000053052	0.769531
51565640_0_ENSBTAG00000053052	4.84531	32.8529	21	0.311135	0.0222278	19	8	0	51565640	0	ENSBTAG00000053052	0.769531
51639053_0_ENSBTAG00000053052	-4.84531	32.8529	21	0.311135	0.0222278	0	8	19	51639053	0	ENSBTAG00000053052	0.769531
51660781_0_ENSBTAG00000053052	4.84531	32.8529	21	0.311135	0.0222278	19	8	0	51660781	0	ENSBTAG00000053052	0.769531
51664945_0_ENSBTAG00000053052	-4.84531	32.8529	21	0.311135	0.0222278	0	8	19	51664945	0	ENSBTAG00000053052	0.769531
51666035_0_ENSBTAG00000053052	-4.84531	32.8529	21	0.311135	0.0222278	0	8	19	51666035	0	ENSBTAG00000053052	0.769531
51666787_0_ENSBTAG00000053052	4.84531	32.8529	21	0.311135	0.0222278	19	8	0	51666787	0	ENSBTAG00000053052	0.769531
51667874_0_ENSBTAG00000053052	-4.84531	32.8529	21	0.311135	0.0222278	0	8	19	51667874	0	ENSBTAG00000053052	0.769531
51670096_0_ENSBTAG00000053052	-4.84531	32.8529	21	0.311135	0.0222278	0	8	19	51670096	0	ENSBTAG00000053052	0.769531
51670981_0_ENSBTAG00000053052	4.84531	32.8529	21	0.311135	0.0222278	19	8	0	51670981	0	ENSBTAG00000053052	0.769531
51672366_0_ENSBTAG00000053052	4.84531	32.8529	21	0.311135	0.0222278	19	8	0	51672366	0	ENSBTAG00000053052	0.769531
51672880_0_ENSBTAG00000053052	4.84531	32.8529	21	0.311135	0.0222278	19	8	0	51672880	0	ENSBTAG00000053052	0.769531
51674462_0_ENSBTAG00000053052	4.84531	32.8529	21	0.311135	0.0222278	19	8	0	51674462	0	ENSBTAG00000053052	0.769531
51676293_0_ENSBTAG00000053052	-4.84531	32.8529	21	0.311135	0.0222278	0	8	19	51676293	0	ENSBTAG00000053052	0.769531
51683616_0_ENSBTAG00000053052	4.84531	32.8529	21	0.311135	0.0222278	19	8	0	51683616	0	ENSBTAG00000053052	0.769531
51738883_0_ENSBTAG00000053052	4.84531	32.8529	21	0.311135	0.0222278	19	8	0	51738883	0	ENSBTAG00000053052	0.769531
45676502_7_ENSBTAG00000000696	-59.1715	535.108	16	0.311053	0.0476419	6	11	5	45676502	7	ENSBTAG00000000696	0.769531
45679408_7_ENSBTAG00000000696	-59.1715	535.108	16	0.311053	0.0476419	6	11	5	45679408	7	ENSBTAG00000000696	0.769531
45680156_7_ENSBTAG00000000696	-59.1715	535.108	16	0.311053	0.0476419	6	11	5	45680156	7	ENSBTAG00000000696	0.769531
51918003_15_ENSBTAG00000053052	36.9855	194.879	22	0.31098	0.0190938	17	9	2	51918003	15	ENSBTAG00000053052	0.769531
51884516_0_ENSBTAG00000053052	7.29634	75.4986	21	0.310834	0.0223149	16	11	0	51884516	0	ENSBTAG00000053052	0.769531
51358817_0_ENSBTAG00000026796	-4.86325	7.99945	21	0.310801	0.0223245	12	14	1	51358817	0	ENSBTAG00000026796	0.769531
51924212_7_ENSBTAG00000003000	3.19544	20.4636	16	0.310605	0.0478498	9	11	2	51924212	7	ENSBTAG00000003000	0.769531
47206836_7_ENSBTAG00000020515	1.42668	0.949271	16	0.310597	0.0478535	4	4	14	47206836	7	ENSBTAG00000020515	0.769531
47377734_7_ENSBTAG00000020515	1.42668	0.949271	16	0.310597	0.0478535	4	4	14	47377734	7	ENSBTAG00000020515	0.769531
47132872_7_ENSBTAG00000020515	0.194039	0.501339	15	0.31035	0.0557339	4	14	3	47132872	7	ENSBTAG00000020515	0.769531
47206836_7_ENSBTAG00000015403	-1.44568	5.76855	16	0.310293	0.0479952	4	4	14	47206836	7	ENSBTAG00000015403	0.769531
47377734_7_ENSBTAG00000015403	-1.44568	5.76855	16	0.310293	0.0479952	4	4	14	47377734	7	ENSBTAG00000015403	0.769531
46556504_7_ENSBTAG00000000696	75.2945	870.801	16	0.310052	0.0481075	8	12	2	46556504	7	ENSBTAG00000000696	0.769531
46580271_7_ENSBTAG00000000696	75.2945	870.801	16	0.310052	0.0481075	8	12	2	46580271	7	ENSBTAG00000000696	0.769531
46587316_7_ENSBTAG00000000696	75.2945	870.801	16	0.310052	0.0481075	8	12	2	46587316	7	ENSBTAG00000000696	0.769531
46645269_7_ENSBTAG00000000696	75.2945	870.801	16	0.310052	0.0481075	8	12	2	46645269	7	ENSBTAG00000000696	0.769531
46646092_7_ENSBTAG00000000696	75.2945	870.801	16	0.310052	0.0481075	8	12	2	46646092	7	ENSBTAG00000000696	0.769531
46660825_7_ENSBTAG00000000696	75.2945	870.801	16	0.310052	0.0481075	8	12	2	46660825	7	ENSBTAG00000000696	0.769531
46664747_7_ENSBTAG00000000696	75.2945	870.801	16	0.310052	0.0481075	8	12	2	46664747	7	ENSBTAG00000000696	0.769531
51930707_0_ENSBTAG00000023648	9.36295	10.2676	21	0.309966	0.022568	3	18	6	51930707	0	ENSBTAG00000023648	0.769531
51951393_0_ENSBTAG00000023648	-9.36295	10.2676	21	0.309966	0.022568	6	18	3	51951393	0	ENSBTAG00000023648	0.769531
51262252_7_ENSBTAG00000003000	6.63551	91.2343	16	0.30992	0.0481691	14	8	0	51262252	7	ENSBTAG00000003000	0.769531
51305221_7_ENSBTAG00000003000	6.63551	91.2343	16	0.30992	0.0481691	14	8	0	51305221	7	ENSBTAG00000003000	0.769531
51340661_7_ENSBTAG00000003000	6.63551	91.2343	16	0.30992	0.0481691	14	8	0	51340661	7	ENSBTAG00000003000	0.769531
51514220_7_ENSBTAG00000003000	-6.63551	91.2343	16	0.30992	0.0481691	0	8	14	51514220	7	ENSBTAG00000003000	0.769531
51515563_7_ENSBTAG00000003000	-6.63551	91.2343	16	0.30992	0.0481691	0	8	14	51515563	7	ENSBTAG00000003000	0.769531
51518000_7_ENSBTAG00000003000	-6.63551	91.2343	16	0.30992	0.0481691	0	8	14	51518000	7	ENSBTAG00000003000	0.769531
51531147_7_ENSBTAG00000003000	6.63551	91.2343	16	0.30992	0.0481691	14	8	0	51531147	7	ENSBTAG00000003000	0.769531
50612150_0_ENSBTAG00000053052	3.63125	19.6563	21	0.309743	0.0226334	13	11	3	50612150	0	ENSBTAG00000053052	0.769531
45880545_7_ENSBTAG00000015403	1.73025	8.65373	16	0.309603	0.0483177	0	15	7	45880545	7	ENSBTAG00000015403	0.769531
45900628_7_ENSBTAG00000015403	-1.73025	8.65373	16	0.309603	0.0483177	7	15	0	45900628	7	ENSBTAG00000015403	0.769531
45694704_7_ENSBTAG00000015403	0.798525	1.88001	16	0.309316	0.0484522	6	10	6	45694704	7	ENSBTAG00000015403	0.769531
44542940_7_ENSBTAG00000016142	-3.95067	2.11299	16	0.308657	0.0487624	0	7	15	44542940	7	ENSBTAG00000016142	0.769531
52086164_0_ENSBTAG00000026796	-3.65856	4.64611	21	0.308617	0.0229663	11	9	7	52086164	0	ENSBTAG00000026796	0.769531
52088404_0_ENSBTAG00000026796	-3.65856	4.64611	21	0.308617	0.0229663	11	9	7	52088404	0	ENSBTAG00000026796	0.769531
50697814_0_ENSBTAG00000053052	-3.68781	21.9854	21	0.308075	0.0231278	2	18	7	50697814	0	ENSBTAG00000053052	0.769531
50701364_0_ENSBTAG00000053052	-3.68781	21.9854	21	0.308075	0.0231278	2	18	7	50701364	0	ENSBTAG00000053052	0.769531
50702674_0_ENSBTAG00000053052	-3.68781	21.9854	21	0.308075	0.0231278	2	18	7	50702674	0	ENSBTAG00000053052	0.769531
50703206_0_ENSBTAG00000053052	-3.68781	21.9854	21	0.308075	0.0231278	2	18	7	50703206	0	ENSBTAG00000053052	0.769531
50704110_0_ENSBTAG00000053052	-3.68781	21.9854	21	0.308075	0.0231278	2	18	7	50704110	0	ENSBTAG00000053052	0.769531
50704567_0_ENSBTAG00000053052	-3.68781	21.9854	21	0.308075	0.0231278	2	18	7	50704567	0	ENSBTAG00000053052	0.769531
46521573_7_ENSBTAG00000015403	-1.03348	3.46389	16	0.308011	0.0490684	4	14	4	46521573	7	ENSBTAG00000015403	0.769531
46522837_7_ENSBTAG00000015403	1.03348	3.46389	16	0.308011	0.0490684	4	14	4	46522837	7	ENSBTAG00000015403	0.769531
51226759_15_ENSBTAG00000014167	-227.265	4388.08	22	0.307923	0.0199062	14	11	3	51226759	15	ENSBTAG00000014167	0.769531
50962733_15_ENSBTAG00000019167	18.6542	24.3993	22	0.307894	0.019914	17	10	1	50962733	15	ENSBTAG00000019167	0.769531
50964073_15_ENSBTAG00000019167	18.6542	24.3993	22	0.307894	0.019914	17	10	1	50964073	15	ENSBTAG00000019167	0.769531
51536654_7_ENSBTAG00000003000	-2.46293	14.0692	16	0.30776	0.0491876	16	5	1	51536654	7	ENSBTAG00000003000	0.769531
51549658_7_ENSBTAG00000003000	-2.46293	14.0692	16	0.30776	0.0491876	16	5	1	51549658	7	ENSBTAG00000003000	0.769531
51560685_7_ENSBTAG00000003000	-2.46293	14.0692	16	0.30776	0.0491876	16	5	1	51560685	7	ENSBTAG00000003000	0.769531
51584710_7_ENSBTAG00000003000	-2.46293	14.0692	16	0.30776	0.0491876	16	5	1	51584710	7	ENSBTAG00000003000	0.769531
51620821_7_ENSBTAG00000003000	2.46293	14.0692	16	0.30776	0.0491876	1	5	16	51620821	7	ENSBTAG00000003000	0.769531
51627281_7_ENSBTAG00000003000	2.46293	14.0692	16	0.30776	0.0491876	1	5	16	51627281	7	ENSBTAG00000003000	0.769531
51630406_7_ENSBTAG00000003000	2.46293	14.0692	16	0.30776	0.0491876	1	5	16	51630406	7	ENSBTAG00000003000	0.769531
51635120_7_ENSBTAG00000003000	-2.46293	14.0692	16	0.30776	0.0491876	16	5	1	51635120	7	ENSBTAG00000003000	0.769531
51635769_7_ENSBTAG00000003000	-2.46293	14.0692	16	0.30776	0.0491876	16	5	1	51635769	7	ENSBTAG00000003000	0.769531
51644699_7_ENSBTAG00000003000	-2.46293	14.0692	16	0.30776	0.0491876	16	5	1	51644699	7	ENSBTAG00000003000	0.769531
51651910_7_ENSBTAG00000003000	-2.46293	14.0692	16	0.30776	0.0491876	16	5	1	51651910	7	ENSBTAG00000003000	0.769531
51662625_7_ENSBTAG00000003000	-2.46293	14.0692	16	0.30776	0.0491876	16	5	1	51662625	7	ENSBTAG00000003000	0.769531
51664231_7_ENSBTAG00000003000	-2.46293	14.0692	16	0.30776	0.0491876	16	5	1	51664231	7	ENSBTAG00000003000	0.769531
51673993_7_ENSBTAG00000003000	2.46293	14.0692	16	0.30776	0.0491876	1	5	16	51673993	7	ENSBTAG00000003000	0.769531
51680978_7_ENSBTAG00000003000	2.46293	14.0692	16	0.30776	0.0491876	1	5	16	51680978	7	ENSBTAG00000003000	0.769531
51682782_7_ENSBTAG00000003000	2.46293	14.0692	16	0.30776	0.0491876	1	5	16	51682782	7	ENSBTAG00000003000	0.769531
51686234_7_ENSBTAG00000003000	2.46293	14.0692	16	0.30776	0.0491876	1	5	16	51686234	7	ENSBTAG00000003000	0.769531
46439698_7_ENSBTAG00000015403	1.46649	7.16821	16	0.307657	0.0492363	9	13	0	46439698	7	ENSBTAG00000015403	0.769531
46440243_7_ENSBTAG00000015403	1.46649	7.16821	16	0.307657	0.0492363	9	13	0	46440243	7	ENSBTAG00000015403	0.769531
46442941_7_ENSBTAG00000015403	1.46649	7.16821	16	0.307657	0.0492363	9	13	0	46442941	7	ENSBTAG00000015403	0.769531
46446227_7_ENSBTAG00000015403	1.46649	7.16821	16	0.307657	0.0492363	9	13	0	46446227	7	ENSBTAG00000015403	0.769531
46447017_7_ENSBTAG00000015403	1.46649	7.16821	16	0.307657	0.0492363	9	13	0	46447017	7	ENSBTAG00000015403	0.769531
46807451_7_ENSBTAG00000015403	1.46649	7.16821	16	0.307657	0.0492363	9	13	0	46807451	7	ENSBTAG00000015403	0.769531
47082880_7_ENSBTAG00000015403	1.46649	7.16821	16	0.307657	0.0492363	9	13	0	47082880	7	ENSBTAG00000015403	0.769531
47042046_7_ENSBTAG00000015403	1.46649	7.16821	16	0.307657	0.0492363	16	6	0	47042046	7	ENSBTAG00000015403	0.769531
51358817_15_ENSBTAG00000053052	47.6713	330.819	22	0.307402	0.0200476	12	14	2	51358817	15	ENSBTAG00000053052	0.769531
52091599_7_ENSBTAG00000003000	-2.19125	11.3814	16	0.307368	0.0493738	2	14	6	52091599	7	ENSBTAG00000003000	0.769531
46782723_7_ENSBTAG00000020515	0.0563614	0.471794	15	0.307208	0.0573396	11	5	5	46782723	7	ENSBTAG00000020515	0.769531
52253684_7_ENSBTAG00000017964	92.2609	1045.56	16	0.30697	0.0495641	6	8	8	52253684	7	ENSBTAG00000017964	0.769531
51828154_7_ENSBTAG00000014167	135.993	3589.54	16	0.30679	0.04965	14	8	0	51828154	7	ENSBTAG00000014167	0.769531
46435763_7_ENSBTAG00000008892	7.62898	23.3706	16	0.306733	0.0496775	9	13	0	46435763	7	ENSBTAG00000008892	0.769531
46502520_7_ENSBTAG00000008892	-7.62898	23.3706	16	0.306733	0.0496775	0	13	9	46502520	7	ENSBTAG00000008892	0.769531
47207786_7_ENSBTAG00000008892	7.62898	23.3706	16	0.306733	0.0496775	0	5	17	47207786	7	ENSBTAG00000008892	0.769531
47212727_7_ENSBTAG00000008892	7.62898	23.3706	16	0.306733	0.0496775	0	5	17	47212727	7	ENSBTAG00000008892	0.769531
47217590_7_ENSBTAG00000008892	7.62898	23.3706	16	0.306733	0.0496775	0	5	17	47217590	7	ENSBTAG00000008892	0.769531
47494938_7_ENSBTAG00000008892	-7.62898	23.3706	16	0.306733	0.0496775	17	5	0	47494938	7	ENSBTAG00000008892	0.769531
47200661_7_ENSBTAG00000015403	-1.01943	3.81469	16	0.306483	0.0497972	5	12	5	47200661	7	ENSBTAG00000015403	0.769531
47205227_7_ENSBTAG00000015403	-1.01943	3.81469	16	0.306483	0.0497972	5	12	5	47205227	7	ENSBTAG00000015403	0.769531
50705248_0_ENSBTAG00000053052	-2.91245	14.9987	21	0.306373	0.0236418	10	12	5	50705248	0	ENSBTAG00000053052	0.769531
46661531_7_ENSBTAG00000008892	-3.38934	4.63324	16	0.306321	0.0498751	1	9	12	46661531	7	ENSBTAG00000008892	0.769531
51310744_7_ENSBTAG00000019167	17.3272	126.168	15	0.306291	0.0578153	0	9	12	51310744	7	ENSBTAG00000019167	0.769531
51903816_15_ENSBTAG00000014167	243.798	5088.73	22	0.306071	0.0204127	8	17	3	51903816	15	ENSBTAG00000014167	0.769531
51879976_0_ENSBTAG00000053052	-3.3321	20.0051	21	0.306034	0.0237453	7	17	3	51879976	0	ENSBTAG00000053052	0.769531
51882089_0_ENSBTAG00000053052	-3.3321	20.0051	21	0.306034	0.0237453	7	17	3	51882089	0	ENSBTAG00000053052	0.769531
46420954_7_ENSBTAG00000015403	-0.888994	3.18311	16	0.305453	0.0502939	5	13	4	46420954	7	ENSBTAG00000015403	0.769531
46422152_7_ENSBTAG00000015403	-0.888994	3.18311	16	0.305453	0.0502939	5	13	4	46422152	7	ENSBTAG00000015403	0.769531
46425613_7_ENSBTAG00000015403	0.888994	3.18311	16	0.305453	0.0502939	4	13	5	46425613	7	ENSBTAG00000015403	0.769531
46426291_7_ENSBTAG00000015403	0.888994	3.18311	16	0.305453	0.0502939	4	13	5	46426291	7	ENSBTAG00000015403	0.769531
46705956_7_ENSBTAG00000015403	0.875512	3.15939	16	0.30521	0.0504112	14	7	1	46705956	7	ENSBTAG00000015403	0.769531
46944945_7_ENSBTAG00000015403	0.932504	3.59858	16	0.305169	0.0504315	1	14	7	46944945	7	ENSBTAG00000015403	0.769531
46946404_7_ENSBTAG00000015403	0.932504	3.59858	16	0.305169	0.0504315	1	14	7	46946404	7	ENSBTAG00000015403	0.769531
44777412_7_ENSBTAG00000016142	2.52726	1.06185	14	0.304881	0.0677574	6	10	4	44777412	7	ENSBTAG00000016142	0.769531
51373491_15_ENSBTAG00000053052	42.0586	261.719	22	0.304739	0.0207841	8	15	5	51373491	15	ENSBTAG00000053052	0.769531
50965192_7_ENSBTAG00000019167	-23.6478	137.896	16	0.304692	0.050663	17	5	0	50965192	7	ENSBTAG00000019167	0.769531
50977647_7_ENSBTAG00000019167	23.6478	137.896	16	0.304692	0.050663	0	5	17	50977647	7	ENSBTAG00000019167	0.769531
50983166_7_ENSBTAG00000019167	-23.6478	137.896	16	0.304692	0.050663	17	5	0	50983166	7	ENSBTAG00000019167	0.769531
50983839_7_ENSBTAG00000019167	23.6478	137.896	16	0.304692	0.050663	0	5	17	50983839	7	ENSBTAG00000019167	0.769531
50986343_7_ENSBTAG00000019167	23.6478	137.896	16	0.304692	0.050663	0	5	17	50986343	7	ENSBTAG00000019167	0.769531
50989481_7_ENSBTAG00000019167	23.6478	137.896	16	0.304692	0.050663	0	5	17	50989481	7	ENSBTAG00000019167	0.769531
50992304_7_ENSBTAG00000019167	23.6478	137.896	16	0.304692	0.050663	0	5	17	50992304	7	ENSBTAG00000019167	0.769531
50995742_7_ENSBTAG00000019167	23.6478	137.896	16	0.304692	0.050663	0	5	17	50995742	7	ENSBTAG00000019167	0.769531
50997537_7_ENSBTAG00000019167	23.6478	137.896	16	0.304692	0.050663	0	5	17	50997537	7	ENSBTAG00000019167	0.769531
50998503_7_ENSBTAG00000019167	-23.6478	137.896	16	0.304692	0.050663	17	5	0	50998503	7	ENSBTAG00000019167	0.769531
50999479_7_ENSBTAG00000019167	23.6478	137.896	16	0.304692	0.050663	0	5	17	50999479	7	ENSBTAG00000019167	0.769531
51018261_7_ENSBTAG00000019167	23.6478	137.896	16	0.304692	0.050663	0	5	17	51018261	7	ENSBTAG00000019167	0.769531
51024681_7_ENSBTAG00000019167	23.6478	137.896	16	0.304692	0.050663	0	5	17	51024681	7	ENSBTAG00000019167	0.769531
51027155_7_ENSBTAG00000019167	-23.6478	137.896	16	0.304692	0.050663	17	5	0	51027155	7	ENSBTAG00000019167	0.769531
51029408_7_ENSBTAG00000019167	23.6478	137.896	16	0.304692	0.050663	0	5	17	51029408	7	ENSBTAG00000019167	0.769531
51056038_7_ENSBTAG00000019167	23.6478	137.896	16	0.304692	0.050663	0	5	17	51056038	7	ENSBTAG00000019167	0.769531
51090536_7_ENSBTAG00000019167	-23.6478	137.896	16	0.304692	0.050663	17	5	0	51090536	7	ENSBTAG00000019167	0.769531
51173429_7_ENSBTAG00000019167	-23.6478	137.896	16	0.304692	0.050663	17	5	0	51173429	7	ENSBTAG00000019167	0.769531
51181855_7_ENSBTAG00000019167	-23.6478	137.896	16	0.304692	0.050663	17	5	0	51181855	7	ENSBTAG00000019167	0.769531
51587586_7_ENSBTAG00000019167	23.6478	137.896	16	0.304692	0.050663	0	5	17	51587586	7	ENSBTAG00000019167	0.769531
51591306_7_ENSBTAG00000019167	23.6478	137.896	16	0.304692	0.050663	0	5	17	51591306	7	ENSBTAG00000019167	0.769531
51625138_7_ENSBTAG00000019167	23.6478	137.896	16	0.304692	0.050663	0	5	17	51625138	7	ENSBTAG00000019167	0.769531
51715738_7_ENSBTAG00000019167	23.6478	137.896	16	0.304692	0.050663	0	5	17	51715738	7	ENSBTAG00000019167	0.769531
51725256_7_ENSBTAG00000019167	23.6478	137.896	16	0.304692	0.050663	0	5	17	51725256	7	ENSBTAG00000019167	0.769531
51728207_7_ENSBTAG00000019167	23.6478	137.896	16	0.304692	0.050663	0	5	17	51728207	7	ENSBTAG00000019167	0.769531
51767631_7_ENSBTAG00000019167	23.6478	137.896	16	0.304692	0.050663	0	5	17	51767631	7	ENSBTAG00000019167	0.769531
51772780_7_ENSBTAG00000019167	-23.6478	137.896	16	0.304692	0.050663	17	5	0	51772780	7	ENSBTAG00000019167	0.769531
51989430_7_ENSBTAG00000019167	-23.6478	137.896	16	0.304692	0.050663	17	5	0	51989430	7	ENSBTAG00000019167	0.769531
52242375_7_ENSBTAG00000019167	23.6478	137.896	16	0.304692	0.050663	0	5	17	52242375	7	ENSBTAG00000019167	0.769531
52352237_7_ENSBTAG00000019167	23.6478	137.896	16	0.304692	0.050663	0	5	17	52352237	7	ENSBTAG00000019167	0.769531
52358278_7_ENSBTAG00000019167	23.6478	137.896	16	0.304692	0.050663	0	5	17	52358278	7	ENSBTAG00000019167	0.769531
52363430_7_ENSBTAG00000019167	23.6478	137.896	16	0.304692	0.050663	0	5	17	52363430	7	ENSBTAG00000019167	0.769531
52368989_7_ENSBTAG00000019167	23.6478	137.896	16	0.304692	0.050663	0	5	17	52368989	7	ENSBTAG00000019167	0.769531
52370646_7_ENSBTAG00000019167	23.6478	137.896	16	0.304692	0.050663	0	5	17	52370646	7	ENSBTAG00000019167	0.769531
52377781_7_ENSBTAG00000019167	23.6478	137.896	16	0.304692	0.050663	0	5	17	52377781	7	ENSBTAG00000019167	0.769531
52384497_7_ENSBTAG00000019167	23.6478	137.896	16	0.304692	0.050663	0	5	17	52384497	7	ENSBTAG00000019167	0.769531
52387925_7_ENSBTAG00000019167	23.6478	137.896	16	0.304692	0.050663	0	5	17	52387925	7	ENSBTAG00000019167	0.769531
52394951_7_ENSBTAG00000019167	23.6478	137.896	16	0.304692	0.050663	0	5	17	52394951	7	ENSBTAG00000019167	0.769531
52414214_7_ENSBTAG00000019167	23.6478	137.896	16	0.304692	0.050663	0	5	17	52414214	7	ENSBTAG00000019167	0.769531
52436771_7_ENSBTAG00000019167	23.6478	137.896	16	0.304692	0.050663	0	5	17	52436771	7	ENSBTAG00000019167	0.769531
52444442_7_ENSBTAG00000019167	23.6478	137.896	16	0.304692	0.050663	0	5	17	52444442	7	ENSBTAG00000019167	0.769531
52454943_7_ENSBTAG00000019167	23.6478	137.896	16	0.304692	0.050663	0	5	17	52454943	7	ENSBTAG00000019167	0.769531
52660106_7_ENSBTAG00000019167	23.6478	137.896	16	0.304692	0.050663	0	5	17	52660106	7	ENSBTAG00000019167	0.769531
52664402_7_ENSBTAG00000019167	-23.6478	137.896	16	0.304692	0.050663	17	5	0	52664402	7	ENSBTAG00000019167	0.769531
52715653_7_ENSBTAG00000019167	23.6478	137.896	16	0.304692	0.050663	0	5	17	52715653	7	ENSBTAG00000019167	0.769531
52721338_7_ENSBTAG00000019167	23.6478	137.896	16	0.304692	0.050663	0	5	17	52721338	7	ENSBTAG00000019167	0.769531
52728808_7_ENSBTAG00000019167	23.6478	137.896	16	0.304692	0.050663	0	5	17	52728808	7	ENSBTAG00000019167	0.769531
52729977_7_ENSBTAG00000019167	23.6478	137.896	16	0.304692	0.050663	0	5	17	52729977	7	ENSBTAG00000019167	0.769531
52740333_7_ENSBTAG00000019167	23.6478	137.896	16	0.304692	0.050663	0	5	17	52740333	7	ENSBTAG00000019167	0.769531
52749567_7_ENSBTAG00000019167	23.6478	137.896	16	0.304692	0.050663	0	5	17	52749567	7	ENSBTAG00000019167	0.769531
52765709_7_ENSBTAG00000019167	23.6478	137.896	16	0.304692	0.050663	0	5	17	52765709	7	ENSBTAG00000019167	0.769531
52790682_7_ENSBTAG00000019167	23.6478	137.896	16	0.304692	0.050663	0	5	17	52790682	7	ENSBTAG00000019167	0.769531
51987107_0_ENSBTAG00000053052	-3.03753	18.025	21	0.304643	0.0241741	9	10	8	51987107	0	ENSBTAG00000053052	0.769531
47140836_7_ENSBTAG00000015403	0.996788	4.34176	16	0.304621	0.0506977	4	16	2	47140836	7	ENSBTAG00000015403	0.769531
47141641_7_ENSBTAG00000015403	0.996788	4.34176	16	0.304621	0.0506977	4	16	2	47141641	7	ENSBTAG00000015403	0.769531
47143996_7_ENSBTAG00000015403	0.996788	4.34176	16	0.304621	0.0506977	4	16	2	47143996	7	ENSBTAG00000015403	0.769531
47144956_7_ENSBTAG00000015403	0.996788	4.34176	16	0.304621	0.0506977	4	16	2	47144956	7	ENSBTAG00000015403	0.769531
46556504_7_ENSBTAG00000015403	-0.933597	3.82517	16	0.304578	0.0507182	8	12	2	46556504	7	ENSBTAG00000015403	0.769531
46580271_7_ENSBTAG00000015403	-0.933597	3.82517	16	0.304578	0.0507182	8	12	2	46580271	7	ENSBTAG00000015403	0.769531
46587316_7_ENSBTAG00000015403	-0.933597	3.82517	16	0.304578	0.0507182	8	12	2	46587316	7	ENSBTAG00000015403	0.769531
46645269_7_ENSBTAG00000015403	-0.933597	3.82517	16	0.304578	0.0507182	8	12	2	46645269	7	ENSBTAG00000015403	0.769531
46646092_7_ENSBTAG00000015403	-0.933597	3.82517	16	0.304578	0.0507182	8	12	2	46646092	7	ENSBTAG00000015403	0.769531
46660825_7_ENSBTAG00000015403	-0.933597	3.82517	16	0.304578	0.0507182	8	12	2	46660825	7	ENSBTAG00000015403	0.769531
46664747_7_ENSBTAG00000015403	-0.933597	3.82517	16	0.304578	0.0507182	8	12	2	46664747	7	ENSBTAG00000015403	0.769531
47490258_0_ENSBTAG00000037465	-6.72814	7.42826	20	0.304554	0.028095	2	21	3	47490258	0	ENSBTAG00000037465	0.769531
51509486_7_ENSBTAG00000003000	1.91496	10.6159	16	0.304129	0.0509375	6	10	6	51509486	7	ENSBTAG00000003000	0.769531
51510372_7_ENSBTAG00000003000	-1.91496	10.6159	16	0.304129	0.0509375	6	10	6	51510372	7	ENSBTAG00000003000	0.769531
51520511_7_ENSBTAG00000003000	-1.91496	10.6159	16	0.304129	0.0509375	6	10	6	51520511	7	ENSBTAG00000003000	0.769531
51057213_7_ENSBTAG00000011549	1.87284	0.767859	16	0.304024	0.0509887	2	10	10	51057213	7	ENSBTAG00000011549	0.769531
46515608_7_ENSBTAG00000015403	0.938347	4.15392	16	0.303897	0.0510511	2	11	9	46515608	7	ENSBTAG00000015403	0.769531
46705956_15_ENSBTAG00000000694	42.7784	258.413	22	0.303873	0.0210282	19	8	1	46705956	15	ENSBTAG00000000694	0.769531
51961792_7_ENSBTAG00000003000	-2.92308	25.2519	16	0.303828	0.0510847	3	18	1	51961792	7	ENSBTAG00000003000	0.769531
52151580_7_ENSBTAG00000003000	2.92308	25.2519	16	0.303828	0.0510847	1	18	3	52151580	7	ENSBTAG00000003000	0.769531
52155873_7_ENSBTAG00000003000	2.92308	25.2519	16	0.303828	0.0510847	1	18	3	52155873	7	ENSBTAG00000003000	0.769531
52159037_7_ENSBTAG00000003000	2.92308	25.2519	16	0.303828	0.0510847	1	18	3	52159037	7	ENSBTAG00000003000	0.769531
48236379_0_ENSBTAG00000037465	-6.11064	6.0922	20	0.303802	0.0283536	1	13	12	48236379	0	ENSBTAG00000037465	0.769531
45486835_7_ENSBTAG00000015403	-1.32424	8.51708	16	0.303636	0.0511789	2	7	13	45486835	7	ENSBTAG00000015403	0.769531
52020380_0_ENSBTAG00000023648	11.896	17.1214	21	0.303537	0.0245195	1	18	8	52020380	0	ENSBTAG00000023648	0.769531
52021566_0_ENSBTAG00000023648	11.896	17.1214	21	0.303537	0.0245195	1	18	8	52021566	0	ENSBTAG00000023648	0.769531
46404077_7_ENSBTAG00000015403	-0.895902	3.94401	16	0.303533	0.0512293	1	4	17	46404077	7	ENSBTAG00000015403	0.769531
52084701_7_ENSBTAG00000002999	6.07723	4.38937	16	0.303365	0.0513119	9	7	6	52084701	7	ENSBTAG00000002999	0.769531
52090356_0_ENSBTAG00000053052	4.53478	43.6426	21	0.303325	0.0245862	15	11	1	52090356	0	ENSBTAG00000053052	0.769531
52115289_0_ENSBTAG00000053052	-4.53478	43.6426	21	0.303325	0.0245862	1	11	15	52115289	0	ENSBTAG00000053052	0.769531
52090903_7_ENSBTAG00000003000	2.43542	18.1838	16	0.303309	0.0513396	1	8	13	52090903	7	ENSBTAG00000003000	0.769531
52092527_7_ENSBTAG00000003000	2.43542	18.1838	16	0.303309	0.0513396	1	8	13	52092527	7	ENSBTAG00000003000	0.769531
52093952_7_ENSBTAG00000003000	2.43542	18.1838	16	0.303309	0.0513396	1	8	13	52093952	7	ENSBTAG00000003000	0.769531
47192222_7_ENSBTAG00000020515	1.3861	0.987294	16	0.302984	0.0514994	0	10	12	47192222	7	ENSBTAG00000020515	0.769531
47195630_7_ENSBTAG00000020515	1.3861	0.987294	16	0.302984	0.0514994	0	10	12	47195630	7	ENSBTAG00000020515	0.769531
46528040_7_ENSBTAG00000015403	-0.985254	5.14558	16	0.302894	0.0515438	2	16	4	46528040	7	ENSBTAG00000015403	0.769531
46921521_15_ENSBTAG00000005251	4.54741	5.39477	22	0.30282	0.0213286	21	7	0	46921521	15	ENSBTAG00000005251	0.769531
46925315_15_ENSBTAG00000005251	4.54741	5.39477	22	0.30282	0.0213286	21	7	0	46925315	15	ENSBTAG00000005251	0.769531
46955071_15_ENSBTAG00000005251	4.54741	5.39477	22	0.30282	0.0213286	14	13	1	46955071	15	ENSBTAG00000005251	0.769531
51310744_7_ENSBTAG00000006345	18.0919	90.4887	15	0.302693	0.0597104	0	9	12	51310744	7	ENSBTAG00000006345	0.769531
48024990_15_ENSBTAG00000005251	3.2058	2.68564	22	0.302646	0.0213786	17	7	4	48024990	15	ENSBTAG00000005251	0.769531
50926852_7_ENSBTAG00000019167	-22.4614	126.346	16	0.302528	0.051725	15	7	0	50926852	7	ENSBTAG00000019167	0.769531
50953208_7_ENSBTAG00000019167	-22.4614	126.346	16	0.302528	0.051725	15	7	0	50953208	7	ENSBTAG00000019167	0.769531
51982968_7_ENSBTAG00000019167	-22.4614	126.346	16	0.302528	0.051725	15	7	0	51982968	7	ENSBTAG00000019167	0.769531
52253684_7_ENSBTAG00000003000	2.03538	13.5381	16	0.302447	0.051765	6	8	8	52253684	7	ENSBTAG00000003000	0.769531
52214824_0_ENSBTAG00000053052	4.96273	56.3159	21	0.302225	0.0249351	22	5	0	52214824	0	ENSBTAG00000053052	0.769531
46500362_7_ENSBTAG00000015403	-0.805426	3.80716	16	0.302107	0.0519333	13	8	1	46500362	7	ENSBTAG00000015403	0.769531
50680655_0_ENSBTAG00000053052	2.9632	20.38	21	0.302013	0.0250025	5	17	5	50680655	0	ENSBTAG00000053052	0.769531
46032830_7_ENSBTAG00000015403	0.817648	3.98209	16	0.301999	0.051987	4	16	2	46032830	7	ENSBTAG00000015403	0.769531
46427825_7_ENSBTAG00000015403	0.817648	3.98209	16	0.301999	0.051987	4	16	2	46427825	7	ENSBTAG00000015403	0.769531
46429465_7_ENSBTAG00000015403	0.817648	3.98209	16	0.301999	0.051987	4	16	2	46429465	7	ENSBTAG00000015403	0.769531
44334394_7_ENSBTAG00000016142	-1.90677	0.508225	16	0.301707	0.0521319	10	6	6	44334394	7	ENSBTAG00000016142	0.769531
44339057_7_ENSBTAG00000016142	-1.90677	0.508225	16	0.301707	0.0521319	10	6	6	44339057	7	ENSBTAG00000016142	0.769531
44342261_7_ENSBTAG00000016142	-1.90677	0.508225	16	0.301707	0.0521319	10	6	6	44342261	7	ENSBTAG00000016142	0.769531
44343007_7_ENSBTAG00000016142	-1.90677	0.508225	16	0.301707	0.0521319	10	6	6	44343007	7	ENSBTAG00000016142	0.769531
44345012_7_ENSBTAG00000016142	-1.90677	0.508225	16	0.301707	0.0521319	10	6	6	44345012	7	ENSBTAG00000016142	0.769531
46411871_7_ENSBTAG00000015403	0.698302	3.08747	16	0.301569	0.0522009	1	7	14	46411871	7	ENSBTAG00000015403	0.769531
51812912_0_ENSBTAG00000053052	3.83289	35.2154	21	0.301568	0.0251452	18	9	0	51812912	0	ENSBTAG00000053052	0.769531
51819579_0_ENSBTAG00000053052	3.83289	35.2154	21	0.301568	0.0251452	18	9	0	51819579	0	ENSBTAG00000053052	0.769531
51839337_0_ENSBTAG00000053052	3.83289	35.2154	21	0.301568	0.0251452	18	9	0	51839337	0	ENSBTAG00000053052	0.769531
51848208_0_ENSBTAG00000053052	3.83289	35.2154	21	0.301568	0.0251452	18	9	0	51848208	0	ENSBTAG00000053052	0.769531
51866010_0_ENSBTAG00000053052	3.83289	35.2154	21	0.301568	0.0251452	18	9	0	51866010	0	ENSBTAG00000053052	0.769531
51918003_7_ENSBTAG00000027676	119.371	1538.17	16	0.301482	0.0522443	12	9	1	51918003	7	ENSBTAG00000027676	0.769531
51918003_0_ENSBTAG00000053052	-3.22432	25.1088	21	0.301466	0.025178	17	9	1	51918003	0	ENSBTAG00000053052	0.769531
51783729_0_ENSBTAG00000053052	3.7442	34.2216	21	0.301323	0.0252241	10	17	0	51783729	0	ENSBTAG00000053052	0.769531
51786274_0_ENSBTAG00000053052	3.7442	34.2216	21	0.301323	0.0252241	10	17	0	51786274	0	ENSBTAG00000053052	0.769531
51800576_0_ENSBTAG00000053052	3.7442	34.2216	21	0.301323	0.0252241	10	17	0	51800576	0	ENSBTAG00000053052	0.769531
51816917_0_ENSBTAG00000053052	3.7442	34.2216	21	0.301323	0.0252241	10	17	0	51816917	0	ENSBTAG00000053052	0.769531
51823248_0_ENSBTAG00000053052	3.7442	34.2216	21	0.301323	0.0252241	10	17	0	51823248	0	ENSBTAG00000053052	0.769531
51830510_0_ENSBTAG00000053052	3.7442	34.2216	21	0.301323	0.0252241	10	17	0	51830510	0	ENSBTAG00000053052	0.769531
47045566_7_ENSBTAG00000015403	0.920947	5.81628	16	0.301045	0.0524625	1	10	11	47045566	7	ENSBTAG00000015403	0.769531
52155873_15_ENSBTAG00000019168	3.49033	1.98534	21	0.300798	0.0253935	2	22	3	52155873	15	ENSBTAG00000019168	0.769531
47089013_7_ENSBTAG00000015403	-0.611639	2.72012	16	0.300686	0.0526424	4	14	4	47089013	7	ENSBTAG00000015403	0.769531
47092979_7_ENSBTAG00000015403	-0.611639	2.72012	16	0.300686	0.0526424	4	14	4	47092979	7	ENSBTAG00000015403	0.769531
47121197_7_ENSBTAG00000015403	-0.611639	2.72012	16	0.300686	0.0526424	4	14	4	47121197	7	ENSBTAG00000015403	0.769531
52214824_7_ENSBTAG00000003000	-2.71241	27.786	16	0.300678	0.0526462	17	5	0	52214824	7	ENSBTAG00000003000	0.769531
47427902_7_ENSBTAG00000015403	0.584923	2.55508	16	0.300529	0.0527214	8	11	3	47427902	7	ENSBTAG00000015403	0.769531
47650853_7_ENSBTAG00000020515	1.65253	1.1796	15	0.300502	0.0608878	8	10	3	47650853	7	ENSBTAG00000020515	0.769531
52202359_0_ENSBTAG00000026796	3.81781	5.61263	21	0.300297	0.0255563	12	13	2	52202359	0	ENSBTAG00000026796	0.769531
46512804_15_ENSBTAG00000000694	46.3286	309.935	22	0.300106	0.0221199	1	16	11	46512804	15	ENSBTAG00000000694	0.769531
51039730_15_ENSBTAG00000019168	-3.45516	2.26345	22	0.300046	0.0221377	0	5	23	51039730	15	ENSBTAG00000019168	0.769531
46400167_7_ENSBTAG00000020515	1.34682	0.97128	16	0.299924	0.0530257	0	16	6	46400167	7	ENSBTAG00000020515	0.769531
51812912_7_ENSBTAG00000003000	2.02697	17.081	16	0.299635	0.053172	14	8	0	51812912	7	ENSBTAG00000003000	0.769531
51819579_7_ENSBTAG00000003000	2.02697	17.081	16	0.299635	0.053172	14	8	0	51819579	7	ENSBTAG00000003000	0.769531
51839337_7_ENSBTAG00000003000	2.02697	17.081	16	0.299635	0.053172	14	8	0	51839337	7	ENSBTAG00000003000	0.769531
51848208_7_ENSBTAG00000003000	2.02697	17.081	16	0.299635	0.053172	14	8	0	51848208	7	ENSBTAG00000003000	0.769531
51866010_7_ENSBTAG00000003000	2.02697	17.081	16	0.299635	0.053172	14	8	0	51866010	7	ENSBTAG00000003000	0.769531
52028984_0_ENSBTAG00000026796	4.28444	7.15753	21	0.299337	0.0258703	7	14	6	52028984	0	ENSBTAG00000026796	0.769531
52032112_0_ENSBTAG00000026796	4.28444	7.15753	21	0.299337	0.0258703	7	14	6	52032112	0	ENSBTAG00000026796	0.769531
45739321_0_ENSBTAG00000003564	-8.22734	5.84834	21	0.299225	0.0259074	2	11	14	45739321	0	ENSBTAG00000003564	0.769531
45796168_0_ENSBTAG00000003564	8.22734	5.84834	21	0.299225	0.0259074	14	11	2	45796168	0	ENSBTAG00000003564	0.769531
45797268_0_ENSBTAG00000003564	8.22734	5.84834	21	0.299225	0.0259074	14	11	2	45797268	0	ENSBTAG00000003564	0.769531
45797833_0_ENSBTAG00000003564	8.22734	5.84834	21	0.299225	0.0259074	14	11	2	45797833	0	ENSBTAG00000003564	0.769531
45798517_0_ENSBTAG00000003564	8.22734	5.84834	21	0.299225	0.0259074	14	11	2	45798517	0	ENSBTAG00000003564	0.769531
51229515_7_ENSBTAG00000003000	-2.1219	19.5819	16	0.299177	0.0534039	16	6	0	51229515	7	ENSBTAG00000003000	0.769531
47316466_7_ENSBTAG00000015403	0.567546	3.13792	16	0.299171	0.0534068	5	15	2	47316466	7	ENSBTAG00000015403	0.769531
47327430_7_ENSBTAG00000015403	0.567546	3.13792	16	0.299171	0.0534068	5	15	2	47327430	7	ENSBTAG00000015403	0.769531
52253684_0_ENSBTAG00000053052	-2.646	20.4575	21	0.299116	0.0259433	9	10	8	52253684	0	ENSBTAG00000053052	0.769531
52084701_7_ENSBTAG00000003000	2.12257	19.7613	16	0.299093	0.0534465	9	7	6	52084701	7	ENSBTAG00000003000	0.769531
45077168_15_ENSBTAG00000004861	-17.3838	18.9493	22	0.299023	0.0224428	2	9	17	45077168	15	ENSBTAG00000004861	0.769531
45078576_15_ENSBTAG00000004861	-17.3838	18.9493	22	0.299023	0.0224428	2	9	17	45078576	15	ENSBTAG00000004861	0.769531
45080137_15_ENSBTAG00000004861	-17.3838	18.9493	22	0.299023	0.0224428	2	9	17	45080137	15	ENSBTAG00000004861	0.769531
51281857_0_ENSBTAG00000026796	-3.38789	4.49412	21	0.299019	0.025975	4	19	4	51281857	0	ENSBTAG00000026796	0.769531
47562591_7_ENSBTAG00000020515	1.29338	0.906941	16	0.299018	0.0534844	2	12	8	47562591	7	ENSBTAG00000020515	0.769531
47564219_7_ENSBTAG00000020515	1.29338	0.906941	16	0.299018	0.0534844	2	12	8	47564219	7	ENSBTAG00000020515	0.769531
47577183_7_ENSBTAG00000020515	1.29338	0.906941	16	0.299018	0.0534844	2	12	8	47577183	7	ENSBTAG00000020515	0.769531
47192222_7_ENSBTAG00000015655	7.83505	26.5464	16	0.298995	0.0534963	0	10	12	47192222	7	ENSBTAG00000015655	0.769531
47195630_7_ENSBTAG00000015655	7.83505	26.5464	16	0.298995	0.0534963	0	10	12	47195630	7	ENSBTAG00000015655	0.769531
52084701_0_ENSBTAG00000053052	3.21761	30.9835	21	0.29885	0.026031	12	9	6	52084701	0	ENSBTAG00000053052	0.769531
47412011_7_ENSBTAG00000008892	-5.5751	13.6191	16	0.29884	0.0535751	16	6	0	47412011	7	ENSBTAG00000008892	0.769531
45821709_7_ENSBTAG00000015403	-0.533029	3.11432	16	0.298674	0.0536596	6	10	6	45821709	7	ENSBTAG00000015403	0.769531
45673638_0_ENSBTAG00000015655	28.5617	95.2968	21	0.298577	0.0261214	6	15	6	45673638	0	ENSBTAG00000015655	0.769531
45676502_7_ENSBTAG00000015403	-0.446134	2.37507	16	0.29835	0.0538248	6	11	5	45676502	7	ENSBTAG00000015403	0.769531
45679408_7_ENSBTAG00000015403	-0.446134	2.37507	16	0.29835	0.0538248	6	11	5	45679408	7	ENSBTAG00000015403	0.769531
45680156_7_ENSBTAG00000015403	-0.446134	2.37507	16	0.29835	0.0538248	6	11	5	45680156	7	ENSBTAG00000015403	0.769531
46576685_7_ENSBTAG00000015403	0.551162	3.62811	16	0.298347	0.0538264	2	14	6	46576685	7	ENSBTAG00000015403	0.769531
46583600_7_ENSBTAG00000015403	0.551162	3.62811	16	0.298347	0.0538264	2	14	6	46583600	7	ENSBTAG00000015403	0.769531
46598802_7_ENSBTAG00000015403	0.551162	3.62811	16	0.298347	0.0538264	2	14	6	46598802	7	ENSBTAG00000015403	0.769531
46608153_7_ENSBTAG00000015403	0.551162	3.62811	16	0.298347	0.0538264	2	14	6	46608153	7	ENSBTAG00000015403	0.769531
46627627_7_ENSBTAG00000015403	0.551162	3.62811	16	0.298347	0.0538264	2	14	6	46627627	7	ENSBTAG00000015403	0.769531
46725381_7_ENSBTAG00000015403	0.551162	3.62811	16	0.298347	0.0538264	2	14	6	46725381	7	ENSBTAG00000015403	0.769531
46739781_7_ENSBTAG00000015403	0.551162	3.62811	16	0.298347	0.0538264	2	14	6	46739781	7	ENSBTAG00000015403	0.769531
46740687_7_ENSBTAG00000015403	0.551162	3.62811	16	0.298347	0.0538264	2	14	6	46740687	7	ENSBTAG00000015403	0.769531
46742161_7_ENSBTAG00000015403	-0.551162	3.62811	16	0.298347	0.0538264	6	14	2	46742161	7	ENSBTAG00000015403	0.769531
46810436_7_ENSBTAG00000015403	0.551162	3.62811	16	0.298347	0.0538264	2	14	6	46810436	7	ENSBTAG00000015403	0.769531
46816447_7_ENSBTAG00000015403	0.551162	3.62811	16	0.298347	0.0538264	2	14	6	46816447	7	ENSBTAG00000015403	0.769531
46820231_7_ENSBTAG00000015403	0.551162	3.62811	16	0.298347	0.0538264	2	14	6	46820231	7	ENSBTAG00000015403	0.769531
46830682_7_ENSBTAG00000015403	0.551162	3.62811	16	0.298347	0.0538264	2	14	6	46830682	7	ENSBTAG00000015403	0.769531
46839816_7_ENSBTAG00000015403	0.551162	3.62811	16	0.298347	0.0538264	2	14	6	46839816	7	ENSBTAG00000015403	0.769531
47071883_7_ENSBTAG00000015655	5.87321	15.0334	16	0.298307	0.0538468	12	9	1	47071883	7	ENSBTAG00000015655	0.769531
46409900_7_ENSBTAG00000015403	-0.532845	3.48449	16	0.298249	0.0538765	11	10	1	46409900	7	ENSBTAG00000015403	0.769531
47425266_15_ENSBTAG00000005251	-2.60316	2.36923	21	0.298179	0.0262536	12	11	4	47425266	15	ENSBTAG00000005251	0.769531
51693636_7_ENSBTAG00000003000	-1.55685	11.9518	16	0.298003	0.054002	10	10	2	51693636	7	ENSBTAG00000003000	0.769531
51694817_7_ENSBTAG00000003000	-1.55685	11.9518	16	0.298003	0.054002	10	10	2	51694817	7	ENSBTAG00000003000	0.769531
51879976_7_ENSBTAG00000017964	94.0303	1129.56	16	0.29785	0.0540803	3	16	3	51879976	7	ENSBTAG00000017964	0.769531
51882089_7_ENSBTAG00000017964	94.0303	1129.56	16	0.29785	0.0540803	3	16	3	51882089	7	ENSBTAG00000017964	0.769531
47650853_15_ENSBTAG00000005251	-3.13198	3.44499	21	0.297803	0.0263791	13	11	3	47650853	15	ENSBTAG00000005251	0.769531
47215012_7_ENSBTAG00000015655	15.1292	79.8365	15	0.297799	0.0623649	0	4	17	47215012	7	ENSBTAG00000015655	0.769531
47175164_7_ENSBTAG00000015403	0.608696	5.29931	16	0.297744	0.0541351	0	12	10	47175164	7	ENSBTAG00000015403	0.769531
47178123_7_ENSBTAG00000015403	0.608696	5.29931	16	0.297744	0.0541351	0	12	10	47178123	7	ENSBTAG00000015403	0.769531
47178995_7_ENSBTAG00000015403	0.608696	5.29931	16	0.297744	0.0541351	0	12	10	47178995	7	ENSBTAG00000015403	0.769531
46785045_7_ENSBTAG00000015403	-0.508878	3.79781	16	0.297668	0.0541739	7	13	2	46785045	7	ENSBTAG00000015403	0.769531
50508537_0_ENSBTAG00000053052	2.47	20.8324	21	0.29749	0.0264839	2	8	17	50508537	0	ENSBTAG00000053052	0.769531
46404077_7_ENSBTAG00000015655	-6.30744	17.5113	16	0.297438	0.0542922	1	4	17	46404077	7	ENSBTAG00000015655	0.769531
50693401_0_ENSBTAG00000053052	-2.19984	16.6179	21	0.297436	0.0265022	10	13	4	50693401	0	ENSBTAG00000053052	0.769531
46782723_7_ENSBTAG00000015655	-4.8835	13.3098	15	0.29735	0.0626135	11	5	5	46782723	7	ENSBTAG00000015655	0.769531
46310456_7_ENSBTAG00000015403	-0.775871	10.0487	16	0.297306	0.05436	1	14	7	46310456	7	ENSBTAG00000015403	0.769531
51888729_0_ENSBTAG00000053052	-3.09167	33.3679	21	0.297279	0.0265549	7	20	0	51888729	0	ENSBTAG00000053052	0.769531
46721184_7_ENSBTAG00000015403	0.525404	4.7324	16	0.297237	0.0543954	2	15	5	46721184	7	ENSBTAG00000015403	0.769531
50955147_7_ENSBTAG00000003000	-1.77698	17.1404	16	0.297198	0.0544157	10	11	1	50955147	7	ENSBTAG00000003000	0.769531
51050303_7_ENSBTAG00000003000	-1.77698	17.1404	16	0.297198	0.0544157	10	11	1	51050303	7	ENSBTAG00000003000	0.769531
51915322_0_ENSBTAG00000053052	-2.60496	24.2593	21	0.297056	0.0266298	4	12	11	51915322	0	ENSBTAG00000053052	0.769531
51912568_7_ENSBTAG00000017964	133.389	2281	16	0.297049	0.0544923	1	10	11	51912568	7	ENSBTAG00000017964	0.769531
50665211_0_ENSBTAG00000053052	-2.56522	23.5717	21	0.297038	0.026636	3	13	11	50665211	0	ENSBTAG00000053052	0.769531
52028984_7_ENSBTAG00000003000	-1.72916	17.1776	16	0.296756	0.0546434	6	11	5	52028984	7	ENSBTAG00000003000	0.769531
52032112_7_ENSBTAG00000003000	-1.72916	17.1776	16	0.296756	0.0546434	6	11	5	52032112	7	ENSBTAG00000003000	0.769531
46744389_7_ENSBTAG00000015403	-0.662358	10.0036	16	0.296603	0.0547227	0	8	14	46744389	7	ENSBTAG00000015403	0.769531
46539019_7_ENSBTAG00000015403	0.46246	4.96358	16	0.296569	0.0547401	2	14	6	46539019	7	ENSBTAG00000015403	0.769531
50926852_0_ENSBTAG00000053052	2.95152	32.9632	21	0.296546	0.0268023	19	8	0	50926852	0	ENSBTAG00000053052	0.769531
50953208_0_ENSBTAG00000053052	2.95152	32.9632	21	0.296546	0.0268023	19	8	0	50953208	0	ENSBTAG00000053052	0.769531
51982968_0_ENSBTAG00000053052	2.95152	32.9632	21	0.296546	0.0268023	19	8	0	51982968	0	ENSBTAG00000053052	0.769531
46416458_7_ENSBTAG00000015403	-0.532067	6.72029	16	0.296527	0.0547619	0	15	7	46416458	7	ENSBTAG00000015403	0.769531
46418032_7_ENSBTAG00000015403	-0.532067	6.72029	16	0.296527	0.0547619	0	15	7	46418032	7	ENSBTAG00000015403	0.769531
46793959_7_ENSBTAG00000015403	-0.29949	2.23904	16	0.296436	0.0548089	4	12	6	46793959	7	ENSBTAG00000015403	0.769531
46672110_7_ENSBTAG00000015403	0.29949	2.23904	16	0.296436	0.0548089	6	12	4	46672110	7	ENSBTAG00000015403	0.769531
47071883_7_ENSBTAG00000015403	0.331873	3.42636	16	0.296089	0.054989	12	9	1	47071883	7	ENSBTAG00000015403	0.769531
51298237_0_ENSBTAG00000053052	-2.811	31.6215	21	0.29607	0.0269643	1	17	9	51298237	0	ENSBTAG00000053052	0.769531
51348338_0_ENSBTAG00000053052	2.811	31.6215	21	0.29607	0.0269643	9	17	1	51348338	0	ENSBTAG00000053052	0.769531
51349884_0_ENSBTAG00000053052	2.811	31.6215	21	0.29607	0.0269643	9	17	1	51349884	0	ENSBTAG00000053052	0.769531
47748578_7_ENSBTAG00000008892	3.73506	6.32584	16	0.295879	0.0550981	5	9	8	47748578	7	ENSBTAG00000008892	0.769531
47192222_7_ENSBTAG00000015403	-0.380053	6.05943	16	0.295724	0.0551788	0	10	12	47192222	7	ENSBTAG00000015403	0.769531
47195630_7_ENSBTAG00000015403	-0.380053	6.05943	16	0.295724	0.0551788	0	10	12	47195630	7	ENSBTAG00000015403	0.769531
47068443_7_ENSBTAG00000015403	-0.465137	9.2829	16	0.295701	0.0551909	17	5	0	47068443	7	ENSBTAG00000015403	0.769531
47085829_7_ENSBTAG00000015403	0.465137	9.2829	16	0.295701	0.0551909	0	5	17	47085829	7	ENSBTAG00000015403	0.769531
47114620_7_ENSBTAG00000015403	-0.465137	9.2829	16	0.295701	0.0551909	17	5	0	47114620	7	ENSBTAG00000015403	0.769531
47146428_7_ENSBTAG00000015403	-0.465137	9.2829	16	0.295701	0.0551909	17	5	0	47146428	7	ENSBTAG00000015403	0.769531
46464510_7_ENSBTAG00000015403	-0.34157	5.13903	16	0.295674	0.0552048	4	16	2	46464510	7	ENSBTAG00000015403	0.769531
46400167_7_ENSBTAG00000015403	-0.364162	5.93564	16	0.295658	0.055213	0	16	6	46400167	7	ENSBTAG00000015403	0.769531
47171264_7_ENSBTAG00000015403	0.26534	3.52306	16	0.295555	0.055267	1	12	9	47171264	7	ENSBTAG00000015403	0.769531
46558036_7_ENSBTAG00000015403	-0.24477	3.13658	16	0.295516	0.0552873	1	7	14	46558036	7	ENSBTAG00000015403	0.769531
46563187_7_ENSBTAG00000015403	-0.24477	3.13658	16	0.295516	0.0552873	1	7	14	46563187	7	ENSBTAG00000015403	0.769531
47018059_7_ENSBTAG00000015403	-0.279566	4.38745	16	0.295459	0.0553168	9	12	1	47018059	7	ENSBTAG00000015403	0.769531
52282873_0_ENSBTAG00000053052	1.89804	15.5874	21	0.295447	0.027177	5	8	14	52282873	0	ENSBTAG00000053052	0.769531
52287304_0_ENSBTAG00000053052	1.89804	15.5874	21	0.295447	0.027177	5	8	14	52287304	0	ENSBTAG00000053052	0.769531
52291520_0_ENSBTAG00000053052	1.89804	15.5874	21	0.295447	0.027177	5	8	14	52291520	0	ENSBTAG00000053052	0.769531
46496537_7_ENSBTAG00000015403	-0.313296	6.71258	16	0.295319	0.0553901	2	11	9	46496537	7	ENSBTAG00000015403	0.769531
52016572_7_ENSBTAG00000003000	-0.27203	12.501	15	0.295276	0.0637696	7	12	2	52016572	7	ENSBTAG00000003000	0.769531
47340161_7_ENSBTAG00000015403	-0.31347	7.24562	16	0.295272	0.0554145	1	15	6	47340161	7	ENSBTAG00000015403	0.769531
52091599_15_ENSBTAG00000008433	-280.932	13770.9	22	0.295249	0.023599	3	18	7	52091599	15	ENSBTAG00000008433	0.769531
46747914_7_ENSBTAG00000015403	-0.246895	5.10449	16	0.295201	0.0554518	1	7	14	46747914	7	ENSBTAG00000015403	0.769531
46748976_7_ENSBTAG00000015403	-0.246895	5.10449	16	0.295201	0.0554518	1	7	14	46748976	7	ENSBTAG00000015403	0.769531
46750227_7_ENSBTAG00000015403	-0.246895	5.10449	16	0.295201	0.0554518	1	7	14	46750227	7	ENSBTAG00000015403	0.769531
51999021_0_ENSBTAG00000053052	2.3593	25.5796	21	0.294999	0.0273312	14	11	2	51999021	0	ENSBTAG00000053052	0.769531
45831020_7_ENSBTAG00000015403	0.109316	2.58935	16	0.294878	0.0556206	7	10	5	45831020	7	ENSBTAG00000015403	0.769531
45846619_7_ENSBTAG00000015403	0.109316	2.58935	16	0.294878	0.0556206	7	10	5	45846619	7	ENSBTAG00000015403	0.769531
45889329_7_ENSBTAG00000015403	0.109316	2.58935	16	0.294878	0.0556206	7	10	5	45889329	7	ENSBTAG00000015403	0.769531
45897949_7_ENSBTAG00000015403	-0.109316	2.58935	16	0.294878	0.0556206	5	10	7	45897949	7	ENSBTAG00000015403	0.769531
46528040_7_ENSBTAG00000008892	-3.95646	7.18512	16	0.294843	0.0556389	2	16	4	46528040	7	ENSBTAG00000008892	0.769531
46764690_7_ENSBTAG00000015403	-0.129236	4.80522	16	0.294828	0.055647	2	14	6	46764690	7	ENSBTAG00000015403	0.769531
46765318_7_ENSBTAG00000015403	0.129236	4.80522	16	0.294828	0.055647	6	14	2	46765318	7	ENSBTAG00000015403	0.769531
47208675_7_ENSBTAG00000015403	-0.0840108	3.98059	16	0.294753	0.0556863	10	10	2	47208675	7	ENSBTAG00000015403	0.769531
47210969_7_ENSBTAG00000015403	-0.0840108	3.98059	16	0.294753	0.0556863	10	10	2	47210969	7	ENSBTAG00000015403	0.769531
46393361_7_ENSBTAG00000015403	-0.0955842	9.05834	16	0.294719	0.055704	9	13	0	46393361	7	ENSBTAG00000015403	0.769531
46396598_7_ENSBTAG00000015403	-0.0955842	9.05834	16	0.294719	0.055704	9	13	0	46396598	7	ENSBTAG00000015403	0.769531
46408763_7_ENSBTAG00000015403	-0.0955842	9.05834	16	0.294719	0.055704	9	13	0	46408763	7	ENSBTAG00000015403	0.769531
46415312_7_ENSBTAG00000015403	-0.0955842	9.05834	16	0.294719	0.055704	9	13	0	46415312	7	ENSBTAG00000015403	0.769531
46417154_7_ENSBTAG00000015403	-0.0955842	9.05834	16	0.294719	0.055704	9	13	0	46417154	7	ENSBTAG00000015403	0.769531
46424811_7_ENSBTAG00000015403	0.0955842	9.05834	16	0.294719	0.055704	0	13	9	46424811	7	ENSBTAG00000015403	0.769531
46427110_7_ENSBTAG00000015403	0.0955842	9.05834	16	0.294719	0.055704	0	13	9	46427110	7	ENSBTAG00000015403	0.769531
46428618_7_ENSBTAG00000015403	0.0955842	9.05834	16	0.294719	0.055704	0	13	9	46428618	7	ENSBTAG00000015403	0.769531
46512804_7_ENSBTAG00000015403	0.0955842	9.05834	16	0.294719	0.055704	0	13	9	46512804	7	ENSBTAG00000015403	0.769531
46705956_7_ENSBTAG00000008892	3.10312	4.42725	16	0.294704	0.0557118	14	7	1	46705956	7	ENSBTAG00000008892	0.769531
46441823_7_ENSBTAG00000015403	0.0689595	7.23552	16	0.294704	0.0557121	0	6	16	46441823	7	ENSBTAG00000015403	0.769531
46445229_7_ENSBTAG00000015403	0.0689595	7.23552	16	0.294704	0.0557121	0	6	16	46445229	7	ENSBTAG00000015403	0.769531
46973301_7_ENSBTAG00000015403	-0.0465731	4.02433	16	0.294699	0.0557148	15	6	1	46973301	7	ENSBTAG00000015403	0.769531
46983548_7_ENSBTAG00000015403	0.0465731	4.02433	16	0.294699	0.0557148	1	6	15	46983548	7	ENSBTAG00000015403	0.769531
46995107_7_ENSBTAG00000015403	0.0465731	4.02433	16	0.294699	0.0557148	1	6	15	46995107	7	ENSBTAG00000015403	0.769531
48044618_7_ENSBTAG00000005251	33.2735	311.511	15	0.294659	0.0641164	0	8	13	48044618	7	ENSBTAG00000005251	0.769531
51050303_0_ENSBTAG00000053052	-2.65983	34.3435	21	0.294613	0.0274645	13	13	1	51050303	0	ENSBTAG00000053052	0.769531
51373491_0_ENSBTAG00000053052	2.47659	30.6138	21	0.294425	0.0275296	8	15	4	51373491	0	ENSBTAG00000053052	0.769531
52019352_0_ENSBTAG00000053052	2.14856	23.1636	21	0.29439	0.0275418	13	13	1	52019352	0	ENSBTAG00000053052	0.769531
51358817_0_ENSBTAG00000053052	-2.84455	42.1886	21	0.29414	0.0276285	12	14	1	51358817	0	ENSBTAG00000053052	0.769531
52013000_0_ENSBTAG00000026796	-2.93081	3.59331	21	0.29412	0.0276355	10	15	2	52013000	0	ENSBTAG00000026796	0.769531
48106242_7_ENSBTAG00000037465	20.4894	118.743	16	0.294087	0.0560363	1	12	9	48106242	7	ENSBTAG00000037465	0.769531
48107686_7_ENSBTAG00000037465	20.4894	118.743	16	0.294087	0.0560363	1	12	9	48107686	7	ENSBTAG00000037465	0.769531
51142712_7_ENSBTAG00000003000	-2.05625	38.1823	16	0.293992	0.0560867	17	5	0	51142712	7	ENSBTAG00000003000	0.769531
51268692_7_ENSBTAG00000003000	-2.05625	38.1823	16	0.293992	0.0560867	17	5	0	51268692	7	ENSBTAG00000003000	0.769531
51271791_7_ENSBTAG00000003000	-2.05625	38.1823	16	0.293992	0.0560867	17	5	0	51271791	7	ENSBTAG00000003000	0.769531
51315641_7_ENSBTAG00000003000	-2.05625	38.1823	16	0.293992	0.0560867	17	5	0	51315641	7	ENSBTAG00000003000	0.769531
51316394_7_ENSBTAG00000003000	2.05625	38.1823	16	0.293992	0.0560867	0	5	17	51316394	7	ENSBTAG00000003000	0.769531
51321342_7_ENSBTAG00000003000	-2.05625	38.1823	16	0.293992	0.0560867	17	5	0	51321342	7	ENSBTAG00000003000	0.769531
51331774_7_ENSBTAG00000003000	2.05625	38.1823	16	0.293992	0.0560867	0	5	17	51331774	7	ENSBTAG00000003000	0.769531
51333396_7_ENSBTAG00000003000	2.05625	38.1823	16	0.293992	0.0560867	0	5	17	51333396	7	ENSBTAG00000003000	0.769531
51336838_7_ENSBTAG00000003000	2.05625	38.1823	16	0.293992	0.0560867	0	5	17	51336838	7	ENSBTAG00000003000	0.769531
51915322_15_ENSBTAG00000053052	36.6546	213.595	22	0.293221	0.0242409	4	12	12	51915322	15	ENSBTAG00000053052	0.769531
44814901_7_ENSBTAG00000016142	2.60112	0.98442	16	0.293131	0.0565421	7	9	6	44814901	7	ENSBTAG00000016142	0.769531
44958399_7_ENSBTAG00000016142	2.60112	0.98442	16	0.293131	0.0565421	7	9	6	44958399	7	ENSBTAG00000016142	0.769531
45113421_7_ENSBTAG00000016142	2.60112	0.98442	16	0.293131	0.0565421	2	12	8	45113421	7	ENSBTAG00000016142	0.769531
45114595_7_ENSBTAG00000016142	2.60112	0.98442	16	0.293131	0.0565421	2	12	8	45114595	7	ENSBTAG00000016142	0.769531
45116247_7_ENSBTAG00000016142	-2.60112	0.98442	16	0.293131	0.0565421	8	12	2	45116247	7	ENSBTAG00000016142	0.769531
46705956_7_ENSBTAG00000020515	-0.946431	0.529286	16	0.292991	0.0566168	14	7	1	46705956	7	ENSBTAG00000020515	0.769531
51195251_7_ENSBTAG00000003000	-1.51534	28.6482	16	0.292649	0.0567985	0	7	15	51195251	7	ENSBTAG00000003000	0.769531
51194523_7_ENSBTAG00000003000	1.51534	28.6482	16	0.292649	0.0567985	15	7	0	51194523	7	ENSBTAG00000003000	0.769531
47316466_7_ENSBTAG00000008892	3.0438	4.37281	16	0.292512	0.0568714	5	15	2	47316466	7	ENSBTAG00000008892	0.769531
47327430_7_ENSBTAG00000008892	3.0438	4.37281	16	0.292512	0.0568714	5	15	2	47327430	7	ENSBTAG00000008892	0.769531
47657098_0_ENSBTAG00000037465	-4.65258	3.82066	21	0.292294	0.0282768	2	8	17	47657098	0	ENSBTAG00000037465	0.769531
47659088_0_ENSBTAG00000037465	-4.65258	3.82066	21	0.292294	0.0282768	2	8	17	47659088	0	ENSBTAG00000037465	0.769531
47663499_0_ENSBTAG00000037465	-4.65258	3.82066	21	0.292294	0.0282768	2	8	17	47663499	0	ENSBTAG00000037465	0.769531
47666447_0_ENSBTAG00000037465	-4.65258	3.82066	21	0.292294	0.0282768	2	8	17	47666447	0	ENSBTAG00000037465	0.769531
47670180_0_ENSBTAG00000037465	-4.65258	3.82066	21	0.292294	0.0282768	2	8	17	47670180	0	ENSBTAG00000037465	0.769531
47670994_0_ENSBTAG00000037465	-4.65258	3.82066	21	0.292294	0.0282768	2	8	17	47670994	0	ENSBTAG00000037465	0.769531
47689009_0_ENSBTAG00000037465	4.65258	3.82066	21	0.292294	0.0282768	17	8	2	47689009	0	ENSBTAG00000037465	0.769531
47706836_0_ENSBTAG00000037465	-4.65258	3.82066	21	0.292294	0.0282768	2	8	17	47706836	0	ENSBTAG00000037465	0.769531
47709480_0_ENSBTAG00000037465	-4.65258	3.82066	21	0.292294	0.0282768	2	8	17	47709480	0	ENSBTAG00000037465	0.769531
47716722_0_ENSBTAG00000037465	-4.65258	3.82066	21	0.292294	0.0282768	2	8	17	47716722	0	ENSBTAG00000037465	0.769531
52202359_7_ENSBTAG00000003000	1.13031	17.7407	16	0.292291	0.0569896	10	11	1	52202359	7	ENSBTAG00000003000	0.769531
51950672_7_ENSBTAG00000003000	-1.1194	18.0369	16	0.292179	0.0570495	1	11	10	51950672	7	ENSBTAG00000003000	0.769531
52086164_0_ENSBTAG00000053052	-1.7867	24.497	21	0.292086	0.0283506	11	9	7	52086164	0	ENSBTAG00000053052	0.769531
52088404_0_ENSBTAG00000053052	-1.7867	24.497	21	0.292086	0.0283506	11	9	7	52088404	0	ENSBTAG00000053052	0.769531
52725708_15_ENSBTAG00000003001	7.16825	3.53166	22	0.291874	0.0246756	2	10	16	52725708	15	ENSBTAG00000003001	0.769531
50566368_0_ENSBTAG00000053052	-2.3036	43.0068	21	0.291854	0.0284332	21	6	0	50566368	0	ENSBTAG00000053052	0.769531
51987107_7_ENSBTAG00000003000	0.825997	11.381	16	0.291759	0.0572743	6	8	8	51987107	7	ENSBTAG00000003000	0.769531
51039730_0_ENSBTAG00000053052	-2.45443	52.1004	21	0.291594	0.0285261	0	5	22	51039730	0	ENSBTAG00000053052	0.769531
52019352_7_ENSBTAG00000003000	-0.870764	13.8209	16	0.291535	0.0573947	9	12	1	52019352	7	ENSBTAG00000003000	0.769531
50640041_15_ENSBTAG00000053052	24.9497	266.264	20	0.291484	0.0328813	9	16	1	50640041	15	ENSBTAG00000053052	0.769531
52242375_0_ENSBTAG00000053052	2.033	36.8421	21	0.291478	0.0285674	0	7	20	52242375	0	ENSBTAG00000053052	0.769531
52430006_7_ENSBTAG00000003000	0.947142	16.781	16	0.291473	0.057428	15	7	0	52430006	7	ENSBTAG00000003000	0.769531
52602569_7_ENSBTAG00000003000	0.947142	16.781	16	0.291473	0.057428	15	7	0	52602569	7	ENSBTAG00000003000	0.769531
47491314_0_ENSBTAG00000037465	4.69818	3.92209	21	0.29129	0.0286349	8	15	4	47491314	0	ENSBTAG00000037465	0.769531
47501776_15_ENSBTAG00000005251	-2.92421	2.50592	22	0.291275	0.0248709	7	12	9	47501776	15	ENSBTAG00000005251	0.769531
44133953_7_ENSBTAG00000016142	2.51921	0.932502	16	0.29105	0.0576557	7	10	5	44133953	7	ENSBTAG00000016142	0.769531
44161806_7_ENSBTAG00000016142	2.51921	0.932502	16	0.29105	0.0576557	7	10	5	44161806	7	ENSBTAG00000016142	0.769531
50835983_0_ENSBTAG00000053052	-1.85602	37.75	21	0.290775	0.0288198	0	8	19	50835983	0	ENSBTAG00000053052	0.769531
50840270_0_ENSBTAG00000053052	-1.85602	37.75	21	0.290775	0.0288198	0	8	19	50840270	0	ENSBTAG00000053052	0.769531
47737099_7_ENSBTAG00000008892	-3.46108	5.7921	16	0.290534	0.0579345	5	11	6	47737099	7	ENSBTAG00000008892	0.769531
48044618_7_ENSBTAG00000037465	30.8507	253.238	15	0.290393	0.0665567	0	8	13	48044618	7	ENSBTAG00000037465	0.769531
47045566_7_ENSBTAG00000015655	7.36244	25.9981	16	0.290176	0.0581282	1	10	11	47045566	7	ENSBTAG00000015655	0.769531
51768763_7_ENSBTAG00000003000	-0.518283	11.4745	16	0.290144	0.0581456	11	9	2	51768763	7	ENSBTAG00000003000	0.769531
50965192_0_ENSBTAG00000053052	1.63433	37.7868	21	0.290083	0.0290702	21	6	0	50965192	0	ENSBTAG00000053052	0.769531
50977647_0_ENSBTAG00000053052	-1.63433	37.7868	21	0.290083	0.0290702	0	6	21	50977647	0	ENSBTAG00000053052	0.769531
50983166_0_ENSBTAG00000053052	1.63433	37.7868	21	0.290083	0.0290702	21	6	0	50983166	0	ENSBTAG00000053052	0.769531
50983839_0_ENSBTAG00000053052	-1.63433	37.7868	21	0.290083	0.0290702	0	6	21	50983839	0	ENSBTAG00000053052	0.769531
50986343_0_ENSBTAG00000053052	-1.63433	37.7868	21	0.290083	0.0290702	0	6	21	50986343	0	ENSBTAG00000053052	0.769531
50989481_0_ENSBTAG00000053052	-1.63433	37.7868	21	0.290083	0.0290702	0	6	21	50989481	0	ENSBTAG00000053052	0.769531
50992304_0_ENSBTAG00000053052	-1.63433	37.7868	21	0.290083	0.0290702	0	6	21	50992304	0	ENSBTAG00000053052	0.769531
50995742_0_ENSBTAG00000053052	-1.63433	37.7868	21	0.290083	0.0290702	0	6	21	50995742	0	ENSBTAG00000053052	0.769531
50997537_0_ENSBTAG00000053052	-1.63433	37.7868	21	0.290083	0.0290702	0	6	21	50997537	0	ENSBTAG00000053052	0.769531
50998503_0_ENSBTAG00000053052	1.63433	37.7868	21	0.290083	0.0290702	21	6	0	50998503	0	ENSBTAG00000053052	0.769531
50999479_0_ENSBTAG00000053052	-1.63433	37.7868	21	0.290083	0.0290702	0	6	21	50999479	0	ENSBTAG00000053052	0.769531
51018261_0_ENSBTAG00000053052	-1.63433	37.7868	21	0.290083	0.0290702	0	6	21	51018261	0	ENSBTAG00000053052	0.769531
51024681_0_ENSBTAG00000053052	-1.63433	37.7868	21	0.290083	0.0290702	0	6	21	51024681	0	ENSBTAG00000053052	0.769531
51027155_0_ENSBTAG00000053052	1.63433	37.7868	21	0.290083	0.0290702	21	6	0	51027155	0	ENSBTAG00000053052	0.769531
51029408_0_ENSBTAG00000053052	-1.63433	37.7868	21	0.290083	0.0290702	0	6	21	51029408	0	ENSBTAG00000053052	0.769531
51056038_0_ENSBTAG00000053052	-1.63433	37.7868	21	0.290083	0.0290702	0	6	21	51056038	0	ENSBTAG00000053052	0.769531
51090536_0_ENSBTAG00000053052	1.63433	37.7868	21	0.290083	0.0290702	21	6	0	51090536	0	ENSBTAG00000053052	0.769531
51173429_0_ENSBTAG00000053052	1.63433	37.7868	21	0.290083	0.0290702	21	6	0	51173429	0	ENSBTAG00000053052	0.769531
51181855_0_ENSBTAG00000053052	1.63433	37.7868	21	0.290083	0.0290702	21	6	0	51181855	0	ENSBTAG00000053052	0.769531
51587586_0_ENSBTAG00000053052	-1.63433	37.7868	21	0.290083	0.0290702	0	6	21	51587586	0	ENSBTAG00000053052	0.769531
51591306_0_ENSBTAG00000053052	-1.63433	37.7868	21	0.290083	0.0290702	0	6	21	51591306	0	ENSBTAG00000053052	0.769531
51625138_0_ENSBTAG00000053052	-1.63433	37.7868	21	0.290083	0.0290702	0	6	21	51625138	0	ENSBTAG00000053052	0.769531
51715738_0_ENSBTAG00000053052	-1.63433	37.7868	21	0.290083	0.0290702	0	6	21	51715738	0	ENSBTAG00000053052	0.769531
51725256_0_ENSBTAG00000053052	-1.63433	37.7868	21	0.290083	0.0290702	0	6	21	51725256	0	ENSBTAG00000053052	0.769531
51728207_0_ENSBTAG00000053052	-1.63433	37.7868	21	0.290083	0.0290702	0	6	21	51728207	0	ENSBTAG00000053052	0.769531
51767631_0_ENSBTAG00000053052	-1.63433	37.7868	21	0.290083	0.0290702	0	6	21	51767631	0	ENSBTAG00000053052	0.769531
51772780_0_ENSBTAG00000053052	1.63433	37.7868	21	0.290083	0.0290702	21	6	0	51772780	0	ENSBTAG00000053052	0.769531
51989430_0_ENSBTAG00000053052	1.63433	37.7868	21	0.290083	0.0290702	21	6	0	51989430	0	ENSBTAG00000053052	0.769531
52352237_0_ENSBTAG00000053052	-1.63433	37.7868	21	0.290083	0.0290702	0	6	21	52352237	0	ENSBTAG00000053052	0.769531
52358278_0_ENSBTAG00000053052	-1.63433	37.7868	21	0.290083	0.0290702	0	6	21	52358278	0	ENSBTAG00000053052	0.769531
52363430_0_ENSBTAG00000053052	-1.63433	37.7868	21	0.290083	0.0290702	0	6	21	52363430	0	ENSBTAG00000053052	0.769531
52368989_0_ENSBTAG00000053052	-1.63433	37.7868	21	0.290083	0.0290702	0	6	21	52368989	0	ENSBTAG00000053052	0.769531
52370646_0_ENSBTAG00000053052	-1.63433	37.7868	21	0.290083	0.0290702	0	6	21	52370646	0	ENSBTAG00000053052	0.769531
52377781_0_ENSBTAG00000053052	-1.63433	37.7868	21	0.290083	0.0290702	0	6	21	52377781	0	ENSBTAG00000053052	0.769531
52384497_0_ENSBTAG00000053052	-1.63433	37.7868	21	0.290083	0.0290702	0	6	21	52384497	0	ENSBTAG00000053052	0.769531
52387925_0_ENSBTAG00000053052	-1.63433	37.7868	21	0.290083	0.0290702	0	6	21	52387925	0	ENSBTAG00000053052	0.769531
52394951_0_ENSBTAG00000053052	-1.63433	37.7868	21	0.290083	0.0290702	0	6	21	52394951	0	ENSBTAG00000053052	0.769531
51314834_7_ENSBTAG00000003000	1.00921	58.8942	16	0.289873	0.0582929	9	13	0	51314834	7	ENSBTAG00000003000	0.769531
51373491_7_ENSBTAG00000003000	1.00921	58.8942	16	0.289873	0.0582929	5	13	4	51373491	7	ENSBTAG00000003000	0.769531
51859597_7_ENSBTAG00000003000	1.00921	58.8942	16	0.289873	0.0582929	0	12	10	51859597	7	ENSBTAG00000003000	0.769531
51947937_7_ENSBTAG00000003000	1.00921	58.8942	16	0.289873	0.0582929	0	5	17	51947937	7	ENSBTAG00000003000	0.769531
51828154_15_ENSBTAG00000053052	47.0589	359.897	22	0.289782	0.0253636	19	9	0	51828154	15	ENSBTAG00000053052	0.769531
51794481_7_ENSBTAG00000003000	0.463646	14.1158	16	0.289782	0.0583427	8	12	2	51794481	7	ENSBTAG00000003000	0.769531
51803577_7_ENSBTAG00000003000	0.463646	14.1158	16	0.289782	0.0583427	8	12	2	51803577	7	ENSBTAG00000003000	0.769531
45821709_7_ENSBTAG00000020515	-0.914715	0.519248	16	0.28974	0.0583651	6	10	6	45821709	7	ENSBTAG00000020515	0.769531
52089246_7_ENSBTAG00000003000	0.547504	21.5734	16	0.289722	0.0583749	8	13	1	52089246	7	ENSBTAG00000003000	0.769531
47759446_15_ENSBTAG00000005251	-3.5414	3.73835	22	0.289668	0.0254016	5	6	17	47759446	15	ENSBTAG00000005251	0.769531
51142712_15_ENSBTAG00000018449	-85.5841	818.427	22	0.289653	0.0254067	21	6	1	51142712	15	ENSBTAG00000018449	0.769531
51268692_15_ENSBTAG00000018449	-85.5841	818.427	22	0.289653	0.0254067	21	6	1	51268692	15	ENSBTAG00000018449	0.769531
51271791_15_ENSBTAG00000018449	-85.5841	818.427	22	0.289653	0.0254067	21	6	1	51271791	15	ENSBTAG00000018449	0.769531
51315641_15_ENSBTAG00000018449	-85.5841	818.427	22	0.289653	0.0254067	21	6	1	51315641	15	ENSBTAG00000018449	0.769531
51316394_15_ENSBTAG00000018449	85.5841	818.427	22	0.289653	0.0254067	1	6	21	51316394	15	ENSBTAG00000018449	0.769531
51321342_15_ENSBTAG00000018449	-85.5841	818.427	22	0.289653	0.0254067	21	6	1	51321342	15	ENSBTAG00000018449	0.769531
51331774_15_ENSBTAG00000018449	85.5841	818.427	22	0.289653	0.0254067	1	6	21	51331774	15	ENSBTAG00000018449	0.769531
51333396_15_ENSBTAG00000018449	85.5841	818.427	22	0.289653	0.0254067	1	6	21	51333396	15	ENSBTAG00000018449	0.769531
51336838_15_ENSBTAG00000018449	85.5841	818.427	22	0.289653	0.0254067	1	6	21	51336838	15	ENSBTAG00000018449	0.769531
52218963_7_ENSBTAG00000003000	0.394518	13.0289	16	0.289636	0.058422	1	15	6	52218963	7	ENSBTAG00000003000	0.769531
50938412_15_ENSBTAG00000019168	-2.4282	1.20984	22	0.289607	0.0254218	2	17	9	50938412	15	ENSBTAG00000019168	0.769531
50962733_7_ENSBTAG00000003000	0.341023	23.5285	16	0.289325	0.0585915	12	9	1	50962733	7	ENSBTAG00000003000	0.769531
50964073_7_ENSBTAG00000003000	0.341023	23.5285	16	0.289325	0.0585915	12	9	1	50964073	7	ENSBTAG00000003000	0.769531
51250847_7_ENSBTAG00000003000	0.283364	18.3798	16	0.2893	0.0586054	9	11	2	51250847	7	ENSBTAG00000003000	0.769531
51039730_7_ENSBTAG00000003000	0.321395	29.5684	16	0.289261	0.0586267	0	4	18	51039730	7	ENSBTAG00000003000	0.769531
52013000_7_ENSBTAG00000003000	-0.148598	11.5574	16	0.28919	0.0586651	6	14	2	52013000	7	ENSBTAG00000003000	0.769531
48169253_15_ENSBTAG00000005251	-3.19807	3.06433	22	0.289186	0.0255626	13	8	7	48169253	15	ENSBTAG00000005251	0.769531
48211199_15_ENSBTAG00000005251	-3.19807	3.06433	22	0.289186	0.0255626	13	8	7	48211199	15	ENSBTAG00000005251	0.769531
46637606_7_ENSBTAG00000008892	2.8954	4.12873	16	0.289051	0.0587415	4	14	4	46637606	7	ENSBTAG00000008892	0.769531
47625099_15_ENSBTAG00000005251	-4.05713	4.9417	22	0.288997	0.025626	6	20	2	47625099	15	ENSBTAG00000005251	0.769531
51874349_15_ENSBTAG00000055237	7.08342	5.31743	22	0.288928	0.0256492	9	15	4	51874349	15	ENSBTAG00000055237	0.769531
50949086_0_ENSBTAG00000053052	-1.00395	28.5382	21	0.288889	0.0295063	11	14	2	50949086	0	ENSBTAG00000053052	0.769531
50949542_0_ENSBTAG00000053052	1.00395	28.5382	21	0.288889	0.0295063	2	14	11	50949542	0	ENSBTAG00000053052	0.769531
51048860_0_ENSBTAG00000053052	1.00395	28.5382	21	0.288889	0.0295063	2	14	11	51048860	0	ENSBTAG00000053052	0.769531
50689212_0_ENSBTAG00000053052	1.00585	31.0233	21	0.288798	0.02954	0	11	16	50689212	0	ENSBTAG00000053052	0.769531
50689904_0_ENSBTAG00000053052	1.00585	31.0233	21	0.288798	0.02954	0	11	16	50689904	0	ENSBTAG00000053052	0.769531
50692104_0_ENSBTAG00000053052	1.00585	31.0233	21	0.288798	0.02954	0	11	16	50692104	0	ENSBTAG00000053052	0.769531
50962733_0_ENSBTAG00000053052	-1.33998	55.6964	21	0.288785	0.0295446	16	10	1	50962733	0	ENSBTAG00000053052	0.769531
50964073_0_ENSBTAG00000053052	-1.33998	55.6964	21	0.288785	0.0295446	16	10	1	50964073	0	ENSBTAG00000053052	0.769531
50938412_0_ENSBTAG00000053052	0.950527	28.2556	21	0.288776	0.0295479	2	17	8	50938412	0	ENSBTAG00000053052	0.769531
51138657_0_ENSBTAG00000053052	1.01998	32.6629	21	0.288772	0.0295494	13	13	1	51138657	0	ENSBTAG00000053052	0.769531
51530078_0_ENSBTAG00000053052	1.01998	32.6629	21	0.288772	0.0295494	13	13	1	51530078	0	ENSBTAG00000053052	0.769531
50449198_0_ENSBTAG00000053052	1.67353	89.3819	21	0.288755	0.0295559	0	5	22	50449198	0	ENSBTAG00000053052	0.769531
50450585_0_ENSBTAG00000053052	-1.67353	89.3819	21	0.288755	0.0295559	22	5	0	50450585	0	ENSBTAG00000053052	0.769531
50452215_0_ENSBTAG00000053052	-1.67353	89.3819	21	0.288755	0.0295559	22	5	0	50452215	0	ENSBTAG00000053052	0.769531
50456146_0_ENSBTAG00000053052	-1.67353	89.3819	21	0.288755	0.0295559	22	5	0	50456146	0	ENSBTAG00000053052	0.769531
50462181_0_ENSBTAG00000053052	1.67353	89.3819	21	0.288755	0.0295559	0	5	22	50462181	0	ENSBTAG00000053052	0.769531
50463550_0_ENSBTAG00000053052	1.67353	89.3819	21	0.288755	0.0295559	0	5	22	50463550	0	ENSBTAG00000053052	0.769531
47759446_7_ENSBTAG00000008892	3.589	6.37867	16	0.288612	0.058982	4	3	15	47759446	7	ENSBTAG00000008892	0.769531
50725750_0_ENSBTAG00000053052	-0.882677	33.7191	21	0.288476	0.0296585	0	10	17	50725750	0	ENSBTAG00000053052	0.769531
51298237_7_ENSBTAG00000014167	123.64	3320.38	16	0.288344	0.0591289	1	15	6	51298237	7	ENSBTAG00000014167	0.769531
51348338_7_ENSBTAG00000014167	-123.64	3320.38	16	0.288344	0.0591289	6	15	1	51348338	7	ENSBTAG00000014167	0.769531
51349884_7_ENSBTAG00000014167	-123.64	3320.38	16	0.288344	0.0591289	6	15	1	51349884	7	ENSBTAG00000014167	0.769531
51245926_7_ENSBTAG00000014167	123.64	3320.38	16	0.288344	0.0591289	0	10	12	51245926	7	ENSBTAG00000014167	0.769531
50955147_0_ENSBTAG00000053052	0.841562	39.478	21	0.288301	0.0297231	14	12	1	50955147	0	ENSBTAG00000053052	0.769531
51720704_0_ENSBTAG00000053052	-0.692425	30.3154	21	0.288229	0.0297498	0	12	15	51720704	0	ENSBTAG00000053052	0.769531
51723468_0_ENSBTAG00000053052	-0.692425	30.3154	21	0.288229	0.0297498	0	12	15	51723468	0	ENSBTAG00000053052	0.769531
51724516_0_ENSBTAG00000053052	-0.692425	30.3154	21	0.288229	0.0297498	0	12	15	51724516	0	ENSBTAG00000053052	0.769531
51735146_0_ENSBTAG00000053052	-0.692425	30.3154	21	0.288229	0.0297498	0	12	15	51735146	0	ENSBTAG00000053052	0.769531
51744991_0_ENSBTAG00000053052	-0.692425	30.3154	21	0.288229	0.0297498	0	12	15	51744991	0	ENSBTAG00000053052	0.769531
51746464_0_ENSBTAG00000053052	-0.558813	21.8758	21	0.288177	0.0297691	10	11	6	51746464	0	ENSBTAG00000053052	0.769531
48035142_7_ENSBTAG00000005251	-39.3655	391.81	16	0.288083	0.0592728	14	8	0	48035142	7	ENSBTAG00000005251	0.769531
48037835_7_ENSBTAG00000005251	-39.3655	391.81	16	0.288083	0.0592728	14	8	0	48037835	7	ENSBTAG00000005251	0.769531
48039462_7_ENSBTAG00000005251	-39.3655	391.81	16	0.288083	0.0592728	14	8	0	48039462	7	ENSBTAG00000005251	0.769531
51874349_0_ENSBTAG00000053052	-0.4546	20.5876	21	0.288034	0.0298223	9	15	3	51874349	0	ENSBTAG00000053052	0.769531
51245926_0_ENSBTAG00000053052	0.32508	32.0399	21	0.287805	0.0299071	0	12	15	51245926	0	ENSBTAG00000053052	0.769531
50400657_0_ENSBTAG00000053052	-0.230119	34.1186	21	0.287746	0.0299292	1	15	11	50400657	0	ENSBTAG00000053052	0.769531
50669121_0_ENSBTAG00000053052	-0.190904	64.0602	21	0.287713	0.0299416	1	10	16	50669121	0	ENSBTAG00000053052	0.769531
52229955_0_ENSBTAG00000053052	-0.154999	42.6697	21	0.287712	0.0299416	0	6	21	52229955	0	ENSBTAG00000053052	0.769531
51828154_0_ENSBTAG00000053052	0.0246999	41.443	21	0.287694	0.0299486	19	8	0	51828154	0	ENSBTAG00000053052	0.769531
45403620_7_ENSBTAG00000024781	4.05291	2.46827	15	0.287545	0.0682251	12	8	1	45403620	7	ENSBTAG00000024781	0.769531
51314834_15_ENSBTAG00000018449	-88.0509	875.621	22	0.287456	0.0261477	12	15	1	51314834	15	ENSBTAG00000018449	0.769531
51298237_0_ENSBTAG00000026796	-3.66938	6.21754	21	0.287266	0.0301081	1	17	9	51298237	0	ENSBTAG00000026796	0.769531
51348338_0_ENSBTAG00000026796	3.66938	6.21754	21	0.287266	0.0301081	9	17	1	51348338	0	ENSBTAG00000026796	0.769531
51349884_0_ENSBTAG00000026796	3.66938	6.21754	21	0.287266	0.0301081	9	17	1	51349884	0	ENSBTAG00000026796	0.769531
50397767_7_ENSBTAG00000008433	-243.925	7413.75	16	0.286933	0.0599093	15	6	1	50397767	7	ENSBTAG00000008433	0.769531
52029560_7_ENSBTAG00000008433	243.925	7413.75	16	0.286933	0.0599093	1	13	8	52029560	7	ENSBTAG00000008433	0.769531
52030242_7_ENSBTAG00000008433	243.925	7413.75	16	0.286933	0.0599093	1	13	8	52030242	7	ENSBTAG00000008433	0.769531
52033017_7_ENSBTAG00000008433	243.925	7413.75	16	0.286933	0.0599093	1	13	8	52033017	7	ENSBTAG00000008433	0.769531
52068818_7_ENSBTAG00000008433	243.925	7413.75	16	0.286933	0.0599093	1	6	15	52068818	7	ENSBTAG00000008433	0.769531
52082137_7_ENSBTAG00000008433	-243.925	7413.75	16	0.286933	0.0599093	15	6	1	52082137	7	ENSBTAG00000008433	0.769531
52094721_7_ENSBTAG00000008433	-243.925	7413.75	16	0.286933	0.0599093	15	6	1	52094721	7	ENSBTAG00000008433	0.769531
51265571_15_ENSBTAG00000008432	4.56936	2.76933	22	0.286762	0.0263859	2	9	17	51265571	15	ENSBTAG00000008432	0.769531
50970157_7_ENSBTAG00000014167	125.294	3447.27	16	0.286613	0.0600875	0	9	13	50970157	7	ENSBTAG00000014167	0.769531
51117447_7_ENSBTAG00000014167	125.294	3447.27	16	0.286613	0.0600875	0	9	13	51117447	7	ENSBTAG00000014167	0.769531
51275342_7_ENSBTAG00000014167	-125.294	3447.27	16	0.286613	0.0600875	13	9	0	51275342	7	ENSBTAG00000014167	0.769531
51298764_7_ENSBTAG00000014167	125.294	3447.27	16	0.286613	0.0600875	0	9	13	51298764	7	ENSBTAG00000014167	0.769531
51319173_7_ENSBTAG00000014167	-125.294	3447.27	16	0.286613	0.0600875	13	9	0	51319173	7	ENSBTAG00000014167	0.769531
51329280_7_ENSBTAG00000014167	-125.294	3447.27	16	0.286613	0.0600875	13	9	0	51329280	7	ENSBTAG00000014167	0.769531
51337382_7_ENSBTAG00000014167	125.294	3447.27	16	0.286613	0.0600875	0	9	13	51337382	7	ENSBTAG00000014167	0.769531
51344209_7_ENSBTAG00000014167	125.294	3447.27	16	0.286613	0.0600875	0	9	13	51344209	7	ENSBTAG00000014167	0.769531
51783729_15_ENSBTAG00000053052	44.1961	324.248	22	0.286509	0.0264732	10	18	0	51783729	15	ENSBTAG00000053052	0.769531
51786274_15_ENSBTAG00000053052	44.1961	324.248	22	0.286509	0.0264732	10	18	0	51786274	15	ENSBTAG00000053052	0.769531
51800576_15_ENSBTAG00000053052	44.1961	324.248	22	0.286509	0.0264732	10	18	0	51800576	15	ENSBTAG00000053052	0.769531
51816917_15_ENSBTAG00000053052	44.1961	324.248	22	0.286509	0.0264732	10	18	0	51816917	15	ENSBTAG00000053052	0.769531
51823248_15_ENSBTAG00000053052	44.1961	324.248	22	0.286509	0.0264732	10	18	0	51823248	15	ENSBTAG00000053052	0.769531
51830510_15_ENSBTAG00000053052	44.1961	324.248	22	0.286509	0.0264732	10	18	0	51830510	15	ENSBTAG00000053052	0.769531
47625099_7_ENSBTAG00000020515	1.13576	0.843223	16	0.286435	0.0601866	5	15	2	47625099	7	ENSBTAG00000020515	0.769531
51688457_7_ENSBTAG00000003000	3.7682	18.7151	15	0.286402	0.068904	0	7	14	51688457	7	ENSBTAG00000003000	0.769531
51997549_0_ENSBTAG00000053052	2.09961	24.3061	20	0.286327	0.0349485	11	9	6	51997549	0	ENSBTAG00000053052	0.769531
48312455_15_ENSBTAG00000005251	-1.53545	1.89389	21	0.286193	0.0305116	5	9	13	48312455	15	ENSBTAG00000005251	0.769531
45831020_0_ENSBTAG00000015655	23.415	68.2106	21	0.285954	0.0306021	8	12	7	45831020	0	ENSBTAG00000015655	0.769531
45846619_0_ENSBTAG00000015655	23.415	68.2106	21	0.285954	0.0306021	8	12	7	45846619	0	ENSBTAG00000015655	0.769531
45897949_0_ENSBTAG00000015655	-23.415	68.2106	21	0.285954	0.0306021	7	12	8	45897949	0	ENSBTAG00000015655	0.769531
51935719_7_ENSBTAG00000014167	122.62	3317.21	16	0.285874	0.0605	2	15	5	51935719	7	ENSBTAG00000014167	0.769531
51939478_7_ENSBTAG00000014167	122.62	3317.21	16	0.285874	0.0605	2	15	5	51939478	7	ENSBTAG00000014167	0.769531
51946407_7_ENSBTAG00000014167	122.62	3317.21	16	0.285874	0.0605	2	15	5	51946407	7	ENSBTAG00000014167	0.769531
51958561_7_ENSBTAG00000014167	122.62	3317.21	16	0.285874	0.0605	2	15	5	51958561	7	ENSBTAG00000014167	0.769531
52077743_7_ENSBTAG00000014167	122.62	3317.21	16	0.285874	0.0605	2	15	5	52077743	7	ENSBTAG00000014167	0.769531
52105199_7_ENSBTAG00000014167	-122.62	3317.21	16	0.285874	0.0605	5	15	2	52105199	7	ENSBTAG00000014167	0.769531
52109075_7_ENSBTAG00000014167	122.62	3317.21	16	0.285874	0.0605	2	15	5	52109075	7	ENSBTAG00000014167	0.769531
52119162_7_ENSBTAG00000014167	122.62	3317.21	16	0.285874	0.0605	2	15	5	52119162	7	ENSBTAG00000014167	0.769531
52148660_7_ENSBTAG00000014167	122.62	3317.21	16	0.285874	0.0605	1	10	11	52148660	7	ENSBTAG00000014167	0.769531
52182976_7_ENSBTAG00000014167	122.62	3317.21	16	0.285874	0.0605	1	10	11	52182976	7	ENSBTAG00000014167	0.769531
51688457_0_ENSBTAG00000053052	-3.65359	35.8462	20	0.285871	0.0351368	0	8	18	51688457	0	ENSBTAG00000053052	0.769531
47625099_7_ENSBTAG00000008892	-3.71051	7.07791	16	0.285671	0.0606137	5	15	2	47625099	7	ENSBTAG00000008892	0.769531
52514760_15_ENSBTAG00000019168	-2.64539	1.48176	22	0.285601	0.026788	18	9	1	52514760	15	ENSBTAG00000019168	0.769531
52520053_15_ENSBTAG00000019168	-2.64539	1.48176	22	0.285601	0.026788	18	9	1	52520053	15	ENSBTAG00000019168	0.769531
52567017_15_ENSBTAG00000019168	-2.64539	1.48176	22	0.285601	0.026788	18	9	1	52567017	15	ENSBTAG00000019168	0.769531
52514760_7_ENSBTAG00000019167	-21.8358	135.669	16	0.285419	0.0607552	16	5	1	52514760	7	ENSBTAG00000019167	0.769531
52520053_7_ENSBTAG00000019167	-21.8358	135.669	16	0.285419	0.0607552	16	5	1	52520053	7	ENSBTAG00000019167	0.769531
52567017_7_ENSBTAG00000019167	-21.8358	135.669	16	0.285419	0.0607552	16	5	1	52567017	7	ENSBTAG00000019167	0.769531
46782723_7_ENSBTAG00000000696	-67.7739	691.515	15	0.285139	0.0696597	11	5	5	46782723	7	ENSBTAG00000000696	0.769531
51995347_0_ENSBTAG00000014167	81.8772	1514.45	21	0.284972	0.0309763	0	11	16	51995347	0	ENSBTAG00000014167	0.769531
52005216_0_ENSBTAG00000014167	81.8772	1514.45	21	0.284972	0.0309763	0	11	16	52005216	0	ENSBTAG00000014167	0.769531
52012427_0_ENSBTAG00000014167	81.8772	1514.45	21	0.284972	0.0309763	1	17	9	52012427	0	ENSBTAG00000014167	0.769531
52013518_0_ENSBTAG00000014167	81.8772	1514.45	21	0.284972	0.0309763	1	17	9	52013518	0	ENSBTAG00000014167	0.769531
52014036_0_ENSBTAG00000014167	81.8772	1514.45	21	0.284972	0.0309763	1	17	9	52014036	0	ENSBTAG00000014167	0.769531
52023708_0_ENSBTAG00000014167	81.8772	1514.45	21	0.284972	0.0309763	1	17	9	52023708	0	ENSBTAG00000014167	0.769531
47175164_7_ENSBTAG00000015655	6.80978	23.7498	16	0.284941	0.0610244	0	12	10	47175164	7	ENSBTAG00000015655	0.769531
47178123_7_ENSBTAG00000015655	6.80978	23.7498	16	0.284941	0.0610244	0	12	10	47178123	7	ENSBTAG00000015655	0.769531
47178995_7_ENSBTAG00000015655	6.80978	23.7498	16	0.284941	0.0610244	0	12	10	47178995	7	ENSBTAG00000015655	0.769531
46389289_7_ENSBTAG00000015403	-0.834667	6.65744	15	0.284841	0.0698393	0	16	5	46389289	7	ENSBTAG00000015403	0.769531
51918003_7_ENSBTAG00000023648	7.70871	6.4852	16	0.284836	0.0610833	12	9	1	51918003	7	ENSBTAG00000023648	0.769531
46558036_7_ENSBTAG00000008892	-2.90594	4.39629	16	0.2847	0.0611604	1	7	14	46558036	7	ENSBTAG00000008892	0.769531
46563187_7_ENSBTAG00000008892	-2.90594	4.39629	16	0.2847	0.0611604	1	7	14	46563187	7	ENSBTAG00000008892	0.769531
46764690_7_ENSBTAG00000020515	-1.08495	0.803479	16	0.283789	0.0616768	2	14	6	46764690	7	ENSBTAG00000020515	0.769531
46765318_7_ENSBTAG00000020515	1.08495	0.803479	16	0.283789	0.0616768	6	14	2	46765318	7	ENSBTAG00000020515	0.769531
47724928_7_ENSBTAG00000020515	-0.857216	0.502822	16	0.28364	0.0617616	12	9	1	47724928	7	ENSBTAG00000020515	0.769531
47490258_7_ENSBTAG00000008892	5.136	10.0867	15	0.283522	0.0706374	1	17	3	47490258	7	ENSBTAG00000008892	0.769531
47720456_7_ENSBTAG00000020515	-0.713374	0.351337	16	0.283109	0.062064	12	5	5	47720456	7	ENSBTAG00000020515	0.769531
51122115_0_ENSBTAG00000026796	-2.64943	6.82027	19	0.28308	0.0415473	0	8	17	51122115	0	ENSBTAG00000026796	0.769531
51679990_7_ENSBTAG00000003000	-0.191196	30.4591	15	0.28258	0.0712112	0	5	16	51679990	7	ENSBTAG00000003000	0.769531
51348338_7_ENSBTAG00000019167	-20.5301	122.751	16	0.282448	0.0624427	6	15	1	51348338	7	ENSBTAG00000019167	0.769531
51349884_7_ENSBTAG00000019167	-20.5301	122.751	16	0.282448	0.0624427	6	15	1	51349884	7	ENSBTAG00000019167	0.769531
51245926_7_ENSBTAG00000019167	20.5301	122.751	16	0.282448	0.0624427	0	10	12	51245926	7	ENSBTAG00000019167	0.769531
51298237_7_ENSBTAG00000019167	20.5301	122.751	16	0.282448	0.0624427	1	15	6	51298237	7	ENSBTAG00000019167	0.769531
50938412_7_ENSBTAG00000027676	124.966	1819.38	16	0.282147	0.0626158	2	14	6	50938412	7	ENSBTAG00000027676	0.769531
45821709_15_ENSBTAG00000000694	32.5845	171.351	22	0.282017	0.0280628	7	12	9	45821709	15	ENSBTAG00000000694	0.769531
47427902_15_ENSBTAG00000005251	-2.67807	2.32703	22	0.281943	0.0280895	13	11	4	47427902	15	ENSBTAG00000005251	0.769531
47455722_15_ENSBTAG00000005251	-2.67807	2.32703	22	0.281943	0.0280895	13	11	4	47455722	15	ENSBTAG00000005251	0.769531
47473423_15_ENSBTAG00000005251	-2.67807	2.32703	22	0.281943	0.0280895	13	11	4	47473423	15	ENSBTAG00000005251	0.769531
52020380_0_ENSBTAG00000014167	77.3916	1393.1	21	0.281376	0.0323798	1	18	8	52020380	0	ENSBTAG00000014167	0.769531
52021566_0_ENSBTAG00000014167	77.3916	1393.1	21	0.281376	0.0323798	1	18	8	52021566	0	ENSBTAG00000014167	0.769531
51265571_15_ENSBTAG00000000347	31.909	86.2359	22	0.28133	0.0283128	2	9	17	51265571	15	ENSBTAG00000000347	0.769531
46448856_7_ENSBTAG00000020515	-1.85333	2.45404	16	0.281098	0.0632214	4	18	0	46448856	7	ENSBTAG00000020515	0.769531
46468697_7_ENSBTAG00000020515	-1.85333	2.45404	16	0.281098	0.0632214	4	18	0	46468697	7	ENSBTAG00000020515	0.769531
46471516_7_ENSBTAG00000020515	-1.85333	2.45404	16	0.281098	0.0632214	4	18	0	46471516	7	ENSBTAG00000020515	0.769531
46473658_7_ENSBTAG00000020515	1.85333	2.45404	16	0.281098	0.0632214	0	18	4	46473658	7	ENSBTAG00000020515	0.769531
46477088_7_ENSBTAG00000020515	-1.85333	2.45404	16	0.281098	0.0632214	4	18	0	46477088	7	ENSBTAG00000020515	0.769531
51057213_7_ENSBTAG00000013109	11.8249	15.9962	16	0.281008	0.0632738	2	10	10	51057213	7	ENSBTAG00000013109	0.769531
51241314_0_ENSBTAG00000026796	-3.17847	5.15186	21	0.280916	0.032563	3	14	10	51241314	0	ENSBTAG00000026796	0.769531
51122115_0_ENSBTAG00000053052	-5.35722	33.2627	19	0.280916	0.0425517	0	8	17	51122115	0	ENSBTAG00000053052	0.769531
47071883_0_ENSBTAG00000015655	-29.3706	110.181	21	0.280789	0.032614	17	9	1	47071883	0	ENSBTAG00000015655	0.769531
52029560_0_ENSBTAG00000014167	67.8578	1082.16	21	0.280115	0.0328842	2	16	9	52029560	0	ENSBTAG00000014167	0.769531
52030242_0_ENSBTAG00000014167	67.8578	1082.16	21	0.280115	0.0328842	2	16	9	52030242	0	ENSBTAG00000014167	0.769531
52033017_0_ENSBTAG00000014167	67.8578	1082.16	21	0.280115	0.0328842	2	16	9	52033017	0	ENSBTAG00000014167	0.769531
52068818_0_ENSBTAG00000014167	67.8578	1082.16	21	0.280115	0.0328842	1	10	16	52068818	0	ENSBTAG00000014167	0.769531
52082137_0_ENSBTAG00000014167	-67.8578	1082.16	21	0.280115	0.0328842	16	10	1	52082137	0	ENSBTAG00000014167	0.769531
52094721_0_ENSBTAG00000014167	-67.8578	1082.16	21	0.280115	0.0328842	16	10	1	52094721	0	ENSBTAG00000014167	0.769531
46785045_7_ENSBTAG00000000696	70.5403	893.402	16	0.279961	0.0638838	7	13	2	46785045	7	ENSBTAG00000000696	0.769531
50835983_7_ENSBTAG00000027676	154.092	2792.36	16	0.279798	0.0639787	0	6	16	50835983	7	ENSBTAG00000027676	0.769531
50840270_7_ENSBTAG00000027676	154.092	2792.36	16	0.279798	0.0639787	0	6	16	50840270	7	ENSBTAG00000027676	0.769531
52176045_7_ENSBTAG00000027676	154.092	2792.36	16	0.279798	0.0639787	0	6	16	52176045	7	ENSBTAG00000027676	0.769531
52187866_7_ENSBTAG00000027676	154.092	2792.36	16	0.279798	0.0639787	0	6	16	52187866	7	ENSBTAG00000027676	0.769531
52206572_7_ENSBTAG00000027676	154.092	2792.36	16	0.279798	0.0639787	0	6	16	52206572	7	ENSBTAG00000027676	0.769531
52214824_0_ENSBTAG00000026796	4.63357	11.3003	21	0.279	0.0333361	22	5	0	52214824	0	ENSBTAG00000026796	0.769531
47215012_7_ENSBTAG00000008892	7.87924	25.7973	15	0.278846	0.0735227	0	4	17	47215012	7	ENSBTAG00000008892	0.769531
52155873_0_ENSBTAG00000053052	6.43934	45.7462	20	0.278544	0.0382732	2	21	3	52155873	0	ENSBTAG00000053052	0.769531
47208675_7_ENSBTAG00000000694	100.047	1174.54	16	0.278397	0.0648031	10	10	2	47208675	7	ENSBTAG00000000694	0.769531
47210969_7_ENSBTAG00000000694	100.047	1174.54	16	0.278397	0.0648031	10	10	2	47210969	7	ENSBTAG00000000694	0.769531
50949086_7_ENSBTAG00000008432	-17.3333	66.667	16	0.278113	0.0649711	8	12	2	50949086	7	ENSBTAG00000008432	0.769531
50949542_7_ENSBTAG00000008432	17.3333	66.667	16	0.278113	0.0649711	2	12	8	50949542	7	ENSBTAG00000008432	0.769531
51048860_7_ENSBTAG00000008432	17.3333	66.667	16	0.278113	0.0649711	2	12	8	51048860	7	ENSBTAG00000008432	0.769531
51828154_7_ENSBTAG00000019167	21.3126	137.08	16	0.277988	0.0650453	14	8	0	51828154	7	ENSBTAG00000019167	0.769531
50970157_0_ENSBTAG00000026796	-3.48236	6.49417	21	0.277972	0.0337572	0	10	17	50970157	0	ENSBTAG00000026796	0.769531
51117447_0_ENSBTAG00000026796	-3.48236	6.49417	21	0.277972	0.0337572	0	10	17	51117447	0	ENSBTAG00000026796	0.769531
51275342_0_ENSBTAG00000026796	3.48236	6.49417	21	0.277972	0.0337572	17	10	0	51275342	0	ENSBTAG00000026796	0.769531
51298764_0_ENSBTAG00000026796	-3.48236	6.49417	21	0.277972	0.0337572	0	10	17	51298764	0	ENSBTAG00000026796	0.769531
51319173_0_ENSBTAG00000026796	3.48236	6.49417	21	0.277972	0.0337572	17	10	0	51319173	0	ENSBTAG00000026796	0.769531
51329280_0_ENSBTAG00000026796	3.48236	6.49417	21	0.277972	0.0337572	17	10	0	51329280	0	ENSBTAG00000026796	0.769531
51337382_0_ENSBTAG00000026796	-3.48236	6.49417	21	0.277972	0.0337572	0	10	17	51337382	0	ENSBTAG00000026796	0.769531
51344209_0_ENSBTAG00000026796	-3.48236	6.49417	21	0.277972	0.0337572	0	10	17	51344209	0	ENSBTAG00000026796	0.769531
50665211_7_ENSBTAG00000014167	-107.985	2709.16	16	0.277838	0.0651339	2	11	9	50665211	7	ENSBTAG00000014167	0.769531
50397767_15_ENSBTAG00000053052	-46.8843	386.512	22	0.277825	0.0296184	17	10	1	50397767	15	ENSBTAG00000053052	0.769531
52029560_15_ENSBTAG00000053052	46.8843	386.512	22	0.277825	0.0296184	2	16	10	52029560	15	ENSBTAG00000053052	0.769531
52030242_15_ENSBTAG00000053052	46.8843	386.512	22	0.277825	0.0296184	2	16	10	52030242	15	ENSBTAG00000053052	0.769531
52033017_15_ENSBTAG00000053052	46.8843	386.512	22	0.277825	0.0296184	2	16	10	52033017	15	ENSBTAG00000053052	0.769531
52082137_15_ENSBTAG00000053052	-46.8843	386.512	22	0.277825	0.0296184	17	10	1	52082137	15	ENSBTAG00000053052	0.769531
52094721_15_ENSBTAG00000053052	-46.8843	386.512	22	0.277825	0.0296184	17	10	1	52094721	15	ENSBTAG00000053052	0.769531
52068818_15_ENSBTAG00000053052	46.8843	386.512	22	0.277825	0.0296184	1	10	17	52068818	15	ENSBTAG00000053052	0.769531
47412011_7_ENSBTAG00000054499	8.8305	14.1711	16	0.277793	0.065161	16	6	0	47412011	7	ENSBTAG00000054499	0.769531
47045566_0_ENSBTAG00000037465	-6.06762	7.18147	21	0.277691	0.0338732	1	13	13	47045566	0	ENSBTAG00000037465	0.769531
50962733_15_ENSBTAG00000008432	7.75216	8.38364	22	0.277687	0.029671	17	10	1	50962733	15	ENSBTAG00000008432	0.769531
50964073_15_ENSBTAG00000008432	7.75216	8.38364	22	0.277687	0.029671	17	10	1	50964073	15	ENSBTAG00000008432	0.769531
47469937_15_ENSBTAG00000005251	-2.84539	2.7606	22	0.277644	0.0296874	13	12	3	47469937	15	ENSBTAG00000005251	0.769531
50679345_7_ENSBTAG00000018449	-57.4978	709.669	16	0.277584	0.0652848	11	6	5	50679345	7	ENSBTAG00000018449	0.769531
50537304_15_ENSBTAG00000053052	-44.7576	353.159	22	0.27744	0.029765	12	14	2	50537304	15	ENSBTAG00000053052	0.769531
51189173_0_ENSBTAG00000026796	-2.69404	3.93368	21	0.277267	0.0340483	3	12	12	51189173	0	ENSBTAG00000026796	0.769531
51367615_0_ENSBTAG00000026796	-2.69404	3.93368	21	0.277267	0.0340483	3	12	12	51367615	0	ENSBTAG00000026796	0.769531
51532070_0_ENSBTAG00000026796	2.69404	3.93368	21	0.277267	0.0340483	12	12	3	51532070	0	ENSBTAG00000026796	0.769531
51533636_0_ENSBTAG00000026796	-2.69404	3.93368	21	0.277267	0.0340483	3	12	12	51533636	0	ENSBTAG00000026796	0.769531
51534139_0_ENSBTAG00000026796	-2.69404	3.93368	21	0.277267	0.0340483	3	12	12	51534139	0	ENSBTAG00000026796	0.769531
51536052_0_ENSBTAG00000026796	-2.69404	3.93368	21	0.277267	0.0340483	3	12	12	51536052	0	ENSBTAG00000026796	0.769531
51539146_0_ENSBTAG00000026796	-2.69404	3.93368	21	0.277267	0.0340483	3	12	12	51539146	0	ENSBTAG00000026796	0.769531
51552964_0_ENSBTAG00000026796	2.69404	3.93368	21	0.277267	0.0340483	12	12	3	51552964	0	ENSBTAG00000026796	0.769531
51553689_0_ENSBTAG00000026796	-2.69404	3.93368	21	0.277267	0.0340483	3	12	12	51553689	0	ENSBTAG00000026796	0.769531
51579835_0_ENSBTAG00000026796	-2.69404	3.93368	21	0.277267	0.0340483	3	12	12	51579835	0	ENSBTAG00000026796	0.769531
51595947_0_ENSBTAG00000026796	-2.69404	3.93368	21	0.277267	0.0340483	3	12	12	51595947	0	ENSBTAG00000026796	0.769531
51605889_0_ENSBTAG00000026796	-2.69404	3.93368	21	0.277267	0.0340483	3	12	12	51605889	0	ENSBTAG00000026796	0.769531
51644151_0_ENSBTAG00000026796	-2.69404	3.93368	21	0.277267	0.0340483	3	12	12	51644151	0	ENSBTAG00000026796	0.769531
51655439_0_ENSBTAG00000026796	-2.69404	3.93368	21	0.277267	0.0340483	3	12	12	51655439	0	ENSBTAG00000026796	0.769531
51658022_0_ENSBTAG00000026796	-2.69404	3.93368	21	0.277267	0.0340483	3	12	12	51658022	0	ENSBTAG00000026796	0.769531
51903816_7_ENSBTAG00000027676	120.596	1728.91	16	0.277103	0.0655716	4	16	2	51903816	7	ENSBTAG00000027676	0.769531
46472591_0_ENSBTAG00000000696	181.025	3130.45	21	0.277001	0.0341589	10	16	1	46472591	0	ENSBTAG00000000696	0.769531
46479837_0_ENSBTAG00000000696	-181.025	3130.45	21	0.277001	0.0341589	1	16	10	46479837	0	ENSBTAG00000000696	0.769531
46483821_0_ENSBTAG00000000696	-181.025	3130.45	21	0.277001	0.0341589	1	16	10	46483821	0	ENSBTAG00000000696	0.769531
46486149_0_ENSBTAG00000000696	-181.025	3130.45	21	0.277001	0.0341589	1	16	10	46486149	0	ENSBTAG00000000696	0.769531
52084701_15_ENSBTAG00000053052	40.5532	290.83	22	0.27698	0.0299411	12	10	6	52084701	15	ENSBTAG00000053052	0.769531
51812912_0_ENSBTAG00000026796	3.60472	7.0796	21	0.276962	0.034175	18	9	0	51812912	0	ENSBTAG00000026796	0.769531
51819579_0_ENSBTAG00000026796	3.60472	7.0796	21	0.276962	0.034175	18	9	0	51819579	0	ENSBTAG00000026796	0.769531
51839337_0_ENSBTAG00000026796	3.60472	7.0796	21	0.276962	0.034175	18	9	0	51839337	0	ENSBTAG00000026796	0.769531
51848208_0_ENSBTAG00000026796	3.60472	7.0796	21	0.276962	0.034175	18	9	0	51848208	0	ENSBTAG00000026796	0.769531
51866010_0_ENSBTAG00000026796	3.60472	7.0796	21	0.276962	0.034175	18	9	0	51866010	0	ENSBTAG00000026796	0.769531
48061013_15_ENSBTAG00000005251	3.57918	4.42452	22	0.276558	0.0301031	15	10	3	48061013	15	ENSBTAG00000005251	0.769531
47171264_7_ENSBTAG00000015655	-5.26513	15.9285	16	0.276388	0.065999	1	12	9	47171264	7	ENSBTAG00000015655	0.769531
46441823_0_ENSBTAG00000003564	-9.5442	8.63999	21	0.276318	0.0344438	0	6	21	46441823	0	ENSBTAG00000003564	0.769531
46445229_0_ENSBTAG00000003564	-9.5442	8.63999	21	0.276318	0.0344438	0	6	21	46445229	0	ENSBTAG00000003564	0.769531
47501776_7_ENSBTAG00000020515	0.763414	0.457117	16	0.275908	0.0662872	5	10	7	47501776	7	ENSBTAG00000020515	0.769531
47598719_7_ENSBTAG00000008892	4.56824	12.2894	16	0.275699	0.0664135	3	17	2	47598719	7	ENSBTAG00000008892	0.769531
52391008_7_ENSBTAG00000019167	17.7873	97.4651	16	0.275457	0.066559	1	8	13	52391008	7	ENSBTAG00000019167	0.769531
47490258_7_ENSBTAG00000020515	-0.0395556	1.28518	15	0.274869	0.0760481	1	17	3	47490258	7	ENSBTAG00000020515	0.769531
50263775_7_ENSBTAG00000008433	-308.166	12455	16	0.274835	0.0669358	0	3	19	50263775	7	ENSBTAG00000008433	0.769531
46764690_7_ENSBTAG00000008892	-3.37719	6.82344	16	0.274608	0.0670732	2	14	6	46764690	7	ENSBTAG00000008892	0.769531
46765318_7_ENSBTAG00000008892	3.37719	6.82344	16	0.274608	0.0670732	6	14	2	46765318	7	ENSBTAG00000008892	0.769531
46414555_7_ENSBTAG00000008892	-3.04739	5.55734	16	0.27459	0.0670845	1	5	16	46414555	7	ENSBTAG00000008892	0.769531
51828154_7_ENSBTAG00000027676	142.022	2422.22	16	0.274586	0.0670866	14	8	0	51828154	7	ENSBTAG00000027676	0.769531
51536654_15_ENSBTAG00000018449	-71.2664	611.984	22	0.2744	0.0309435	20	6	2	51536654	15	ENSBTAG00000018449	0.769531
51549658_15_ENSBTAG00000018449	-71.2664	611.984	22	0.2744	0.0309435	20	6	2	51549658	15	ENSBTAG00000018449	0.769531
51560685_15_ENSBTAG00000018449	-71.2664	611.984	22	0.2744	0.0309435	20	6	2	51560685	15	ENSBTAG00000018449	0.769531
51584710_15_ENSBTAG00000018449	-71.2664	611.984	22	0.2744	0.0309435	20	6	2	51584710	15	ENSBTAG00000018449	0.769531
51620821_15_ENSBTAG00000018449	71.2664	611.984	22	0.2744	0.0309435	2	6	20	51620821	15	ENSBTAG00000018449	0.769531
51627281_15_ENSBTAG00000018449	71.2664	611.984	22	0.2744	0.0309435	2	6	20	51627281	15	ENSBTAG00000018449	0.769531
51630406_15_ENSBTAG00000018449	71.2664	611.984	22	0.2744	0.0309435	2	6	20	51630406	15	ENSBTAG00000018449	0.769531
51635120_15_ENSBTAG00000018449	-71.2664	611.984	22	0.2744	0.0309435	20	6	2	51635120	15	ENSBTAG00000018449	0.769531
51635769_15_ENSBTAG00000018449	-71.2664	611.984	22	0.2744	0.0309435	20	6	2	51635769	15	ENSBTAG00000018449	0.769531
51644699_15_ENSBTAG00000018449	-71.2664	611.984	22	0.2744	0.0309435	20	6	2	51644699	15	ENSBTAG00000018449	0.769531
51651910_15_ENSBTAG00000018449	-71.2664	611.984	22	0.2744	0.0309435	20	6	2	51651910	15	ENSBTAG00000018449	0.769531
51662625_15_ENSBTAG00000018449	-71.2664	611.984	22	0.2744	0.0309435	20	6	2	51662625	15	ENSBTAG00000018449	0.769531
51664231_15_ENSBTAG00000018449	-71.2664	611.984	22	0.2744	0.0309435	20	6	2	51664231	15	ENSBTAG00000018449	0.769531
51673993_15_ENSBTAG00000018449	71.2664	611.984	22	0.2744	0.0309435	2	6	20	51673993	15	ENSBTAG00000018449	0.769531
51680978_15_ENSBTAG00000018449	71.2664	611.984	22	0.2744	0.0309435	2	6	20	51680978	15	ENSBTAG00000018449	0.769531
51682782_15_ENSBTAG00000018449	71.2664	611.984	22	0.2744	0.0309435	2	6	20	51682782	15	ENSBTAG00000018449	0.769531
51686234_15_ENSBTAG00000018449	71.2664	611.984	22	0.2744	0.0309435	2	6	20	51686234	15	ENSBTAG00000018449	0.769531
51194523_15_ENSBTAG00000008433	-291.358	17207	22	0.274375	0.0309535	19	8	1	51194523	15	ENSBTAG00000008433	0.769531
51195251_15_ENSBTAG00000008433	291.358	17207	22	0.274375	0.0309535	1	8	19	51195251	15	ENSBTAG00000008433	0.769531
47045566_15_ENSBTAG00000005251	-4.08797	5.93382	22	0.274254	0.0310012	1	13	14	47045566	15	ENSBTAG00000005251	0.769531
46496537_7_ENSBTAG00000020515	-1.18507	1.13826	16	0.27418	0.0673339	2	11	9	46496537	7	ENSBTAG00000020515	0.769531
51265571_15_ENSBTAG00000003001	7.03628	3.62505	22	0.274162	0.0310376	2	9	17	51265571	15	ENSBTAG00000003001	0.769531
51111669_0_ENSBTAG00000026796	-3.28897	6.19211	21	0.27415	0.0353618	10	9	8	51111669	0	ENSBTAG00000026796	0.769531
47171264_0_ENSBTAG00000015655	28.4035	106.784	21	0.273882	0.0354768	1	13	13	47171264	0	ENSBTAG00000015655	0.769531
46031202_7_ENSBTAG00000020515	1.19981	1.17352	16	0.27388	0.0675165	4	18	0	46031202	7	ENSBTAG00000020515	0.769531
46310456_7_ENSBTAG00000020515	1.44801	1.70951	16	0.273873	0.0675211	1	14	7	46310456	7	ENSBTAG00000020515	0.769531
47469937_7_ENSBTAG00000020515	0.783111	0.500183	16	0.273854	0.0675325	8	12	2	47469937	7	ENSBTAG00000020515	0.769531
46558036_7_ENSBTAG00000020515	0.806612	0.532384	16	0.273686	0.0676351	1	7	14	46558036	7	ENSBTAG00000020515	0.769531
46563187_7_ENSBTAG00000020515	0.806612	0.532384	16	0.273686	0.0676351	1	7	14	46563187	7	ENSBTAG00000020515	0.769531
46576685_15_ENSBTAG00000000694	37.0679	234.472	22	0.273351	0.0313594	3	17	8	46576685	15	ENSBTAG00000000694	0.769531
46583600_15_ENSBTAG00000000694	37.0679	234.472	22	0.273351	0.0313594	3	17	8	46583600	15	ENSBTAG00000000694	0.769531
47089013_7_ENSBTAG00000015655	4.52493	12.4563	16	0.272425	0.0684094	4	14	4	47089013	7	ENSBTAG00000015655	0.769531
47092979_7_ENSBTAG00000015655	4.52493	12.4563	16	0.272425	0.0684094	4	14	4	47092979	7	ENSBTAG00000015655	0.769531
47121197_7_ENSBTAG00000015655	4.52493	12.4563	16	0.272425	0.0684094	4	14	4	47121197	7	ENSBTAG00000015655	0.769531
47528312_7_ENSBTAG00000020515	0.994056	0.830458	16	0.272325	0.0684711	7	14	1	47528312	7	ENSBTAG00000020515	0.769531
51903816_0_ENSBTAG00000026796	-2.72184	4.39918	21	0.272137	0.0362325	8	17	2	51903816	0	ENSBTAG00000026796	0.769531
50531577_15_ENSBTAG00000008433	-287.881	17098	22	0.272042	0.0318848	6	10	12	50531577	15	ENSBTAG00000008433	0.769531
50533234_15_ENSBTAG00000008433	-287.881	17098	22	0.272042	0.0318848	6	10	12	50533234	15	ENSBTAG00000008433	0.769531
52016572_0_ENSBTAG00000026796	-2.69291	3.98499	20	0.272014	0.0412616	11	13	2	52016572	0	ENSBTAG00000026796	0.769531
47171264_0_ENSBTAG00000000694	33.039	112.635	21	0.271866	0.0363515	1	13	13	47171264	0	ENSBTAG00000000694	0.769531
46389289_7_ENSBTAG00000015655	0.416	32.996	15	0.271709	0.0781011	0	16	5	46389289	7	ENSBTAG00000015655	0.769531
48279833_0_ENSBTAG00000037465	6.0329	7.41258	21	0.271655	0.0364438	21	6	0	48279833	0	ENSBTAG00000037465	0.769531
48282388_0_ENSBTAG00000037465	-6.0329	7.41258	21	0.271655	0.0364438	0	6	21	48282388	0	ENSBTAG00000037465	0.769531
48716250_0_ENSBTAG00000037465	-6.0329	7.41258	21	0.271655	0.0364438	0	6	21	48716250	0	ENSBTAG00000037465	0.769531
52253684_0_ENSBTAG00000026796	-2.61774	4.1302	21	0.271337	0.0365835	9	10	8	52253684	0	ENSBTAG00000026796	0.769531
51310744_0_ENSBTAG00000026796	-3.46435	6.78834	20	0.271134	0.041679	0	10	16	51310744	0	ENSBTAG00000026796	0.769531
50949086_7_ENSBTAG00000014167	-110.233	2954.94	16	0.270944	0.0693276	8	12	2	50949086	7	ENSBTAG00000014167	0.769531
50949542_7_ENSBTAG00000014167	110.233	2954.94	16	0.270944	0.0693276	2	12	8	50949542	7	ENSBTAG00000014167	0.769531
51048860_7_ENSBTAG00000014167	110.233	2954.94	16	0.270944	0.0693276	2	12	8	51048860	7	ENSBTAG00000014167	0.769531
51142712_7_ENSBTAG00000002999	8.03304	8.81445	16	0.270709	0.0694742	17	5	0	51142712	7	ENSBTAG00000002999	0.769531
51268692_7_ENSBTAG00000002999	8.03304	8.81445	16	0.270709	0.0694742	17	5	0	51268692	7	ENSBTAG00000002999	0.769531
51271791_7_ENSBTAG00000002999	8.03304	8.81445	16	0.270709	0.0694742	17	5	0	51271791	7	ENSBTAG00000002999	0.769531
51315641_7_ENSBTAG00000002999	8.03304	8.81445	16	0.270709	0.0694742	17	5	0	51315641	7	ENSBTAG00000002999	0.769531
51316394_7_ENSBTAG00000002999	-8.03304	8.81445	16	0.270709	0.0694742	0	5	17	51316394	7	ENSBTAG00000002999	0.769531
51321342_7_ENSBTAG00000002999	8.03304	8.81445	16	0.270709	0.0694742	17	5	0	51321342	7	ENSBTAG00000002999	0.769531
51331774_7_ENSBTAG00000002999	-8.03304	8.81445	16	0.270709	0.0694742	0	5	17	51331774	7	ENSBTAG00000002999	0.769531
51333396_7_ENSBTAG00000002999	-8.03304	8.81445	16	0.270709	0.0694742	0	5	17	51333396	7	ENSBTAG00000002999	0.769531
51336838_7_ENSBTAG00000002999	-8.03304	8.81445	16	0.270709	0.0694742	0	5	17	51336838	7	ENSBTAG00000002999	0.769531
45809374_7_ENSBTAG00000020515	-0.684455	0.407293	16	0.270642	0.0695158	11	8	3	45809374	7	ENSBTAG00000020515	0.769531
46502520_0_ENSBTAG00000000696	-182.327	3266.36	21	0.270259	0.0370612	1	15	11	46502520	0	ENSBTAG00000000696	0.769531
47200661_0_ENSBTAG00000000694	-30.7017	97.9515	21	0.270245	0.0370676	7	14	6	47200661	0	ENSBTAG00000000694	0.769531
47205227_0_ENSBTAG00000000694	-30.7017	97.9515	21	0.270245	0.0370676	7	14	6	47205227	0	ENSBTAG00000000694	0.769531
52089246_0_ENSBTAG00000055237	6.75218	3.99666	21	0.270208	0.0370837	10	15	2	52089246	0	ENSBTAG00000055237	0.769531
51961792_0_ENSBTAG00000026796	-3.6052	8.02611	21	0.270057	0.0371511	4	21	2	51961792	0	ENSBTAG00000026796	0.769531
52151580_0_ENSBTAG00000026796	3.6052	8.02611	21	0.270057	0.0371511	2	21	4	52151580	0	ENSBTAG00000026796	0.769531
52159037_0_ENSBTAG00000026796	3.6052	8.02611	21	0.270057	0.0371511	2	21	4	52159037	0	ENSBTAG00000026796	0.769531
46031202_7_ENSBTAG00000015655	7.05934	31.552	16	0.269763	0.0700664	4	18	0	46031202	7	ENSBTAG00000015655	0.769531
47199685_7_ENSBTAG00000008892	-4.02486	10.4381	16	0.269667	0.0701269	6	16	0	47199685	7	ENSBTAG00000008892	0.769531
46765318_0_ENSBTAG00000000694	-31.1253	100.966	21	0.269579	0.0373649	11	14	2	46765318	0	ENSBTAG00000000694	0.769531
46764690_0_ENSBTAG00000000694	31.1253	100.966	21	0.269579	0.0373649	2	14	11	46764690	0	ENSBTAG00000000694	0.769531
50670035_7_ENSBTAG00000008433	-148.696	2966.65	16	0.269526	0.070216	3	14	5	50670035	7	ENSBTAG00000008433	0.769531
50672453_7_ENSBTAG00000008433	-148.696	2966.65	16	0.269526	0.070216	3	14	5	50672453	7	ENSBTAG00000008433	0.769531
50678853_7_ENSBTAG00000008433	-148.696	2966.65	16	0.269526	0.070216	3	14	5	50678853	7	ENSBTAG00000008433	0.769531
51888729_0_ENSBTAG00000026796	-3.28293	6.73673	21	0.269425	0.037434	7	20	0	51888729	0	ENSBTAG00000026796	0.769531
44374928_7_ENSBTAG00000016142	3.50258	2.27576	15	0.269363	0.0796527	17	4	0	44374928	7	ENSBTAG00000016142	0.769531
52019352_0_ENSBTAG00000026796	-2.72636	4.65826	21	0.269291	0.0374945	13	13	1	52019352	0	ENSBTAG00000026796	0.769531
46416458_7_ENSBTAG00000020515	1.12827	1.14999	16	0.268797	0.0706755	0	15	7	46416458	7	ENSBTAG00000020515	0.769531
46418032_7_ENSBTAG00000020515	1.12827	1.14999	16	0.268797	0.0706755	0	15	7	46418032	7	ENSBTAG00000020515	0.769531
46515608_7_ENSBTAG00000000694	-101.545	1258.73	16	0.268551	0.0708314	2	11	9	46515608	7	ENSBTAG00000000694	0.769531
51966531_15_ENSBTAG00000053052	-35.2156	232.882	22	0.26826	0.0334449	7	15	6	51966531	15	ENSBTAG00000053052	0.769531
50414752_15_ENSBTAG00000053052	35.2156	232.882	22	0.26826	0.0334449	6	15	7	50414752	15	ENSBTAG00000053052	0.769531
50426992_15_ENSBTAG00000053052	35.2156	232.882	22	0.26826	0.0334449	6	15	7	50426992	15	ENSBTAG00000053052	0.769531
50432987_15_ENSBTAG00000053052	35.2156	232.882	22	0.26826	0.0334449	6	15	7	50432987	15	ENSBTAG00000053052	0.769531
50468398_15_ENSBTAG00000053052	35.2156	232.882	22	0.26826	0.0334449	4	11	13	50468398	15	ENSBTAG00000053052	0.769531
50469615_15_ENSBTAG00000053052	35.2156	232.882	22	0.26826	0.0334449	4	11	13	50469615	15	ENSBTAG00000053052	0.769531
51927155_15_ENSBTAG00000053052	35.2156	232.882	22	0.26826	0.0334449	6	15	7	51927155	15	ENSBTAG00000053052	0.769531
50447742_15_ENSBTAG00000053052	-44.0251	364.22	22	0.268162	0.0334858	10	15	3	50447742	15	ENSBTAG00000053052	0.769531
51961792_15_ENSBTAG00000003000	-5.94927	11.6812	22	0.26812	0.0335036	4	22	2	51961792	15	ENSBTAG00000003000	0.769531
52151580_15_ENSBTAG00000003000	5.94927	11.6812	22	0.26812	0.0335036	2	22	4	52151580	15	ENSBTAG00000003000	0.769531
52159037_15_ENSBTAG00000003000	5.94927	11.6812	22	0.26812	0.0335036	2	22	4	52159037	15	ENSBTAG00000003000	0.769531
50694571_0_ENSBTAG00000053052	-3.35187	19.1463	18	0.268109	0.0554365	10	11	3	50694571	0	ENSBTAG00000053052	0.769531
47412011_7_ENSBTAG00000015655	-8.32959	45.3528	16	0.267697	0.0713744	16	6	0	47412011	7	ENSBTAG00000015655	0.769531
51111669_15_ENSBTAG00000003001	8.76746	5.76178	22	0.267662	0.0336974	10	9	9	51111669	15	ENSBTAG00000003001	0.769531
47553088_7_ENSBTAG00000020515	0.699897	0.454003	16	0.267599	0.0714367	6	7	9	47553088	7	ENSBTAG00000020515	0.769531
47132872_7_ENSBTAG00000015403	-0.642944	3.37546	15	0.267437	0.0809445	4	14	3	47132872	7	ENSBTAG00000015403	0.769531
47316466_7_ENSBTAG00000020515	0.75953	0.540226	16	0.267123	0.0717414	5	15	2	47316466	7	ENSBTAG00000020515	0.769531
47327430_7_ENSBTAG00000020515	0.75953	0.540226	16	0.267123	0.0717414	5	15	2	47327430	7	ENSBTAG00000020515	0.769531
44953277_7_ENSBTAG00000016142	2.38803	0.941144	16	0.26706	0.0717816	2	11	9	44953277	7	ENSBTAG00000016142	0.769531
44961005_7_ENSBTAG00000016142	2.38803	0.941144	16	0.26706	0.0717816	2	11	9	44961005	7	ENSBTAG00000016142	0.769531
44962128_7_ENSBTAG00000016142	2.38803	0.941144	16	0.26706	0.0717816	2	11	9	44962128	7	ENSBTAG00000016142	0.769531
51111669_15_ENSBTAG00000053052	38.3832	279.958	22	0.266577	0.0341594	10	9	9	51111669	15	ENSBTAG00000053052	0.769531
44947194_7_ENSBTAG00000016142	2.8905	1.38525	16	0.266131	0.0723783	2	14	6	44947194	7	ENSBTAG00000016142	0.769531
46580271_15_ENSBTAG00000000694	-35.3424	223.911	22	0.265931	0.0344373	10	15	3	46580271	15	ENSBTAG00000000694	0.769531
46587316_15_ENSBTAG00000000694	-35.3424	223.911	22	0.265931	0.0344373	10	15	3	46587316	15	ENSBTAG00000000694	0.769531
46489980_0_ENSBTAG00000000696	-184.587	3350.94	20	0.265924	0.0442206	1	16	9	46489980	0	ENSBTAG00000000696	0.769531
46409900_7_ENSBTAG00000020515	-0.789518	0.60013	16	0.265867	0.0725485	11	10	1	46409900	7	ENSBTAG00000020515	0.769531
46310456_7_ENSBTAG00000015655	-8.28004	46.2146	16	0.265756	0.0726202	1	14	7	46310456	7	ENSBTAG00000015655	0.769531
51912568_15_ENSBTAG00000008433	278.101	16779.2	22	0.265537	0.0346074	3	13	12	51912568	15	ENSBTAG00000008433	0.769531
47748578_15_ENSBTAG00000005251	-3.13278	3.89286	22	0.265516	0.0346164	7	11	10	47748578	15	ENSBTAG00000005251	0.769531
47206836_15_ENSBTAG00000000694	-47.0807	399.515	22	0.265124	0.0347868	4	8	16	47206836	15	ENSBTAG00000000694	0.769531
47377734_15_ENSBTAG00000000694	-47.0807	399.515	22	0.265124	0.0347868	4	8	16	47377734	15	ENSBTAG00000000694	0.769531
52016572_7_ENSBTAG00000023648	7.20402	6.65303	15	0.264368	0.0830354	7	12	2	52016572	7	ENSBTAG00000023648	0.769531
47018059_15_ENSBTAG00000005251	2.9167	3.43118	22	0.264264	0.0351626	12	14	2	47018059	15	ENSBTAG00000005251	0.769531
51133368_0_ENSBTAG00000026796	-3.13068	6.8149	21	0.264163	0.0398606	0	8	19	51133368	0	ENSBTAG00000026796	0.769531
51135900_0_ENSBTAG00000026796	-3.13068	6.8149	21	0.264163	0.0398606	0	8	19	51135900	0	ENSBTAG00000026796	0.769531
51156191_0_ENSBTAG00000026796	-3.13068	6.8149	21	0.264163	0.0398606	0	8	19	51156191	0	ENSBTAG00000026796	0.769531
51565640_0_ENSBTAG00000026796	3.13068	6.8149	21	0.264163	0.0398606	19	8	0	51565640	0	ENSBTAG00000026796	0.769531
51639053_0_ENSBTAG00000026796	-3.13068	6.8149	21	0.264163	0.0398606	0	8	19	51639053	0	ENSBTAG00000026796	0.769531
51660781_0_ENSBTAG00000026796	3.13068	6.8149	21	0.264163	0.0398606	19	8	0	51660781	0	ENSBTAG00000026796	0.769531
51664945_0_ENSBTAG00000026796	-3.13068	6.8149	21	0.264163	0.0398606	0	8	19	51664945	0	ENSBTAG00000026796	0.769531
51666035_0_ENSBTAG00000026796	-3.13068	6.8149	21	0.264163	0.0398606	0	8	19	51666035	0	ENSBTAG00000026796	0.769531
51666787_0_ENSBTAG00000026796	3.13068	6.8149	21	0.264163	0.0398606	19	8	0	51666787	0	ENSBTAG00000026796	0.769531
51667874_0_ENSBTAG00000026796	-3.13068	6.8149	21	0.264163	0.0398606	0	8	19	51667874	0	ENSBTAG00000026796	0.769531
51670096_0_ENSBTAG00000026796	-3.13068	6.8149	21	0.264163	0.0398606	0	8	19	51670096	0	ENSBTAG00000026796	0.769531
51670981_0_ENSBTAG00000026796	3.13068	6.8149	21	0.264163	0.0398606	19	8	0	51670981	0	ENSBTAG00000026796	0.769531
51672366_0_ENSBTAG00000026796	3.13068	6.8149	21	0.264163	0.0398606	19	8	0	51672366	0	ENSBTAG00000026796	0.769531
51672880_0_ENSBTAG00000026796	3.13068	6.8149	21	0.264163	0.0398606	19	8	0	51672880	0	ENSBTAG00000026796	0.769531
51674462_0_ENSBTAG00000026796	3.13068	6.8149	21	0.264163	0.0398606	19	8	0	51674462	0	ENSBTAG00000026796	0.769531
51676293_0_ENSBTAG00000026796	-3.13068	6.8149	21	0.264163	0.0398606	0	8	19	51676293	0	ENSBTAG00000026796	0.769531
51683616_0_ENSBTAG00000026796	3.13068	6.8149	21	0.264163	0.0398606	19	8	0	51683616	0	ENSBTAG00000026796	0.769531
51738883_0_ENSBTAG00000026796	3.13068	6.8149	21	0.264163	0.0398606	19	8	0	51738883	0	ENSBTAG00000026796	0.769531
47469937_7_ENSBTAG00000015655	4.42416	13.5519	16	0.264107	0.0736919	8	12	2	47469937	7	ENSBTAG00000015655	0.769531
51776850_0_ENSBTAG00000026796	-2.56116	4.57872	21	0.26398	0.0399472	3	12	12	51776850	0	ENSBTAG00000026796	0.769531
51852853_0_ENSBTAG00000026796	2.56116	4.57872	21	0.26398	0.0399472	12	12	3	51852853	0	ENSBTAG00000026796	0.769531
51858666_0_ENSBTAG00000026796	2.56116	4.57872	21	0.26398	0.0399472	12	12	3	51858666	0	ENSBTAG00000026796	0.769531
52091599_0_ENSBTAG00000026796	2.72602	5.21375	21	0.26374	0.0400612	2	18	7	52091599	0	ENSBTAG00000026796	0.769531
46744389_0_ENSBTAG00000000694	-47.1457	237.688	21	0.263712	0.0400741	0	12	15	46744389	0	ENSBTAG00000000694	0.769531
52433552_7_ENSBTAG00000018449	-58.775	810.947	16	0.263369	0.0741759	9	8	5	52433552	7	ENSBTAG00000018449	0.769531
47657098_7_ENSBTAG00000020515	-0.89944	0.825054	16	0.263354	0.0741859	1	5	16	47657098	7	ENSBTAG00000020515	0.769531
47659088_7_ENSBTAG00000020515	-0.89944	0.825054	16	0.263354	0.0741859	1	5	16	47659088	7	ENSBTAG00000020515	0.769531
47663499_7_ENSBTAG00000020515	-0.89944	0.825054	16	0.263354	0.0741859	1	5	16	47663499	7	ENSBTAG00000020515	0.769531
47666447_7_ENSBTAG00000020515	-0.89944	0.825054	16	0.263354	0.0741859	1	5	16	47666447	7	ENSBTAG00000020515	0.769531
47670180_7_ENSBTAG00000020515	-0.89944	0.825054	16	0.263354	0.0741859	1	5	16	47670180	7	ENSBTAG00000020515	0.769531
47670994_7_ENSBTAG00000020515	-0.89944	0.825054	16	0.263354	0.0741859	1	5	16	47670994	7	ENSBTAG00000020515	0.769531
47689009_7_ENSBTAG00000020515	0.89944	0.825054	16	0.263354	0.0741859	16	5	1	47689009	7	ENSBTAG00000020515	0.769531
47706836_7_ENSBTAG00000020515	-0.89944	0.825054	16	0.263354	0.0741859	1	5	16	47706836	7	ENSBTAG00000020515	0.769531
47709480_7_ENSBTAG00000020515	-0.89944	0.825054	16	0.263354	0.0741859	1	5	16	47709480	7	ENSBTAG00000020515	0.769531
47716722_7_ENSBTAG00000020515	-0.89944	0.825054	16	0.263354	0.0741859	1	5	16	47716722	7	ENSBTAG00000020515	0.769531
46411871_7_ENSBTAG00000008892	-2.50728	4.49608	16	0.263213	0.0742781	1	7	14	46411871	7	ENSBTAG00000008892	0.769531
48042880_15_ENSBTAG00000005251	-2.51682	2.59242	22	0.263182	0.0356403	11	10	7	48042880	15	ENSBTAG00000005251	0.769531
50949086_7_ENSBTAG00000013109	-11.1395	15.2488	16	0.263024	0.0744025	8	12	2	50949086	7	ENSBTAG00000013109	0.769531
50949542_7_ENSBTAG00000013109	11.1395	15.2488	16	0.263024	0.0744025	2	12	8	50949542	7	ENSBTAG00000013109	0.769531
51048860_7_ENSBTAG00000013109	11.1395	15.2488	16	0.263024	0.0744025	2	12	8	51048860	7	ENSBTAG00000013109	0.769531
46404077_7_ENSBTAG00000020515	0.816178	0.687224	16	0.262867	0.0745059	1	4	17	46404077	7	ENSBTAG00000020515	0.769531
48082211_15_ENSBTAG00000005251	-1.69864	6.15878	14	0.262841	0.0948557	1	5	14	48082211	15	ENSBTAG00000005251	0.769531
47532480_7_ENSBTAG00000015655	6.24414	27.6511	16	0.262659	0.0746436	3	15	4	47532480	7	ENSBTAG00000015655	0.769531
45178775_7_ENSBTAG00000016142	2.51675	1.06945	16	0.262494	0.0747525	14	6	2	45178775	7	ENSBTAG00000016142	0.769531
45192522_7_ENSBTAG00000016142	2.51675	1.06945	16	0.262494	0.0747525	14	6	2	45192522	7	ENSBTAG00000016142	0.769531
45193105_7_ENSBTAG00000016142	2.51675	1.06945	16	0.262494	0.0747525	14	6	2	45193105	7	ENSBTAG00000016142	0.769531
45194846_7_ENSBTAG00000016142	2.51675	1.06945	16	0.262494	0.0747525	14	6	2	45194846	7	ENSBTAG00000016142	0.769531
45197218_7_ENSBTAG00000016142	2.51675	1.06945	16	0.262494	0.0747525	14	6	2	45197218	7	ENSBTAG00000016142	0.769531
45199864_7_ENSBTAG00000016142	2.51675	1.06945	16	0.262494	0.0747525	14	6	2	45199864	7	ENSBTAG00000016142	0.769531
45200705_7_ENSBTAG00000016142	2.51675	1.06945	16	0.262494	0.0747525	14	6	2	45200705	7	ENSBTAG00000016142	0.769531
45219743_7_ENSBTAG00000016142	2.51675	1.06945	16	0.262494	0.0747525	14	6	2	45219743	7	ENSBTAG00000016142	0.769531
45226782_7_ENSBTAG00000016142	2.51675	1.06945	16	0.262494	0.0747525	14	6	2	45226782	7	ENSBTAG00000016142	0.769531
[truncated: 30,912 more rows]
