# Supplementary material for: A locus conferring tolerance to Theileria infection in African cattle
Source: PLoS Genet. 2022 Apr 21;18(4):e1010099. doi: 10.1371/journal.pgen.1010099 (PMC9022807; doi:10.1371/journal.pgen.1010099)
Supplement: S5 Table — (XLSX) [file pgen.1010099.s005.xlsx]

## Sheet: S5
SNP	day.x	day.y	Z	Gene	P	P.adj	day.x.id	day.x.id	day.x.adj.r.sq	day.y.adj.r.sq
51138657	0	7	-4.17357	ENSBTAG00000027676	2.99866e-05	0.0879833	51138657_0_ENSBTAG00000027676	51138657_7_ENSBTAG00000027676	-0.00467736	0.515602
51530078	0	7	-4.17357	ENSBTAG00000027676	2.99866e-05	0.0879833	51530078_0_ENSBTAG00000027676	51530078_7_ENSBTAG00000027676	-0.00467736	0.515602
51930707	0	7	-4.15962	ENSBTAG00000027676	3.1878e-05	0.0879833	51930707_0_ENSBTAG00000027676	51930707_7_ENSBTAG00000027676	-0.00118359	0.515602
51951393	0	7	4.15962	ENSBTAG00000027676	3.1878e-05	0.0879833	51951393_0_ENSBTAG00000027676	51951393_7_ENSBTAG00000027676	-0.00118359	0.515602
51679990	0	15	-4.16845	ENSBTAG00000023648	3.06673e-05	0.0997641	51679990_0_ENSBTAG00000023648	51679990_15_ENSBTAG00000023648	0.238774	0.347147
45694704	0	15	-4.08815	ENSBTAG00000015655	4.34832e-05	0.0997641	45694704_0_ENSBTAG00000015655	45694704_15_ENSBTAG00000015655	0.487539	-0.150103
51679990	0	15	-3.9222	ENSBTAG00000018449	8.77435e-05	0.0997641	51679990_0_ENSBTAG00000018449	51679990_15_ENSBTAG00000018449	0.0104311	0.382703
45795411	0	15	3.84843	ENSBTAG00000015655	0.00011888	0.0997641	45795411_0_ENSBTAG00000015655	45795411_15_ENSBTAG00000015655	0.428579	-0.126842
45799729	0	15	3.84843	ENSBTAG00000015655	0.00011888	0.0997641	45799729_0_ENSBTAG00000015655	45799729_15_ENSBTAG00000015655	0.428579	-0.126842
51314834	0	15	3.74293	ENSBTAG00000023648	0.000181886	0.0997641	51314834_0_ENSBTAG00000023648	51314834_15_ENSBTAG00000023648	0.21889	0.210596
45687443	0	15	-3.6492	ENSBTAG00000015655	0.000263054	0.0997641	45687443_0_ENSBTAG00000015655	45687443_15_ENSBTAG00000015655	0.463294	-0.166113
45690313	0	15	-3.6492	ENSBTAG00000015655	0.000263054	0.0997641	45690313_0_ENSBTAG00000015655	45690313_15_ENSBTAG00000015655	0.463294	-0.166113
51679990	0	15	-3.59514	ENSBTAG00000014167	0.000324212	0.0997641	51679990_0_ENSBTAG00000014167	51679990_15_ENSBTAG00000014167	0.153469	0.316994
45792783	0	15	3.55761	ENSBTAG00000015655	0.000374251	0.0997641	45792783_0_ENSBTAG00000015655	45792783_15_ENSBTAG00000015655	0.407811	-0.149406
45734501	0	15	-3.55761	ENSBTAG00000015655	0.000374251	0.0997641	45734501_0_ENSBTAG00000015655	45734501_15_ENSBTAG00000015655	0.407811	-0.149406
45761922	0	15	-3.55761	ENSBTAG00000015655	0.000374251	0.0997641	45761922_0_ENSBTAG00000015655	45761922_15_ENSBTAG00000015655	0.407811	-0.149406
45770265	0	15	-3.55761	ENSBTAG00000015655	0.000374251	0.0997641	45770265_0_ENSBTAG00000015655	45770265_15_ENSBTAG00000015655	0.407811	-0.149406
45773650	0	15	-3.55761	ENSBTAG00000015655	0.000374251	0.0997641	45773650_0_ENSBTAG00000015655	45773650_15_ENSBTAG00000015655	0.407811	-0.149406
45778694	0	15	-3.55761	ENSBTAG00000015655	0.000374251	0.0997641	45778694_0_ENSBTAG00000015655	45778694_15_ENSBTAG00000015655	0.407811	-0.149406
51316394	0	15	-3.55423	ENSBTAG00000023648	0.000379088	0.0997641	51316394_0_ENSBTAG00000023648	51316394_15_ENSBTAG00000023648	0.178638	0.230105
51331774	0	15	-3.55423	ENSBTAG00000023648	0.000379088	0.0997641	51331774_0_ENSBTAG00000023648	51331774_15_ENSBTAG00000023648	0.178638	0.230105
51333396	0	15	-3.55423	ENSBTAG00000023648	0.000379088	0.0997641	51333396_0_ENSBTAG00000023648	51333396_15_ENSBTAG00000023648	0.178638	0.230105
51336838	0	15	-3.55423	ENSBTAG00000023648	0.000379088	0.0997641	51336838_0_ENSBTAG00000023648	51336838_15_ENSBTAG00000023648	0.178638	0.230105
51142712	0	15	3.55423	ENSBTAG00000023648	0.000379088	0.0997641	51142712_0_ENSBTAG00000023648	51142712_15_ENSBTAG00000023648	0.178638	0.230105
51268692	0	15	3.55423	ENSBTAG00000023648	0.000379088	0.0997641	51268692_0_ENSBTAG00000023648	51268692_15_ENSBTAG00000023648	0.178638	0.230105
51271791	0	15	3.55423	ENSBTAG00000023648	0.000379088	0.0997641	51271791_0_ENSBTAG00000023648	51271791_15_ENSBTAG00000023648	0.178638	0.230105
51315641	0	15	3.55423	ENSBTAG00000023648	0.000379088	0.0997641	51315641_0_ENSBTAG00000023648	51315641_15_ENSBTAG00000023648	0.178638	0.230105
51321342	0	15	3.55423	ENSBTAG00000023648	0.000379088	0.0997641	51321342_0_ENSBTAG00000023648	51321342_15_ENSBTAG00000023648	0.178638	0.230105
46479837	0	15	-3.5347	ENSBTAG00000000696	0.000408243	0.0997641	46479837_0_ENSBTAG00000000696	46479837_15_ENSBTAG00000000696	0.277001	0.0093089
46483821	0	15	-3.5347	ENSBTAG00000000696	0.000408243	0.0997641	46483821_0_ENSBTAG00000000696	46483821_15_ENSBTAG00000000696	0.277001	0.0093089
46486149	0	15	-3.5347	ENSBTAG00000000696	0.000408243	0.0997641	46486149_0_ENSBTAG00000000696	46486149_15_ENSBTAG00000000696	0.277001	0.0093089
46472591	0	15	3.5347	ENSBTAG00000000696	0.000408243	0.0997641	46472591_0_ENSBTAG00000000696	46472591_15_ENSBTAG00000000696	0.277001	0.0093089
51265571	0	15	-3.49892	ENSBTAG00000014167	0.000467138	0.0997641	51265571_0_ENSBTAG00000014167	51265571_15_ENSBTAG00000014167	0.145373	0.323244
51281857	0	15	-3.45358	ENSBTAG00000014167	0.000553197	0.0997641	51281857_0_ENSBTAG00000014167	51281857_15_ENSBTAG00000014167	0.138285	0.328771
45699434	0	15	-3.43856	ENSBTAG00000015655	0.00058482	0.0997641	45699434_0_ENSBTAG00000015655	45699434_15_ENSBTAG00000015655	0.472863	-0.148175
45700508	0	15	-3.43856	ENSBTAG00000015655	0.00058482	0.0997641	45700508_0_ENSBTAG00000015655	45700508_15_ENSBTAG00000015655	0.472863	-0.148175
45704397	0	15	-3.43856	ENSBTAG00000015655	0.00058482	0.0997641	45704397_0_ENSBTAG00000015655	45704397_15_ENSBTAG00000015655	0.472863	-0.148175
45707412	0	15	-3.43856	ENSBTAG00000015655	0.00058482	0.0997641	45707412_0_ENSBTAG00000015655	45707412_15_ENSBTAG00000015655	0.472863	-0.148175
51532070	0	15	3.43105	ENSBTAG00000014167	0.000601246	0.0997641	51532070_0_ENSBTAG00000014167	51532070_15_ENSBTAG00000014167	0.140523	0.319704
51552964	0	15	3.43105	ENSBTAG00000014167	0.000601246	0.0997641	51552964_0_ENSBTAG00000014167	51552964_15_ENSBTAG00000014167	0.140523	0.319704
51189173	0	15	-3.43105	ENSBTAG00000014167	0.000601246	0.0997641	51189173_0_ENSBTAG00000014167	51189173_15_ENSBTAG00000014167	0.140523	0.319704
51367615	0	15	-3.43105	ENSBTAG00000014167	0.000601246	0.0997641	51367615_0_ENSBTAG00000014167	51367615_15_ENSBTAG00000014167	0.140523	0.319704
51533636	0	15	-3.43105	ENSBTAG00000014167	0.000601246	0.0997641	51533636_0_ENSBTAG00000014167	51533636_15_ENSBTAG00000014167	0.140523	0.319704
51534139	0	15	-3.43105	ENSBTAG00000014167	0.000601246	0.0997641	51534139_0_ENSBTAG00000014167	51534139_15_ENSBTAG00000014167	0.140523	0.319704
51536052	0	15	-3.43105	ENSBTAG00000014167	0.000601246	0.0997641	51536052_0_ENSBTAG00000014167	51536052_15_ENSBTAG00000014167	0.140523	0.319704
51539146	0	15	-3.43105	ENSBTAG00000014167	0.000601246	0.0997641	51539146_0_ENSBTAG00000014167	51539146_15_ENSBTAG00000014167	0.140523	0.319704
51553689	0	15	-3.43105	ENSBTAG00000014167	0.000601246	0.0997641	51553689_0_ENSBTAG00000014167	51553689_15_ENSBTAG00000014167	0.140523	0.319704
51579835	0	15	-3.43105	ENSBTAG00000014167	0.000601246	0.0997641	51579835_0_ENSBTAG00000014167	51579835_15_ENSBTAG00000014167	0.140523	0.319704
51595947	0	15	-3.43105	ENSBTAG00000014167	0.000601246	0.0997641	51595947_0_ENSBTAG00000014167	51595947_15_ENSBTAG00000014167	0.140523	0.319704
51605889	0	15	-3.43105	ENSBTAG00000014167	0.000601246	0.0997641	51605889_0_ENSBTAG00000014167	51605889_15_ENSBTAG00000014167	0.140523	0.319704
51644151	0	15	-3.43105	ENSBTAG00000014167	0.000601246	0.0997641	51644151_0_ENSBTAG00000014167	51644151_15_ENSBTAG00000014167	0.140523	0.319704
51655439	0	15	-3.43105	ENSBTAG00000014167	0.000601246	0.0997641	51655439_0_ENSBTAG00000014167	51655439_15_ENSBTAG00000014167	0.140523	0.319704
51658022	0	15	-3.43105	ENSBTAG00000014167	0.000601246	0.0997641	51658022_0_ENSBTAG00000014167	51658022_15_ENSBTAG00000014167	0.140523	0.319704
46489980	0	15	-3.42778	ENSBTAG00000000696	0.00060854	0.0997641	46489980_0_ENSBTAG00000000696	46489980_15_ENSBTAG00000000696	0.265924	-0.00655659
51226759	0	15	3.41628	ENSBTAG00000014167	0.000634838	0.102035	51226759_0_ENSBTAG00000014167	51226759_15_ENSBTAG00000014167	0.147181	0.307923
51358817	0	7	-4.03472	ENSBTAG00000027676	5.46665e-05	0.10238	51358817_0_ENSBTAG00000027676	51358817_7_ENSBTAG00000027676	0.00704692	0.515602
45694704	0	7	-4.03057	ENSBTAG00000015655	5.56416e-05	0.10238	45694704_0_ENSBTAG00000015655	45694704_7_ENSBTAG00000015655	0.487539	0.198234
46705956	0	15	-3.35523	ENSBTAG00000000694	0.00079299	0.125003	46705956_0_ENSBTAG00000000694	46705956_15_ENSBTAG00000000694	0.112494	0.303873
45699434	0	7	-3.8565	ENSBTAG00000015655	0.000115022	0.126985	45699434_0_ENSBTAG00000015655	45699434_7_ENSBTAG00000015655	0.472863	0.198168
45700508	0	7	-3.8565	ENSBTAG00000015655	0.000115022	0.126985	45700508_0_ENSBTAG00000015655	45700508_7_ENSBTAG00000015655	0.472863	0.198168
45704397	0	7	-3.8565	ENSBTAG00000015655	0.000115022	0.126985	45704397_0_ENSBTAG00000015655	45704397_7_ENSBTAG00000015655	0.472863	0.198168
45707412	0	7	-3.8565	ENSBTAG00000015655	0.000115022	0.126985	45707412_0_ENSBTAG00000015655	45707412_7_ENSBTAG00000015655	0.472863	0.198168
45809374	0	15	3.34458	ENSBTAG00000015655	0.000824078	0.127452	45809374_0_ENSBTAG00000015655	45809374_15_ENSBTAG00000015655	0.363275	-0.13981
45795411	0	7	3.76738	ENSBTAG00000015655	0.000164967	0.15177	45795411_0_ENSBTAG00000015655	45795411_7_ENSBTAG00000015655	0.428579	0.212218
45799729	0	7	3.76738	ENSBTAG00000015655	0.000164967	0.15177	45799729_0_ENSBTAG00000015655	45799729_7_ENSBTAG00000015655	0.428579	0.212218
46661531	0	15	3.27604	ENSBTAG00000000694	0.00105274	0.159801	46661531_0_ENSBTAG00000000694	46661531_15_ENSBTAG00000000694	-0.00627069	0.392275
47427902	0	15	-3.25919	ENSBTAG00000000694	0.0011173	0.161732	47427902_0_ENSBTAG00000000694	47427902_15_ENSBTAG00000000694	0.324407	0.185827
46502520	0	15	-3.25189	ENSBTAG00000000696	0.00114642	0.161732	46502520_0_ENSBTAG00000000696	46502520_15_ENSBTAG00000000696	0.270259	-0.0366169
51679990	0	15	-3.24344	ENSBTAG00000008433	0.00118094	0.161732	51679990_0_ENSBTAG00000008433	51679990_15_ENSBTAG00000008433	-0.0977213	0.439645
46721184	0	15	-3.22577	ENSBTAG00000000696	0.00125634	0.161732	46721184_0_ENSBTAG00000000696	46721184_15_ENSBTAG00000000696	0.11905	0.142961
47306191	0	15	-3.20996	ENSBTAG00000000694	0.00132755	0.161732	47306191_0_ENSBTAG00000000694	47306191_15_ENSBTAG00000000694	0.181267	0.240675
47315724	0	15	-3.20996	ENSBTAG00000000694	0.00132755	0.161732	47315724_0_ENSBTAG00000000694	47315724_15_ENSBTAG00000000694	0.181267	0.240675
47408926	0	15	-3.20996	ENSBTAG00000000694	0.00132755	0.161732	47408926_0_ENSBTAG00000000694	47408926_15_ENSBTAG00000000694	0.181267	0.240675
46448856	0	15	3.20695	ENSBTAG00000000696	0.00134151	0.161732	46448856_0_ENSBTAG00000000696	46448856_15_ENSBTAG00000000696	0.330988	-0.0820369
46468697	0	15	3.20695	ENSBTAG00000000696	0.00134151	0.161732	46468697_0_ENSBTAG00000000696	46468697_15_ENSBTAG00000000696	0.330988	-0.0820369
46471516	0	15	3.20695	ENSBTAG00000000696	0.00134151	0.161732	46471516_0_ENSBTAG00000000696	46471516_15_ENSBTAG00000000696	0.330988	-0.0820369
46473658	0	15	-3.20695	ENSBTAG00000000696	0.00134151	0.161732	46473658_0_ENSBTAG00000000696	46473658_15_ENSBTAG00000000696	0.330988	-0.0820369
46477088	0	15	3.20695	ENSBTAG00000000696	0.00134151	0.161732	46477088_0_ENSBTAG00000000696	46477088_15_ENSBTAG00000000696	0.330988	-0.0820369
47425266	0	15	-3.20214	ENSBTAG00000000694	0.00136409	0.161732	47425266_0_ENSBTAG00000000694	47425266_15_ENSBTAG00000000694	0.318407	0.157966
45676502	0	15	3.19856	ENSBTAG00000015655	0.00138114	0.161732	45676502_0_ENSBTAG00000015655	45676502_15_ENSBTAG00000015655	0.34501	-0.14451
45679408	0	15	3.19856	ENSBTAG00000015655	0.00138114	0.161732	45679408_0_ENSBTAG00000015655	45679408_15_ENSBTAG00000015655	0.34501	-0.14451
45680156	0	15	3.19856	ENSBTAG00000015655	0.00138114	0.161732	45680156_0_ENSBTAG00000015655	45680156_15_ENSBTAG00000015655	0.34501	-0.14451
46454414	0	15	-3.17766	ENSBTAG00000000696	0.00148467	0.164457	46454414_0_ENSBTAG00000000696	46454414_15_ENSBTAG00000000696	0.2292	-0.0137273
46459438	0	15	-3.17766	ENSBTAG00000000696	0.00148467	0.164457	46459438_0_ENSBTAG00000000696	46459438_15_ENSBTAG00000000696	0.2292	-0.0137273
46452190	0	15	3.17766	ENSBTAG00000000696	0.00148467	0.164457	46452190_0_ENSBTAG00000000696	46452190_15_ENSBTAG00000000696	0.2292	-0.0137273
46453202	0	15	3.17766	ENSBTAG00000000696	0.00148467	0.164457	46453202_0_ENSBTAG00000000696	46453202_15_ENSBTAG00000000696	0.2292	-0.0137273
45687443	0	7	-3.63399	ENSBTAG00000015655	0.000279074	0.176467	45687443_0_ENSBTAG00000015655	45687443_7_ENSBTAG00000015655	0.463294	0.1988
45690313	0	7	-3.63399	ENSBTAG00000015655	0.000279074	0.176467	45690313_0_ENSBTAG00000015655	45690313_7_ENSBTAG00000015655	0.463294	0.1988
52084701	0	7	-3.55449	ENSBTAG00000002999	0.000378719	0.176467	52084701_0_ENSBTAG00000002999	52084701_7_ENSBTAG00000002999	0.0708887	0.303365
51935719	0	7	-3.54034	ENSBTAG00000027676	0.000399609	0.176467	51935719_0_ENSBTAG00000027676	51935719_7_ENSBTAG00000027676	-0.0114515	0.424117
51939478	0	7	-3.54034	ENSBTAG00000027676	0.000399609	0.176467	51939478_0_ENSBTAG00000027676	51939478_7_ENSBTAG00000027676	-0.0114515	0.424117
51946407	0	7	-3.54034	ENSBTAG00000027676	0.000399609	0.176467	51946407_0_ENSBTAG00000027676	51946407_7_ENSBTAG00000027676	-0.0114515	0.424117
51958561	0	7	-3.54034	ENSBTAG00000027676	0.000399609	0.176467	51958561_0_ENSBTAG00000027676	51958561_7_ENSBTAG00000027676	-0.0114515	0.424117
52077743	0	7	-3.54034	ENSBTAG00000027676	0.000399609	0.176467	52077743_0_ENSBTAG00000027676	52077743_7_ENSBTAG00000027676	-0.0114515	0.424117
52109075	0	7	-3.54034	ENSBTAG00000027676	0.000399609	0.176467	52109075_0_ENSBTAG00000027676	52109075_7_ENSBTAG00000027676	-0.0114515	0.424117
52119162	0	7	-3.54034	ENSBTAG00000027676	0.000399609	0.176467	52119162_0_ENSBTAG00000027676	52119162_7_ENSBTAG00000027676	-0.0114515	0.424117
52105199	0	7	3.54034	ENSBTAG00000027676	0.000399609	0.176467	52105199_0_ENSBTAG00000027676	52105199_7_ENSBTAG00000027676	-0.0114515	0.424117
52148660	0	7	-3.54034	ENSBTAG00000027676	0.000399609	0.176467	52148660_0_ENSBTAG00000027676	52148660_7_ENSBTAG00000027676	-0.0114515	0.424117
52182976	0	7	-3.54034	ENSBTAG00000027676	0.000399609	0.176467	52182976_0_ENSBTAG00000027676	52182976_7_ENSBTAG00000027676	-0.0114515	0.424117
51891502	0	15	-3.14022	ENSBTAG00000014167	0.0016882	0.184509	51891502_0_ENSBTAG00000014167	51891502_15_ENSBTAG00000014167	0.151872	0.331385
46515608	7	15	-3.69979	ENSBTAG00000000694	0.000215781	0.191019	46515608_7_ENSBTAG00000000694	46515608_15_ENSBTAG00000000694	0.268551	0.319145
46580271	7	15	3.63467	ENSBTAG00000000696	0.00027834	0.191019	46580271_7_ENSBTAG00000000696	46580271_15_ENSBTAG00000000696	0.310052	0.152246
46587316	7	15	3.63467	ENSBTAG00000000696	0.00027834	0.191019	46587316_7_ENSBTAG00000000696	46587316_15_ENSBTAG00000000696	0.310052	0.152246
46515608	7	15	-3.57705	ENSBTAG00000000696	0.000347496	0.191019	46515608_7_ENSBTAG00000000696	46515608_15_ENSBTAG00000000696	0.39743	0.0668299
47208675	7	15	3.568	ENSBTAG00000000694	0.000359716	0.191019	47208675_7_ENSBTAG00000000694	47208675_15_ENSBTAG00000000694	0.278397	0.241047
47210969	7	15	3.568	ENSBTAG00000000694	0.000359716	0.191019	47210969_7_ENSBTAG00000000694	47210969_15_ENSBTAG00000000694	0.278397	0.241047
46556504	7	15	3.54395	ENSBTAG00000000696	0.00039418	0.191019	46556504_7_ENSBTAG00000000696	46556504_15_ENSBTAG00000000696	0.310052	0.133994
46645269	7	15	3.54395	ENSBTAG00000000696	0.00039418	0.191019	46645269_7_ENSBTAG00000000696	46645269_15_ENSBTAG00000000696	0.310052	0.133994
46646092	7	15	3.54395	ENSBTAG00000000696	0.00039418	0.191019	46646092_7_ENSBTAG00000000696	46646092_15_ENSBTAG00000000696	0.310052	0.133994
46660825	7	15	3.54395	ENSBTAG00000000696	0.00039418	0.191019	46660825_7_ENSBTAG00000000696	46660825_15_ENSBTAG00000000696	0.310052	0.133994
46664747	7	15	3.54395	ENSBTAG00000000696	0.00039418	0.191019	46664747_7_ENSBTAG00000000696	46664747_15_ENSBTAG00000000696	0.310052	0.133994
51828154	7	15	3.51654	ENSBTAG00000019168	0.000437218	0.191019	51828154_7_ENSBTAG00000019168	51828154_15_ENSBTAG00000019168	0.366469	0.141739
46580271	7	15	3.49085	ENSBTAG00000000694	0.000481483	0.191019	46580271_7_ENSBTAG00000000694	46580271_15_ENSBTAG00000000694	0.254152	0.265931
46587316	7	15	3.49085	ENSBTAG00000000694	0.000481483	0.191019	46587316_7_ENSBTAG00000000694	46587316_15_ENSBTAG00000000694	0.254152	0.265931
46556504	7	15	3.46894	ENSBTAG00000000694	0.000522522	0.191019	46556504_7_ENSBTAG00000000694	46556504_15_ENSBTAG00000000694	0.254152	0.25521
46645269	7	15	3.46894	ENSBTAG00000000694	0.000522522	0.191019	46645269_7_ENSBTAG00000000694	46645269_15_ENSBTAG00000000694	0.254152	0.25521
46646092	7	15	3.46894	ENSBTAG00000000694	0.000522522	0.191019	46646092_7_ENSBTAG00000000694	46646092_15_ENSBTAG00000000694	0.254152	0.25521
46660825	7	15	3.46894	ENSBTAG00000000694	0.000522522	0.191019	46660825_7_ENSBTAG00000000694	46660825_15_ENSBTAG00000000694	0.254152	0.25521
46664747	7	15	3.46894	ENSBTAG00000000694	0.000522522	0.191019	46664747_7_ENSBTAG00000000694	46664747_15_ENSBTAG00000000694	0.254152	0.25521
46424811	7	15	-3.40958	ENSBTAG00000000696	0.000650626	0.191019	46424811_7_ENSBTAG00000000696	46424811_15_ENSBTAG00000000696	0.363765	0.046344
46427110	7	15	-3.40958	ENSBTAG00000000696	0.000650626	0.191019	46427110_7_ENSBTAG00000000696	46427110_15_ENSBTAG00000000696	0.363765	0.046344
46428618	7	15	-3.40958	ENSBTAG00000000696	0.000650626	0.191019	46428618_7_ENSBTAG00000000696	46428618_15_ENSBTAG00000000696	0.363765	0.046344
46393361	7	15	3.40958	ENSBTAG00000000696	0.000650626	0.191019	46393361_7_ENSBTAG00000000696	46393361_15_ENSBTAG00000000696	0.363765	0.046344
46396598	7	15	3.40958	ENSBTAG00000000696	0.000650626	0.191019	46396598_7_ENSBTAG00000000696	46396598_15_ENSBTAG00000000696	0.363765	0.046344
46408763	7	15	3.40958	ENSBTAG00000000696	0.000650626	0.191019	46408763_7_ENSBTAG00000000696	46408763_15_ENSBTAG00000000696	0.363765	0.046344
46415312	7	15	3.40958	ENSBTAG00000000696	0.000650626	0.191019	46415312_7_ENSBTAG00000000696	46415312_15_ENSBTAG00000000696	0.363765	0.046344
46417154	7	15	3.40958	ENSBTAG00000000696	0.000650626	0.191019	46417154_7_ENSBTAG00000000696	46417154_15_ENSBTAG00000000696	0.363765	0.046344
51828154	0	7	-3.50324	ENSBTAG00000019168	0.000459628	0.195165	51828154_0_ENSBTAG00000019168	51828154_7_ENSBTAG00000019168	0.172873	0.366469
47042046	0	15	3.11849	ENSBTAG00000000696	0.0018178	0.19606	47042046_0_ENSBTAG00000000696	47042046_15_ENSBTAG00000000696	0.192875	0.0107032
52086164	0	15	-3.07503	ENSBTAG00000053052	0.00210479	0.221192	52086164_0_ENSBTAG00000053052	52086164_15_ENSBTAG00000053052	0.292086	0.373154
52088404	0	15	-3.07503	ENSBTAG00000053052	0.00210479	0.221192	52088404_0_ENSBTAG00000053052	52088404_15_ENSBTAG00000053052	0.292086	0.373154
45673638	0	7	3.44818	ENSBTAG00000015655	0.000564372	0.222044	45673638_0_ENSBTAG00000015655	45673638_7_ENSBTAG00000015655	0.298577	0.356156
45792783	0	7	3.40224	ENSBTAG00000015655	0.000668366	0.222044	45792783_0_ENSBTAG00000015655	45792783_7_ENSBTAG00000015655	0.407811	0.197689
45734501	0	7	-3.40224	ENSBTAG00000015655	0.000668366	0.222044	45734501_0_ENSBTAG00000015655	45734501_7_ENSBTAG00000015655	0.407811	0.197689
45761922	0	7	-3.40224	ENSBTAG00000015655	0.000668366	0.222044	45761922_0_ENSBTAG00000015655	45761922_7_ENSBTAG00000015655	0.407811	0.197689
45770265	0	7	-3.40224	ENSBTAG00000015655	0.000668366	0.222044	45770265_0_ENSBTAG00000015655	45770265_7_ENSBTAG00000015655	0.407811	0.197689
45773650	0	7	-3.40224	ENSBTAG00000015655	0.000668366	0.222044	45773650_0_ENSBTAG00000015655	45773650_7_ENSBTAG00000015655	0.407811	0.197689
45778694	0	7	-3.40224	ENSBTAG00000015655	0.000668366	0.222044	45778694_0_ENSBTAG00000015655	45778694_7_ENSBTAG00000015655	0.407811	0.197689
51812912	0	7	3.36542	ENSBTAG00000003001	0.000764281	0.222044	51812912_0_ENSBTAG00000003001	51812912_7_ENSBTAG00000003001	0.037881	0.100744
51819579	0	7	3.36542	ENSBTAG00000003001	0.000764281	0.222044	51819579_0_ENSBTAG00000003001	51819579_7_ENSBTAG00000003001	0.037881	0.100744
51839337	0	7	3.36542	ENSBTAG00000003001	0.000764281	0.222044	51839337_0_ENSBTAG00000003001	51839337_7_ENSBTAG00000003001	0.037881	0.100744
51848208	0	7	3.36542	ENSBTAG00000003001	0.000764281	0.222044	51848208_0_ENSBTAG00000003001	51848208_7_ENSBTAG00000003001	0.037881	0.100744
51866010	0	7	3.36542	ENSBTAG00000003001	0.000764281	0.222044	51866010_0_ENSBTAG00000003001	51866010_7_ENSBTAG00000003001	0.037881	0.100744
51057213	7	15	3.34846	ENSBTAG00000019167	0.000812624	0.222507	51057213_7_ENSBTAG00000019167	51057213_15_ENSBTAG00000019167	0.444601	-0.0411473
46436924	7	15	-3.32946	ENSBTAG00000000696	0.000870154	0.222507	46436924_7_ENSBTAG00000000696	46436924_15_ENSBTAG00000000696	0.429126	-0.0321883
46466770	7	15	-3.32946	ENSBTAG00000000696	0.000870154	0.222507	46466770_7_ENSBTAG00000000696	46466770_15_ENSBTAG00000000696	0.429126	-0.0321883
46544130	7	15	-3.32946	ENSBTAG00000000696	0.000870154	0.222507	46544130_7_ENSBTAG00000000696	46544130_15_ENSBTAG00000000696	0.429126	-0.0321883
50938412	7	15	3.30419	ENSBTAG00000013109	0.000952519	0.228385	50938412_7_ENSBTAG00000013109	50938412_15_ENSBTAG00000013109	0.225819	-0.00210289
46512804	7	15	-3.29142	ENSBTAG00000000696	0.000996818	0.228385	46512804_7_ENSBTAG00000000696	46512804_15_ENSBTAG00000000696	0.363765	0.0245509
46973301	7	15	3.28024	ENSBTAG00000000694	0.0010372	0.228385	46973301_7_ENSBTAG00000000694	46973301_15_ENSBTAG00000000694	0.242502	0.219776
46983548	7	15	-3.28024	ENSBTAG00000000694	0.0010372	0.228385	46983548_7_ENSBTAG00000000694	46983548_15_ENSBTAG00000000694	0.242502	0.219776
46995107	7	15	-3.28024	ENSBTAG00000000694	0.0010372	0.228385	46995107_7_ENSBTAG00000000694	46995107_15_ENSBTAG00000000694	0.242502	0.219776
52253684	0	15	-3.05086	ENSBTAG00000053052	0.00228187	0.236765	52253684_0_ENSBTAG00000053052	52253684_15_ENSBTAG00000053052	0.299116	0.358726
50674250	0	7	-3.33827	ENSBTAG00000026796	0.000843018	0.238639	50674250_0_ENSBTAG00000026796	50674250_7_ENSBTAG00000026796	0.249506	-0.040324
46576685	7	15	-3.24017	ENSBTAG00000000694	0.00119457	0.239797	46576685_7_ENSBTAG00000000694	46576685_15_ENSBTAG00000000694	0.199567	0.273351
46583600	7	15	-3.24017	ENSBTAG00000000694	0.00119457	0.239797	46583600_7_ENSBTAG00000000694	46583600_15_ENSBTAG00000000694	0.199567	0.273351
46598802	7	15	-3.2061	ENSBTAG00000000694	0.00134547	0.239797	46598802_7_ENSBTAG00000000694	46598802_15_ENSBTAG00000000694	0.199567	0.259111
46608153	7	15	-3.2061	ENSBTAG00000000694	0.00134547	0.239797	46608153_7_ENSBTAG00000000694	46608153_15_ENSBTAG00000000694	0.199567	0.259111
46627627	7	15	-3.2061	ENSBTAG00000000694	0.00134547	0.239797	46627627_7_ENSBTAG00000000694	46627627_15_ENSBTAG00000000694	0.199567	0.259111
46438387	7	15	-3.20041	ENSBTAG00000000696	0.00137233	0.239797	46438387_7_ENSBTAG00000000696	46438387_15_ENSBTAG00000000696	0.429126	-0.0520565
46530344	7	15	-3.20041	ENSBTAG00000000696	0.00137233	0.239797	46530344_7_ENSBTAG00000000696	46530344_15_ENSBTAG00000000696	0.429126	-0.0520565
46983548	7	15	-3.17412	ENSBTAG00000000696	0.00150291	0.239797	46983548_7_ENSBTAG00000000696	46983548_15_ENSBTAG00000000696	0.313052	0.0569981
46995107	7	15	-3.17412	ENSBTAG00000000696	0.00150291	0.239797	46995107_7_ENSBTAG00000000696	46995107_15_ENSBTAG00000000696	0.313052	0.0569981
46973301	7	15	3.17412	ENSBTAG00000000696	0.00150291	0.239797	46973301_7_ENSBTAG00000000696	46973301_15_ENSBTAG00000000696	0.313052	0.0569981
50949086	7	15	-3.16797	ENSBTAG00000051491	0.00153509	0.239797	50949086_7_ENSBTAG00000051491	50949086_15_ENSBTAG00000051491	0.180695	0.0680652
50949542	7	15	3.16797	ENSBTAG00000051491	0.00153509	0.239797	50949542_7_ENSBTAG00000051491	50949542_15_ENSBTAG00000051491	0.180695	0.0680652
51048860	7	15	3.16797	ENSBTAG00000051491	0.00153509	0.239797	51048860_7_ENSBTAG00000051491	51048860_15_ENSBTAG00000051491	0.180695	0.0680652
47183086	7	15	-3.16651	ENSBTAG00000000696	0.00154278	0.239797	47183086_7_ENSBTAG00000000696	47183086_15_ENSBTAG00000000696	0.415644	-0.0222757
47185375	7	15	-3.16651	ENSBTAG00000000696	0.00154278	0.239797	47185375_7_ENSBTAG00000000696	47185375_15_ENSBTAG00000000696	0.415644	-0.0222757
52202359	0	15	3.03936	ENSBTAG00000008433	0.00237082	0.24292	52202359_0_ENSBTAG00000008433	52202359_15_ENSBTAG00000008433	0.00653303	0.332967
51679990	0	15	-3.0285	ENSBTAG00000055237	0.00245773	0.248716	51679990_0_ENSBTAG00000055237	51679990_15_ENSBTAG00000055237	0.130411	0.104561
46389289	0	15	-3.02074	ENSBTAG00000000696	0.0025216	0.252067	46389289_0_ENSBTAG00000000696	46389289_15_ENSBTAG00000000696	0.241597	-0.0256684
47183086	7	15	-3.13973	ENSBTAG00000000694	0.00169105	0.252924	47183086_7_ENSBTAG00000000694	47183086_15_ENSBTAG00000000694	0.216099	0.23083
47185375	7	15	-3.13973	ENSBTAG00000000694	0.00169105	0.252924	47185375_7_ENSBTAG00000000694	47185375_15_ENSBTAG00000000694	0.216099	0.23083
51794481	0	15	-2.98033	ENSBTAG00000027676	0.00287936	0.253899	51794481_0_ENSBTAG00000027676	51794481_15_ENSBTAG00000027676	0.0166118	0.241843
51803577	0	15	-2.98033	ENSBTAG00000027676	0.00287936	0.253899	51803577_0_ENSBTAG00000027676	51803577_15_ENSBTAG00000027676	0.0166118	0.241843
46424811	0	15	-2.96589	ENSBTAG00000000696	0.00301806	0.253899	46424811_0_ENSBTAG00000000696	46424811_15_ENSBTAG00000000696	0.136523	0.046344
46427110	0	15	-2.96589	ENSBTAG00000000696	0.00301806	0.253899	46427110_0_ENSBTAG00000000696	46427110_15_ENSBTAG00000000696	0.136523	0.046344
46428618	0	15	-2.96589	ENSBTAG00000000696	0.00301806	0.253899	46428618_0_ENSBTAG00000000696	46428618_15_ENSBTAG00000000696	0.136523	0.046344
46393361	0	15	2.96589	ENSBTAG00000000696	0.00301806	0.253899	46393361_0_ENSBTAG00000000696	46393361_15_ENSBTAG00000000696	0.136523	0.046344
46396598	0	15	2.96589	ENSBTAG00000000696	0.00301806	0.253899	46396598_0_ENSBTAG00000000696	46396598_15_ENSBTAG00000000696	0.136523	0.046344
46408763	0	15	2.96589	ENSBTAG00000000696	0.00301806	0.253899	46408763_0_ENSBTAG00000000696	46408763_15_ENSBTAG00000000696	0.136523	0.046344
46415312	0	15	2.96589	ENSBTAG00000000696	0.00301806	0.253899	46415312_0_ENSBTAG00000000696	46415312_15_ENSBTAG00000000696	0.136523	0.046344
46417154	0	15	2.96589	ENSBTAG00000000696	0.00301806	0.253899	46417154_0_ENSBTAG00000000696	46417154_15_ENSBTAG00000000696	0.136523	0.046344
46580271	0	15	2.95946	ENSBTAG00000000696	0.00308175	0.253899	46580271_0_ENSBTAG00000000696	46580271_15_ENSBTAG00000000696	0.073388	0.152246
46587316	0	15	2.95946	ENSBTAG00000000696	0.00308175	0.253899	46587316_0_ENSBTAG00000000696	46587316_15_ENSBTAG00000000696	0.073388	0.152246
45694020	0	15	2.93359	ENSBTAG00000015655	0.00335062	0.253899	45694020_0_ENSBTAG00000015655	45694020_15_ENSBTAG00000015655	0.329437	-0.161783
51194523	0	15	2.91983	ENSBTAG00000023648	0.00350219	0.253899	51194523_0_ENSBTAG00000023648	51194523_15_ENSBTAG00000023648	0.185629	0.0198822
51195251	0	15	-2.91983	ENSBTAG00000023648	0.00350219	0.253899	51195251_0_ENSBTAG00000023648	51195251_15_ENSBTAG00000023648	0.185629	0.0198822
46782723	0	15	-2.91805	ENSBTAG00000000694	0.00352229	0.253899	46782723_0_ENSBTAG00000000694	46782723_15_ENSBTAG00000000694	0.00371118	0.457505
51903816	0	15	-2.91653	ENSBTAG00000014167	0.00353952	0.253899	51903816_0_ENSBTAG00000014167	51903816_15_ENSBTAG00000014167	0.16336	0.306071
51314834	0	15	2.91075	ENSBTAG00000018449	0.00360561	0.253899	51314834_0_ENSBTAG00000018449	51314834_15_ENSBTAG00000018449	-0.100654	0.287456
51950672	0	15	-2.9005	ENSBTAG00000023648	0.00372572	0.253899	51950672_0_ENSBTAG00000023648	51950672_15_ENSBTAG00000023648	0.179428	0.0305014
51669502	0	15	-2.88188	ENSBTAG00000023648	0.00395311	0.253899	51669502_0_ENSBTAG00000023648	51669502_15_ENSBTAG00000023648	0.0855436	0.250598
46436924	0	15	-2.87866	ENSBTAG00000000696	0.00399364	0.253899	46436924_0_ENSBTAG00000000696	46436924_15_ENSBTAG00000000696	0.187318	-0.0321883
46466770	0	15	-2.87866	ENSBTAG00000000696	0.00399364	0.253899	46466770_0_ENSBTAG00000000696	46466770_15_ENSBTAG00000000696	0.187318	-0.0321883
46544130	0	15	-2.87866	ENSBTAG00000000696	0.00399364	0.253899	46544130_0_ENSBTAG00000000696	46544130_15_ENSBTAG00000000696	0.187318	-0.0321883
51794481	0	15	-2.85882	ENSBTAG00000008433	0.00425218	0.253899	51794481_0_ENSBTAG00000008433	51794481_15_ENSBTAG00000008433	-0.0777377	0.382511
51803577	0	15	-2.85882	ENSBTAG00000008433	0.00425218	0.253899	51803577_0_ENSBTAG00000008433	51803577_15_ENSBTAG00000008433	-0.0777377	0.382511
51874349	0	15	-2.85874	ENSBTAG00000055237	0.00425332	0.253899	51874349_0_ENSBTAG00000055237	51874349_15_ENSBTAG00000055237	-0.0945481	0.288928
51794481	0	15	-2.85375	ENSBTAG00000014167	0.00432069	0.253899	51794481_0_ENSBTAG00000014167	51794481_15_ENSBTAG00000014167	0.180507	0.193886
51803577	0	15	-2.85375	ENSBTAG00000014167	0.00432069	0.253899	51803577_0_ENSBTAG00000014167	51803577_15_ENSBTAG00000014167	0.180507	0.193886
51142712	0	15	2.83413	ENSBTAG00000018449	0.00459502	0.253899	51142712_0_ENSBTAG00000018449	51142712_15_ENSBTAG00000018449	-0.113885	0.289653
51268692	0	15	2.83413	ENSBTAG00000018449	0.00459502	0.253899	51268692_0_ENSBTAG00000018449	51268692_15_ENSBTAG00000018449	-0.113885	0.289653
51271791	0	15	2.83413	ENSBTAG00000018449	0.00459502	0.253899	51271791_0_ENSBTAG00000018449	51271791_15_ENSBTAG00000018449	-0.113885	0.289653
51315641	0	15	2.83413	ENSBTAG00000018449	0.00459502	0.253899	51315641_0_ENSBTAG00000018449	51315641_15_ENSBTAG00000018449	-0.113885	0.289653
51321342	0	15	2.83413	ENSBTAG00000018449	0.00459502	0.253899	51321342_0_ENSBTAG00000018449	51321342_15_ENSBTAG00000018449	-0.113885	0.289653
51316394	0	15	-2.83413	ENSBTAG00000018449	0.00459502	0.253899	51316394_0_ENSBTAG00000018449	51316394_15_ENSBTAG00000018449	-0.113885	0.289653
51331774	0	15	-2.83413	ENSBTAG00000018449	0.00459502	0.253899	51331774_0_ENSBTAG00000018449	51331774_15_ENSBTAG00000018449	-0.113885	0.289653
51333396	0	15	-2.83413	ENSBTAG00000018449	0.00459502	0.253899	51333396_0_ENSBTAG00000018449	51333396_15_ENSBTAG00000018449	-0.113885	0.289653
51336838	0	15	-2.83413	ENSBTAG00000018449	0.00459502	0.253899	51336838_0_ENSBTAG00000018449	51336838_15_ENSBTAG00000018449	-0.113885	0.289653
51776850	0	15	-2.8326	ENSBTAG00000014167	0.00461714	0.253899	51776850_0_ENSBTAG00000014167	51776850_15_ENSBTAG00000014167	0.142301	0.222549
51852853	0	15	2.8326	ENSBTAG00000014167	0.00461714	0.253899	51852853_0_ENSBTAG00000014167	51852853_15_ENSBTAG00000014167	0.142301	0.222549
51858666	0	15	2.8326	ENSBTAG00000014167	0.00461714	0.253899	51858666_0_ENSBTAG00000014167	51858666_15_ENSBTAG00000014167	0.142301	0.222549
46983548	0	15	-2.82838	ENSBTAG00000000696	0.00467849	0.253899	46983548_0_ENSBTAG00000000696	46983548_15_ENSBTAG00000000696	0.104779	0.0569981
46995107	0	15	-2.82838	ENSBTAG00000000696	0.00467849	0.253899	46995107_0_ENSBTAG00000000696	46995107_15_ENSBTAG00000000696	0.104779	0.0569981
46973301	0	15	2.82838	ENSBTAG00000000696	0.00467849	0.253899	46973301_0_ENSBTAG00000000696	46973301_15_ENSBTAG00000000696	0.104779	0.0569981
51967816	0	15	2.82778	ENSBTAG00000014167	0.00468717	0.253899	51967816_0_ENSBTAG00000014167	51967816_15_ENSBTAG00000014167	0.149457	0.214658
46435763	0	15	2.81342	ENSBTAG00000000696	0.00490183	0.253899	46435763_0_ENSBTAG00000000696	46435763_15_ENSBTAG00000000696	0.207705	-0.057515
46439698	0	15	2.81155	ENSBTAG00000000696	0.00493041	0.253899	46439698_0_ENSBTAG00000000696	46439698_15_ENSBTAG00000000696	0.153667	-0.0110764
46440243	0	15	2.81155	ENSBTAG00000000696	0.00493041	0.253899	46440243_0_ENSBTAG00000000696	46440243_15_ENSBTAG00000000696	0.153667	-0.0110764
46442941	0	15	2.81155	ENSBTAG00000000696	0.00493041	0.253899	46442941_0_ENSBTAG00000000696	46442941_15_ENSBTAG00000000696	0.153667	-0.0110764
46446227	0	15	2.81155	ENSBTAG00000000696	0.00493041	0.253899	46446227_0_ENSBTAG00000000696	46446227_15_ENSBTAG00000000696	0.153667	-0.0110764
46447017	0	15	2.81155	ENSBTAG00000000696	0.00493041	0.253899	46447017_0_ENSBTAG00000000696	46447017_15_ENSBTAG00000000696	0.153667	-0.0110764
46807451	0	15	2.81155	ENSBTAG00000000696	0.00493041	0.253899	46807451_0_ENSBTAG00000000696	46807451_15_ENSBTAG00000000696	0.153667	-0.0110764
47082880	0	15	2.81155	ENSBTAG00000000696	0.00493041	0.253899	47082880_0_ENSBTAG00000000696	47082880_15_ENSBTAG00000000696	0.153667	-0.0110764
51265571	0	15	-2.80616	ENSBTAG00000023648	0.00501352	0.253899	51265571_0_ENSBTAG00000023648	51265571_15_ENSBTAG00000023648	0.0629646	0.320841
51746464	0	15	2.80482	ENSBTAG00000053052	0.00503448	0.253899	51746464_0_ENSBTAG00000053052	51746464_15_ENSBTAG00000053052	0.288177	0.357066
51189173	0	15	-2.79708	ENSBTAG00000008433	0.00515667	0.253899	51189173_0_ENSBTAG00000008433	51189173_15_ENSBTAG00000008433	-0.0849025	0.390185
51367615	0	15	-2.79708	ENSBTAG00000008433	0.00515667	0.253899	51367615_0_ENSBTAG00000008433	51367615_15_ENSBTAG00000008433	-0.0849025	0.390185
51533636	0	15	-2.79708	ENSBTAG00000008433	0.00515667	0.253899	51533636_0_ENSBTAG00000008433	51533636_15_ENSBTAG00000008433	-0.0849025	0.390185
51534139	0	15	-2.79708	ENSBTAG00000008433	0.00515667	0.253899	51534139_0_ENSBTAG00000008433	51534139_15_ENSBTAG00000008433	-0.0849025	0.390185
51536052	0	15	-2.79708	ENSBTAG00000008433	0.00515667	0.253899	51536052_0_ENSBTAG00000008433	51536052_15_ENSBTAG00000008433	-0.0849025	0.390185
51539146	0	15	-2.79708	ENSBTAG00000008433	0.00515667	0.253899	51539146_0_ENSBTAG00000008433	51539146_15_ENSBTAG00000008433	-0.0849025	0.390185
51553689	0	15	-2.79708	ENSBTAG00000008433	0.00515667	0.253899	51553689_0_ENSBTAG00000008433	51553689_15_ENSBTAG00000008433	-0.0849025	0.390185
51579835	0	15	-2.79708	ENSBTAG00000008433	0.00515667	0.253899	51579835_0_ENSBTAG00000008433	51579835_15_ENSBTAG00000008433	-0.0849025	0.390185
51595947	0	15	-2.79708	ENSBTAG00000008433	0.00515667	0.253899	51595947_0_ENSBTAG00000008433	51595947_15_ENSBTAG00000008433	-0.0849025	0.390185
51605889	0	15	-2.79708	ENSBTAG00000008433	0.00515667	0.253899	51605889_0_ENSBTAG00000008433	51605889_15_ENSBTAG00000008433	-0.0849025	0.390185
51644151	0	15	-2.79708	ENSBTAG00000008433	0.00515667	0.253899	51644151_0_ENSBTAG00000008433	51644151_15_ENSBTAG00000008433	-0.0849025	0.390185
51655439	0	15	-2.79708	ENSBTAG00000008433	0.00515667	0.253899	51655439_0_ENSBTAG00000008433	51655439_15_ENSBTAG00000008433	-0.0849025	0.390185
51658022	0	15	-2.79708	ENSBTAG00000008433	0.00515667	0.253899	51658022_0_ENSBTAG00000008433	51658022_15_ENSBTAG00000008433	-0.0849025	0.390185
51532070	0	15	2.79708	ENSBTAG00000008433	0.00515667	0.253899	51532070_0_ENSBTAG00000008433	51532070_15_ENSBTAG00000008433	-0.0849025	0.390185
51552964	0	15	2.79708	ENSBTAG00000008433	0.00515667	0.253899	51552964_0_ENSBTAG00000008433	51552964_15_ENSBTAG00000008433	-0.0849025	0.390185
46558036	0	15	2.79178	ENSBTAG00000000697	0.00524189	0.253899	46558036_0_ENSBTAG00000000697	46558036_15_ENSBTAG00000000697	-0.0129384	0.219647
46563187	0	15	2.79178	ENSBTAG00000000697	0.00524189	0.253899	46563187_0_ENSBTAG00000000697	46563187_15_ENSBTAG00000000697	-0.0129384	0.219647
50627686	0	15	2.7867	ENSBTAG00000023648	0.00532471	0.253899	50627686_0_ENSBTAG00000023648	50627686_15_ENSBTAG00000023648	0.20307	-0.0193378
51142712	0	15	2.78335	ENSBTAG00000014167	0.00538013	0.253899	51142712_0_ENSBTAG00000014167	51142712_15_ENSBTAG00000014167	0.136222	0.227433
51268692	0	15	2.78335	ENSBTAG00000014167	0.00538013	0.253899	51268692_0_ENSBTAG00000014167	51268692_15_ENSBTAG00000014167	0.136222	0.227433
51271791	0	15	2.78335	ENSBTAG00000014167	0.00538013	0.253899	51271791_0_ENSBTAG00000014167	51271791_15_ENSBTAG00000014167	0.136222	0.227433
51315641	0	15	2.78335	ENSBTAG00000014167	0.00538013	0.253899	51315641_0_ENSBTAG00000014167	51315641_15_ENSBTAG00000014167	0.136222	0.227433
51316394	0	15	-2.78335	ENSBTAG00000014167	0.00538013	0.253899	51316394_0_ENSBTAG00000014167	51316394_15_ENSBTAG00000014167	0.136222	0.227433
51321342	0	15	2.78335	ENSBTAG00000014167	0.00538013	0.253899	51321342_0_ENSBTAG00000014167	51321342_15_ENSBTAG00000014167	0.136222	0.227433
51331774	0	15	-2.78335	ENSBTAG00000014167	0.00538013	0.253899	51331774_0_ENSBTAG00000014167	51331774_15_ENSBTAG00000014167	0.136222	0.227433
51333396	0	15	-2.78335	ENSBTAG00000014167	0.00538013	0.253899	51333396_0_ENSBTAG00000014167	51333396_15_ENSBTAG00000014167	0.136222	0.227433
51336838	0	15	-2.78335	ENSBTAG00000014167	0.00538013	0.253899	51336838_0_ENSBTAG00000014167	51336838_15_ENSBTAG00000014167	0.136222	0.227433
46416458	0	15	-2.77747	ENSBTAG00000000694	0.00547847	0.253899	46416458_0_ENSBTAG00000000694	46416458_15_ENSBTAG00000000694	0.123119	0.210081
46418032	0	15	-2.77747	ENSBTAG00000000694	0.00547847	0.253899	46418032_0_ENSBTAG00000000694	46418032_15_ENSBTAG00000000694	0.123119	0.210081
51874349	0	15	-2.77618	ENSBTAG00000053052	0.00550015	0.253899	51874349_0_ENSBTAG00000053052	51874349_15_ENSBTAG00000053052	0.288034	0.343526
46556504	0	15	2.76236	ENSBTAG00000000696	0.00573851	0.253899	46556504_0_ENSBTAG00000000696	46556504_15_ENSBTAG00000000696	0.0521399	0.133994
46645269	0	15	2.76236	ENSBTAG00000000696	0.00573851	0.253899	46645269_0_ENSBTAG00000000696	46645269_15_ENSBTAG00000000696	0.0521399	0.133994
46646092	0	15	2.76236	ENSBTAG00000000696	0.00573851	0.253899	46646092_0_ENSBTAG00000000696	46646092_15_ENSBTAG00000000696	0.0521399	0.133994
46660825	0	15	2.76236	ENSBTAG00000000696	0.00573851	0.253899	46660825_0_ENSBTAG00000000696	46660825_15_ENSBTAG00000000696	0.0521399	0.133994
46664747	0	15	2.76236	ENSBTAG00000000696	0.00573851	0.253899	46664747_0_ENSBTAG00000000696	46664747_15_ENSBTAG00000000696	0.0521399	0.133994
46512804	0	15	-2.76045	ENSBTAG00000000694	0.00577212	0.253899	46512804_0_ENSBTAG00000000694	46512804_15_ENSBTAG00000000694	-0.00206834	0.300106
51536654	0	15	2.744	ENSBTAG00000014167	0.00606956	0.253899	51536654_0_ENSBTAG00000014167	51536654_15_ENSBTAG00000014167	0.134407	0.228999
51549658	0	15	2.744	ENSBTAG00000014167	0.00606956	0.253899	51549658_0_ENSBTAG00000014167	51549658_15_ENSBTAG00000014167	0.134407	0.228999
51560685	0	15	2.744	ENSBTAG00000014167	0.00606956	0.253899	51560685_0_ENSBTAG00000014167	51560685_15_ENSBTAG00000014167	0.134407	0.228999
51584710	0	15	2.744	ENSBTAG00000014167	0.00606956	0.253899	51584710_0_ENSBTAG00000014167	51584710_15_ENSBTAG00000014167	0.134407	0.228999
51620821	0	15	-2.744	ENSBTAG00000014167	0.00606956	0.253899	51620821_0_ENSBTAG00000014167	51620821_15_ENSBTAG00000014167	0.134407	0.228999
51627281	0	15	-2.744	ENSBTAG00000014167	0.00606956	0.253899	51627281_0_ENSBTAG00000014167	51627281_15_ENSBTAG00000014167	0.134407	0.228999
51630406	0	15	-2.744	ENSBTAG00000014167	0.00606956	0.253899	51630406_0_ENSBTAG00000014167	51630406_15_ENSBTAG00000014167	0.134407	0.228999
51635120	0	15	2.744	ENSBTAG00000014167	0.00606956	0.253899	51635120_0_ENSBTAG00000014167	51635120_15_ENSBTAG00000014167	0.134407	0.228999
51635769	0	15	2.744	ENSBTAG00000014167	0.00606956	0.253899	51635769_0_ENSBTAG00000014167	51635769_15_ENSBTAG00000014167	0.134407	0.228999
51644699	0	15	2.744	ENSBTAG00000014167	0.00606956	0.253899	51644699_0_ENSBTAG00000014167	51644699_15_ENSBTAG00000014167	0.134407	0.228999
51651910	0	15	2.744	ENSBTAG00000014167	0.00606956	0.253899	51651910_0_ENSBTAG00000014167	51651910_15_ENSBTAG00000014167	0.134407	0.228999
51662625	0	15	2.744	ENSBTAG00000014167	0.00606956	0.253899	51662625_0_ENSBTAG00000014167	51662625_15_ENSBTAG00000014167	0.134407	0.228999
51664231	0	15	2.744	ENSBTAG00000014167	0.00606956	0.253899	51664231_0_ENSBTAG00000014167	51664231_15_ENSBTAG00000014167	0.134407	0.228999
51673993	0	15	-2.744	ENSBTAG00000014167	0.00606956	0.253899	51673993_0_ENSBTAG00000014167	51673993_15_ENSBTAG00000014167	0.134407	0.228999
51680978	0	15	-2.744	ENSBTAG00000014167	0.00606956	0.253899	51680978_0_ENSBTAG00000014167	51680978_15_ENSBTAG00000014167	0.134407	0.228999
51682782	0	15	-2.744	ENSBTAG00000014167	0.00606956	0.253899	51682782_0_ENSBTAG00000014167	51682782_15_ENSBTAG00000014167	0.134407	0.228999
51686234	0	15	-2.744	ENSBTAG00000014167	0.00606956	0.253899	51686234_0_ENSBTAG00000014167	51686234_15_ENSBTAG00000014167	0.134407	0.228999
46725381	0	15	-2.74059	ENSBTAG00000000696	0.00613298	0.253899	46725381_0_ENSBTAG00000000696	46725381_15_ENSBTAG00000000696	0.058684	0.112111
46739781	0	15	-2.74059	ENSBTAG00000000696	0.00613298	0.253899	46739781_0_ENSBTAG00000000696	46739781_15_ENSBTAG00000000696	0.058684	0.112111
46740687	0	15	-2.74059	ENSBTAG00000000696	0.00613298	0.253899	46740687_0_ENSBTAG00000000696	46740687_15_ENSBTAG00000000696	0.058684	0.112111
46810436	0	15	-2.74059	ENSBTAG00000000696	0.00613298	0.253899	46810436_0_ENSBTAG00000000696	46810436_15_ENSBTAG00000000696	0.058684	0.112111
46816447	0	15	-2.74059	ENSBTAG00000000696	0.00613298	0.253899	46816447_0_ENSBTAG00000000696	46816447_15_ENSBTAG00000000696	0.058684	0.112111
46820231	0	15	-2.74059	ENSBTAG00000000696	0.00613298	0.253899	46820231_0_ENSBTAG00000000696	46820231_15_ENSBTAG00000000696	0.058684	0.112111
46830682	0	15	-2.74059	ENSBTAG00000000696	0.00613298	0.253899	46830682_0_ENSBTAG00000000696	46830682_15_ENSBTAG00000000696	0.058684	0.112111
46839816	0	15	-2.74059	ENSBTAG00000000696	0.00613298	0.253899	46839816_0_ENSBTAG00000000696	46839816_15_ENSBTAG00000000696	0.058684	0.112111
46742161	0	15	2.74059	ENSBTAG00000000696	0.00613298	0.253899	46742161_0_ENSBTAG00000000696	46742161_15_ENSBTAG00000000696	0.058684	0.112111
45694020	0	7	3.31369	ENSBTAG00000015655	0.000920751	0.254127	45694020_0_ENSBTAG00000015655	45694020_7_ENSBTAG00000015655	0.329437	0.250124
51265571	0	15	-2.72903	ENSBTAG00000018449	0.00635209	0.255133	51265571_0_ENSBTAG00000018449	51265571_15_ENSBTAG00000018449	-0.101942	0.25562
51241314	0	15	-2.72145	ENSBTAG00000008433	0.00649968	0.255133	51241314_0_ENSBTAG00000008433	51241314_15_ENSBTAG00000008433	-0.0854146	0.377169
45673638	0	15	2.71196	ENSBTAG00000015655	0.00668857	0.255133	45673638_0_ENSBTAG00000015655	45673638_15_ENSBTAG00000015655	0.298577	-0.163794
51918003	0	15	-2.71102	ENSBTAG00000053052	0.00670764	0.255133	51918003_0_ENSBTAG00000053052	51918003_15_ENSBTAG00000053052	0.301466	0.31098
52202359	0	15	2.70412	ENSBTAG00000023648	0.0068486	0.255133	52202359_0_ENSBTAG00000023648	52202359_15_ENSBTAG00000023648	0.130374	0.0760122
46512804	0	15	-2.70334	ENSBTAG00000000696	0.00686458	0.255133	46512804_0_ENSBTAG00000000696	46512804_15_ENSBTAG00000000696	0.105404	0.0245509
51620821	0	15	-2.70266	ENSBTAG00000023648	0.00687867	0.255133	51620821_0_ENSBTAG00000023648	51620821_15_ENSBTAG00000023648	0.0723942	0.232203
51627281	0	15	-2.70266	ENSBTAG00000023648	0.00687867	0.255133	51627281_0_ENSBTAG00000023648	51627281_15_ENSBTAG00000023648	0.0723942	0.232203
51630406	0	15	-2.70266	ENSBTAG00000023648	0.00687867	0.255133	51630406_0_ENSBTAG00000023648	51630406_15_ENSBTAG00000023648	0.0723942	0.232203
51673993	0	15	-2.70266	ENSBTAG00000023648	0.00687867	0.255133	51673993_0_ENSBTAG00000023648	51673993_15_ENSBTAG00000023648	0.0723942	0.232203
51680978	0	15	-2.70266	ENSBTAG00000023648	0.00687867	0.255133	51680978_0_ENSBTAG00000023648	51680978_15_ENSBTAG00000023648	0.0723942	0.232203
51682782	0	15	-2.70266	ENSBTAG00000023648	0.00687867	0.255133	51682782_0_ENSBTAG00000023648	51682782_15_ENSBTAG00000023648	0.0723942	0.232203
51686234	0	15	-2.70266	ENSBTAG00000023648	0.00687867	0.255133	51686234_0_ENSBTAG00000023648	51686234_15_ENSBTAG00000023648	0.0723942	0.232203
51536654	0	15	2.70266	ENSBTAG00000023648	0.00687867	0.255133	51536654_0_ENSBTAG00000023648	51536654_15_ENSBTAG00000023648	0.0723942	0.232203
51549658	0	15	2.70266	ENSBTAG00000023648	0.00687867	0.255133	51549658_0_ENSBTAG00000023648	51549658_15_ENSBTAG00000023648	0.0723942	0.232203
51560685	0	15	2.70266	ENSBTAG00000023648	0.00687867	0.255133	51560685_0_ENSBTAG00000023648	51560685_15_ENSBTAG00000023648	0.0723942	0.232203
51584710	0	15	2.70266	ENSBTAG00000023648	0.00687867	0.255133	51584710_0_ENSBTAG00000023648	51584710_15_ENSBTAG00000023648	0.0723942	0.232203
51635120	0	15	2.70266	ENSBTAG00000023648	0.00687867	0.255133	51635120_0_ENSBTAG00000023648	51635120_15_ENSBTAG00000023648	0.0723942	0.232203
51635769	0	15	2.70266	ENSBTAG00000023648	0.00687867	0.255133	51635769_0_ENSBTAG00000023648	51635769_15_ENSBTAG00000023648	0.0723942	0.232203
51644699	0	15	2.70266	ENSBTAG00000023648	0.00687867	0.255133	51644699_0_ENSBTAG00000023648	51644699_15_ENSBTAG00000023648	0.0723942	0.232203
51651910	0	15	2.70266	ENSBTAG00000023648	0.00687867	0.255133	51651910_0_ENSBTAG00000023648	51651910_15_ENSBTAG00000023648	0.0723942	0.232203
51662625	0	15	2.70266	ENSBTAG00000023648	0.00687867	0.255133	51662625_0_ENSBTAG00000023648	51662625_15_ENSBTAG00000023648	0.0723942	0.232203
51664231	0	15	2.70266	ENSBTAG00000023648	0.00687867	0.255133	51664231_0_ENSBTAG00000023648	51664231_15_ENSBTAG00000023648	0.0723942	0.232203
50962733	7	15	-3.1223	ENSBTAG00000013109	0.00179446	0.258631	50962733_7_ENSBTAG00000013109	50962733_15_ENSBTAG00000013109	-0.0277291	0.448593
50964073	7	15	-3.1223	ENSBTAG00000013109	0.00179446	0.258631	50964073_7_ENSBTAG00000013109	50964073_15_ENSBTAG00000013109	-0.0277291	0.448593
50679345	7	15	-3.11204	ENSBTAG00000018449	0.00185798	0.261041	50679345_7_ENSBTAG00000018449	50679345_15_ENSBTAG00000018449	0.277584	0.232391
46742161	7	15	3.05852	ENSBTAG00000000696	0.00222436	0.261041	46742161_7_ENSBTAG00000000696	46742161_15_ENSBTAG00000000696	0.221607	0.112111
46725381	7	15	-3.05852	ENSBTAG00000000696	0.00222436	0.261041	46725381_7_ENSBTAG00000000696	46725381_15_ENSBTAG00000000696	0.221607	0.112111
46739781	7	15	-3.05852	ENSBTAG00000000696	0.00222436	0.261041	46739781_7_ENSBTAG00000000696	46739781_15_ENSBTAG00000000696	0.221607	0.112111
46740687	7	15	-3.05852	ENSBTAG00000000696	0.00222436	0.261041	46740687_7_ENSBTAG00000000696	46740687_15_ENSBTAG00000000696	0.221607	0.112111
46810436	7	15	-3.05852	ENSBTAG00000000696	0.00222436	0.261041	46810436_7_ENSBTAG00000000696	46810436_15_ENSBTAG00000000696	0.221607	0.112111
46816447	7	15	-3.05852	ENSBTAG00000000696	0.00222436	0.261041	46816447_7_ENSBTAG00000000696	46816447_15_ENSBTAG00000000696	0.221607	0.112111
46820231	7	15	-3.05852	ENSBTAG00000000696	0.00222436	0.261041	46820231_7_ENSBTAG00000000696	46820231_15_ENSBTAG00000000696	0.221607	0.112111
46830682	7	15	-3.05852	ENSBTAG00000000696	0.00222436	0.261041	46830682_7_ENSBTAG00000000696	46830682_15_ENSBTAG00000000696	0.221607	0.112111
46839816	7	15	-3.05852	ENSBTAG00000000696	0.00222436	0.261041	46839816_7_ENSBTAG00000000696	46839816_15_ENSBTAG00000000696	0.221607	0.112111
52090903	7	15	3.05651	ENSBTAG00000051491	0.00223929	0.261041	52090903_7_ENSBTAG00000051491	52090903_15_ENSBTAG00000051491	0.19971	0.0341959
52092527	7	15	3.05651	ENSBTAG00000051491	0.00223929	0.261041	52092527_7_ENSBTAG00000051491	52092527_15_ENSBTAG00000051491	0.19971	0.0341959
52093952	7	15	3.05651	ENSBTAG00000051491	0.00223929	0.261041	52093952_7_ENSBTAG00000051491	52093952_15_ENSBTAG00000051491	0.19971	0.0341959
50938412	7	15	3.04333	ENSBTAG00000019168	0.00233976	0.268801	50938412_7_ENSBTAG00000019168	50938412_15_ENSBTAG00000019168	0.153902	0.289607
51057213	7	15	2.9915	ENSBTAG00000051491	0.0027761	0.281603	51057213_7_ENSBTAG00000051491	51057213_15_ENSBTAG00000051491	0.0428237	0.129547
46393361	7	15	2.98784	ENSBTAG00000000694	0.0028096	0.281603	46393361_7_ENSBTAG00000000694	46393361_15_ENSBTAG00000000694	0.165138	0.316957
46396598	7	15	2.98784	ENSBTAG00000000694	0.0028096	0.281603	46396598_7_ENSBTAG00000000694	46396598_15_ENSBTAG00000000694	0.165138	0.316957
46408763	7	15	2.98784	ENSBTAG00000000694	0.0028096	0.281603	46408763_7_ENSBTAG00000000694	46408763_15_ENSBTAG00000000694	0.165138	0.316957
46415312	7	15	2.98784	ENSBTAG00000000694	0.0028096	0.281603	46415312_7_ENSBTAG00000000694	46415312_15_ENSBTAG00000000694	0.165138	0.316957
46417154	7	15	2.98784	ENSBTAG00000000694	0.0028096	0.281603	46417154_7_ENSBTAG00000000694	46417154_15_ENSBTAG00000000694	0.165138	0.316957
46424811	7	15	-2.98784	ENSBTAG00000000694	0.0028096	0.281603	46424811_7_ENSBTAG00000000694	46424811_15_ENSBTAG00000000694	0.165138	0.316957
46427110	7	15	-2.98784	ENSBTAG00000000694	0.0028096	0.281603	46427110_7_ENSBTAG00000000694	46427110_15_ENSBTAG00000000694	0.165138	0.316957
46428618	7	15	-2.98784	ENSBTAG00000000694	0.0028096	0.281603	46428618_7_ENSBTAG00000000694	46428618_15_ENSBTAG00000000694	0.165138	0.316957
46496537	7	15	-2.98458	ENSBTAG00000000694	0.00283971	0.281603	46496537_7_ENSBTAG00000000694	46496537_15_ENSBTAG00000000694	0.215797	0.182122
46436924	7	15	-2.97677	ENSBTAG00000000694	0.00291301	0.281603	46436924_7_ENSBTAG00000000694	46436924_15_ENSBTAG00000000694	0.190934	0.260493
46466770	7	15	-2.97677	ENSBTAG00000000694	0.00291301	0.281603	46466770_7_ENSBTAG00000000694	46466770_15_ENSBTAG00000000694	0.190934	0.260493
46544130	7	15	-2.97677	ENSBTAG00000000694	0.00291301	0.281603	46544130_7_ENSBTAG00000000694	46544130_15_ENSBTAG00000000694	0.190934	0.260493
46512804	7	15	-2.96731	ENSBTAG00000000694	0.00300419	0.282099	46512804_7_ENSBTAG00000000694	46512804_15_ENSBTAG00000000694	0.165138	0.300106
46785045	7	15	2.96107	ENSBTAG00000000696	0.00306574	0.282099	46785045_7_ENSBTAG00000000696	46785045_15_ENSBTAG00000000696	0.279961	0.0447306
50670035	7	15	-2.95803	ENSBTAG00000018449	0.00309608	0.282099	50670035_7_ENSBTAG00000018449	50670035_15_ENSBTAG00000018449	0.217888	0.238549
50672453	7	15	-2.95803	ENSBTAG00000018449	0.00309608	0.282099	50672453_7_ENSBTAG00000018449	50672453_15_ENSBTAG00000018449	0.217888	0.238549
50678853	7	15	-2.95803	ENSBTAG00000018449	0.00309608	0.282099	50678853_7_ENSBTAG00000018449	50678853_15_ENSBTAG00000018449	0.217888	0.238549
52086164	0	7	-3.26933	ENSBTAG00000002999	0.00107802	0.283366	52086164_0_ENSBTAG00000002999	52086164_7_ENSBTAG00000002999	0.175615	0.100299
52088404	0	7	-3.26933	ENSBTAG00000002999	0.00107802	0.283366	52088404_0_ENSBTAG00000002999	52088404_7_ENSBTAG00000002999	0.175615	0.100299
51241314	0	15	-2.66002	ENSBTAG00000014167	0.00781356	0.286214	51241314_0_ENSBTAG00000014167	51241314_15_ENSBTAG00000014167	0.134251	0.217623
51281857	0	15	-2.65225	ENSBTAG00000027676	0.0079957	0.286214	51281857_0_ENSBTAG00000027676	51281857_15_ENSBTAG00000027676	0.0872165	0.218909
51281857	0	15	-2.64942	ENSBTAG00000008433	0.00806296	0.286214	51281857_0_ENSBTAG00000008433	51281857_15_ENSBTAG00000008433	-0.0851355	0.404501
46785045	0	15	2.64935	ENSBTAG00000000694	0.00806463	0.286214	46785045_0_ENSBTAG00000000694	46785045_15_ENSBTAG00000000694	0.0314057	0.250063
51241314	0	15	-2.64614	ENSBTAG00000027676	0.00814166	0.286214	51241314_0_ENSBTAG00000027676	51241314_15_ENSBTAG00000027676	0.0842476	0.209757
51891502	0	15	-2.64602	ENSBTAG00000055237	0.00814444	0.286214	51891502_0_ENSBTAG00000055237	51891502_15_ENSBTAG00000055237	-0.0753594	0.221259
51314834	0	15	2.64581	ENSBTAG00000014167	0.00814944	0.286214	51314834_0_ENSBTAG00000014167	51314834_15_ENSBTAG00000014167	0.134694	0.212866
51669502	0	15	-2.64184	ENSBTAG00000014167	0.00824569	0.286214	51669502_0_ENSBTAG00000014167	51669502_15_ENSBTAG00000014167	0.134939	0.222839
46439698	0	15	2.6403	ENSBTAG00000000697	0.00828318	0.286214	46439698_0_ENSBTAG00000000697	46439698_15_ENSBTAG00000000697	0.0313418	0.150841
46440243	0	15	2.6403	ENSBTAG00000000697	0.00828318	0.286214	46440243_0_ENSBTAG00000000697	46440243_15_ENSBTAG00000000697	0.0313418	0.150841
46442941	0	15	2.6403	ENSBTAG00000000697	0.00828318	0.286214	46442941_0_ENSBTAG00000000697	46442941_15_ENSBTAG00000000697	0.0313418	0.150841
46446227	0	15	2.6403	ENSBTAG00000000697	0.00828318	0.286214	46446227_0_ENSBTAG00000000697	46446227_15_ENSBTAG00000000697	0.0313418	0.150841
46447017	0	15	2.6403	ENSBTAG00000000697	0.00828318	0.286214	46447017_0_ENSBTAG00000000697	46447017_15_ENSBTAG00000000697	0.0313418	0.150841
46807451	0	15	2.6403	ENSBTAG00000000697	0.00828318	0.286214	46807451_0_ENSBTAG00000000697	46807451_15_ENSBTAG00000000697	0.0313418	0.150841
47082880	0	15	2.6403	ENSBTAG00000000697	0.00828318	0.286214	47082880_0_ENSBTAG00000000697	47082880_15_ENSBTAG00000000697	0.0313418	0.150841
46496537	0	15	-2.63926	ENSBTAG00000000696	0.00830879	0.286214	46496537_0_ENSBTAG00000000696	46496537_15_ENSBTAG00000000696	0.117168	-0.00572089
52091599	0	15	2.63785	ENSBTAG00000014167	0.00834347	0.286214	52091599_0_ENSBTAG00000014167	52091599_15_ENSBTAG00000014167	0.165025	0.170753
51138657	0	15	-2.63622	ENSBTAG00000006345	0.00838343	0.286214	51138657_0_ENSBTAG00000006345	51138657_15_ENSBTAG00000006345	0.177445	0.0237516
51530078	0	15	-2.63622	ENSBTAG00000006345	0.00838343	0.286214	51530078_0_ENSBTAG00000006345	51530078_15_ENSBTAG00000006345	0.177445	0.0237516
51226759	0	15	2.63495	ENSBTAG00000008433	0.00841497	0.286214	51226759_0_ENSBTAG00000008433	51226759_15_ENSBTAG00000008433	-0.0871138	0.38081
52091599	0	15	2.62244	ENSBTAG00000008433	0.00873017	0.294994	52091599_0_ENSBTAG00000008433	52091599_15_ENSBTAG00000008433	-0.0270704	0.295249
51903816	0	15	-2.62186	ENSBTAG00000008433	0.00874511	0.294994	51903816_0_ENSBTAG00000008433	51903816_15_ENSBTAG00000008433	-0.0710661	0.335257
50732338	0	15	-2.62016	ENSBTAG00000013109	0.00878878	0.295253	50732338_0_ENSBTAG00000013109	50732338_15_ENSBTAG00000013109	0.151135	-0.0104691
51358817	0	15	-2.61559	ENSBTAG00000053052	0.00890746	0.297656	51358817_0_ENSBTAG00000053052	51358817_15_ENSBTAG00000053052	0.29414	0.307402
51891502	0	15	-2.61461	ENSBTAG00000008433	0.00893296	0.297656	51891502_0_ENSBTAG00000008433	51891502_15_ENSBTAG00000008433	-0.0806254	0.350336
46496537	7	15	-2.93609	ENSBTAG00000000696	0.00332381	0.299135	46496537_7_ENSBTAG00000000696	46496537_15_ENSBTAG00000000696	0.327949	-0.00572089
46782723	7	15	-2.93286	ENSBTAG00000000696	0.00335853	0.299135	46782723_7_ENSBTAG00000000696	46782723_15_ENSBTAG00000000696	0.285139	0.0102733
46438387	7	15	-2.92107	ENSBTAG00000000694	0.00348831	0.303867	46438387_7_ENSBTAG00000000694	46438387_15_ENSBTAG00000000694	0.190934	0.234539
46530344	7	15	-2.92107	ENSBTAG00000000694	0.00348831	0.303867	46530344_7_ENSBTAG00000000694	46530344_15_ENSBTAG00000000694	0.190934	0.234539
51967816	0	15	2.60251	ENSBTAG00000008433	0.0092543	0.307115	51967816_0_ENSBTAG00000008433	51967816_15_ENSBTAG00000008433	-0.072868	0.337907
51226759	0	15	2.59738	ENSBTAG00000027676	0.00939385	0.310489	51226759_0_ENSBTAG00000027676	51226759_15_ENSBTAG00000027676	0.110475	0.213032
50732338	0	15	2.58728	ENSBTAG00000017964	0.00967364	0.316167	50732338_0_ENSBTAG00000017964	50732338_15_ENSBTAG00000017964	0.417631	-0.0687963
47042046	0	15	2.58491	ENSBTAG00000000697	0.00974046	0.316167	47042046_0_ENSBTAG00000000697	47042046_15_ENSBTAG00000000697	0.053779	0.127587
50673313	0	15	2.57986	ENSBTAG00000006345	0.00988399	0.316167	50673313_0_ENSBTAG00000006345	50673313_15_ENSBTAG00000006345	0.164123	0.0303542
45897949	0	15	-2.57763	ENSBTAG00000015655	0.00994819	0.316167	45897949_0_ENSBTAG00000015655	45897949_15_ENSBTAG00000015655	0.285954	-0.16573
45831020	0	15	2.57763	ENSBTAG00000015655	0.00994819	0.316167	45831020_0_ENSBTAG00000015655	45831020_15_ENSBTAG00000015655	0.285954	-0.16573
45846619	0	15	2.57763	ENSBTAG00000015655	0.00994819	0.316167	45846619_0_ENSBTAG00000015655	45846619_15_ENSBTAG00000015655	0.285954	-0.16573
46452190	0	15	2.57752	ENSBTAG00000000697	0.00995135	0.316167	46452190_0_ENSBTAG00000000697	46452190_15_ENSBTAG00000000697	0.00193122	0.164109
46453202	0	15	2.57752	ENSBTAG00000000697	0.00995135	0.316167	46453202_0_ENSBTAG00000000697	46453202_15_ENSBTAG00000000697	0.00193122	0.164109
46454414	0	15	-2.57752	ENSBTAG00000000697	0.00995135	0.316167	46454414_0_ENSBTAG00000000697	46454414_15_ENSBTAG00000000697	0.00193122	0.164109
46459438	0	15	-2.57752	ENSBTAG00000000697	0.00995135	0.316167	46459438_0_ENSBTAG00000000697	46459438_15_ENSBTAG00000000697	0.00193122	0.164109
51903816	0	15	-2.5672	ENSBTAG00000055237	0.0102523	0.324473	51903816_0_ENSBTAG00000055237	51903816_15_ENSBTAG00000055237	-0.0882056	0.22366
46744389	0	7	-3.20412	ENSBTAG00000027642	0.00135476	0.332445	46744389_0_ENSBTAG00000027642	46744389_7_ENSBTAG00000027642	-0.0560582	0.416864
51987107	0	7	-3.16142	ENSBTAG00000002999	0.00157001	0.332445	51987107_0_ENSBTAG00000002999	51987107_7_ENSBTAG00000002999	0.136622	0.11358
47071883	0	7	-3.1496	ENSBTAG00000015655	0.00163494	0.332445	47071883_0_ENSBTAG00000015655	47071883_7_ENSBTAG00000015655	0.280789	0.298307
51310744	0	7	-3.14176	ENSBTAG00000027676	0.00167936	0.332445	51310744_0_ENSBTAG00000027676	51310744_7_ENSBTAG00000027676	0.0410521	0.422296
51275342	0	7	3.10502	ENSBTAG00000027676	0.00190264	0.332445	51275342_0_ENSBTAG00000027676	51275342_7_ENSBTAG00000027676	0.0228518	0.388256
51319173	0	7	3.10502	ENSBTAG00000027676	0.00190264	0.332445	51319173_0_ENSBTAG00000027676	51319173_7_ENSBTAG00000027676	0.0228518	0.388256
51329280	0	7	3.10502	ENSBTAG00000027676	0.00190264	0.332445	51329280_0_ENSBTAG00000027676	51329280_7_ENSBTAG00000027676	0.0228518	0.388256
50970157	0	7	-3.10502	ENSBTAG00000027676	0.00190264	0.332445	50970157_0_ENSBTAG00000027676	50970157_7_ENSBTAG00000027676	0.0228518	0.388256
51117447	0	7	-3.10502	ENSBTAG00000027676	0.00190264	0.332445	51117447_0_ENSBTAG00000027676	51117447_7_ENSBTAG00000027676	0.0228518	0.388256
51298764	0	7	-3.10502	ENSBTAG00000027676	0.00190264	0.332445	51298764_0_ENSBTAG00000027676	51298764_7_ENSBTAG00000027676	0.0228518	0.388256
51337382	0	7	-3.10502	ENSBTAG00000027676	0.00190264	0.332445	51337382_0_ENSBTAG00000027676	51337382_7_ENSBTAG00000027676	0.0228518	0.388256
51344209	0	7	-3.10502	ENSBTAG00000027676	0.00190264	0.332445	51344209_0_ENSBTAG00000027676	51344209_7_ENSBTAG00000027676	0.0228518	0.388256
45809374	0	7	3.10154	ENSBTAG00000015655	0.00192518	0.332445	45809374_0_ENSBTAG00000015655	45809374_7_ENSBTAG00000015655	0.363275	0.197828
45676502	0	7	3.09277	ENSBTAG00000015655	0.00198297	0.332445	45676502_0_ENSBTAG00000015655	45676502_7_ENSBTAG00000015655	0.34501	0.198968
45679408	0	7	3.09277	ENSBTAG00000015655	0.00198297	0.332445	45679408_0_ENSBTAG00000015655	45679408_7_ENSBTAG00000015655	0.34501	0.198968
45680156	0	7	3.09277	ENSBTAG00000015655	0.00198297	0.332445	45680156_0_ENSBTAG00000015655	45680156_7_ENSBTAG00000015655	0.34501	0.198968
52029560	0	7	-3.08811	ENSBTAG00000002999	0.00201434	0.332445	52029560_0_ENSBTAG00000002999	52029560_7_ENSBTAG00000002999	0.131217	0.102207
52030242	0	7	-3.08811	ENSBTAG00000002999	0.00201434	0.332445	52030242_0_ENSBTAG00000002999	52030242_7_ENSBTAG00000002999	0.131217	0.102207
52033017	0	7	-3.08811	ENSBTAG00000002999	0.00201434	0.332445	52033017_0_ENSBTAG00000002999	52033017_7_ENSBTAG00000002999	0.131217	0.102207
52068818	0	7	-3.08811	ENSBTAG00000002999	0.00201434	0.332445	52068818_0_ENSBTAG00000002999	52068818_7_ENSBTAG00000002999	0.131217	0.102207
52082137	0	7	3.08811	ENSBTAG00000002999	0.00201434	0.332445	52082137_0_ENSBTAG00000002999	52082137_7_ENSBTAG00000002999	0.131217	0.102207
52094721	0	7	3.08811	ENSBTAG00000002999	0.00201434	0.332445	52094721_0_ENSBTAG00000002999	52094721_7_ENSBTAG00000002999	0.131217	0.102207
51138657	0	7	-3.08664	ENSBTAG00000006345	0.00202431	0.332445	51138657_0_ENSBTAG00000006345	51138657_7_ENSBTAG00000006345	0.177445	0.134722
51530078	0	7	-3.08664	ENSBTAG00000006345	0.00202431	0.332445	51530078_0_ENSBTAG00000006345	51530078_7_ENSBTAG00000006345	0.177445	0.134722
50732338	0	7	3.06717	ENSBTAG00000017964	0.00216096	0.332445	50732338_0_ENSBTAG00000017964	50732338_7_ENSBTAG00000017964	0.417631	0.148138
51812912	0	7	3.05587	ENSBTAG00000002999	0.0022441	0.332445	51812912_0_ENSBTAG00000002999	51812912_7_ENSBTAG00000002999	0.0804734	0.153318
51819579	0	7	3.05587	ENSBTAG00000002999	0.0022441	0.332445	51819579_0_ENSBTAG00000002999	51819579_7_ENSBTAG00000002999	0.0804734	0.153318
51839337	0	7	3.05587	ENSBTAG00000002999	0.0022441	0.332445	51839337_0_ENSBTAG00000002999	51839337_7_ENSBTAG00000002999	0.0804734	0.153318
51848208	0	7	3.05587	ENSBTAG00000002999	0.0022441	0.332445	51848208_0_ENSBTAG00000002999	51848208_7_ENSBTAG00000002999	0.0804734	0.153318
51866010	0	7	3.05587	ENSBTAG00000002999	0.0022441	0.332445	51866010_0_ENSBTAG00000002999	51866010_7_ENSBTAG00000002999	0.0804734	0.153318
51812912	0	7	3.04605	ENSBTAG00000013109	0.00231869	0.332445	51812912_0_ENSBTAG00000013109	51812912_7_ENSBTAG00000013109	0.122199	0.0318596
51819579	0	7	3.04605	ENSBTAG00000013109	0.00231869	0.332445	51819579_0_ENSBTAG00000013109	51819579_7_ENSBTAG00000013109	0.122199	0.0318596
51839337	0	7	3.04605	ENSBTAG00000013109	0.00231869	0.332445	51839337_0_ENSBTAG00000013109	51839337_7_ENSBTAG00000013109	0.122199	0.0318596
51848208	0	7	3.04605	ENSBTAG00000013109	0.00231869	0.332445	51848208_0_ENSBTAG00000013109	51848208_7_ENSBTAG00000013109	0.122199	0.0318596
51866010	0	7	3.04605	ENSBTAG00000013109	0.00231869	0.332445	51866010_0_ENSBTAG00000013109	51866010_7_ENSBTAG00000013109	0.122199	0.0318596
47171264	0	7	3.03935	ENSBTAG00000015655	0.00237093	0.332633	47171264_0_ENSBTAG00000015655	47171264_7_ENSBTAG00000015655	0.273882	0.276388
52029560	0	7	-3.01604	ENSBTAG00000008433	0.00256103	0.332633	52029560_0_ENSBTAG00000008433	52029560_7_ENSBTAG00000008433	0.0106918	0.286933
52030242	0	7	-3.01604	ENSBTAG00000008433	0.00256103	0.332633	52030242_0_ENSBTAG00000008433	52030242_7_ENSBTAG00000008433	0.0106918	0.286933
52033017	0	7	-3.01604	ENSBTAG00000008433	0.00256103	0.332633	52033017_0_ENSBTAG00000008433	52033017_7_ENSBTAG00000008433	0.0106918	0.286933
52068818	0	7	-3.01604	ENSBTAG00000008433	0.00256103	0.332633	52068818_0_ENSBTAG00000008433	52068818_7_ENSBTAG00000008433	0.0106918	0.286933
50397767	0	7	3.01604	ENSBTAG00000008433	0.00256103	0.332633	50397767_0_ENSBTAG00000008433	50397767_7_ENSBTAG00000008433	0.0106918	0.286933
52082137	0	7	3.01604	ENSBTAG00000008433	0.00256103	0.332633	52082137_0_ENSBTAG00000008433	52082137_7_ENSBTAG00000008433	0.0106918	0.286933
52094721	0	7	3.01604	ENSBTAG00000008433	0.00256103	0.332633	52094721_0_ENSBTAG00000008433	52094721_7_ENSBTAG00000008433	0.0106918	0.286933
51057213	7	15	2.88717	ENSBTAG00000013109	0.00388723	0.334936	51057213_7_ENSBTAG00000013109	51057213_15_ENSBTAG00000013109	0.281008	-0.151262
51915322	0	15	-2.5456	ENSBTAG00000053052	0.0109091	0.34393	51915322_0_ENSBTAG00000053052	51915322_15_ENSBTAG00000053052	0.297056	0.293221
51314834	7	15	2.87263	ENSBTAG00000008433	0.00407067	0.34697	51314834_7_ENSBTAG00000008433	51314834_15_ENSBTAG00000008433	0.0464373	0.341919
51950672	0	7	-2.99938	ENSBTAG00000023648	0.00270532	0.347287	51950672_0_ENSBTAG00000023648	51950672_7_ENSBTAG00000023648	0.179428	0.150504
50640041	0	15	-2.53902	ENSBTAG00000014167	0.0111165	0.349126	50640041_0_ENSBTAG00000014167	50640041_15_ENSBTAG00000014167	0.11125	0.218178
46515608	0	15	-2.52425	ENSBTAG00000000694	0.0115944	0.362746	46515608_0_ENSBTAG00000000694	46515608_15_ENSBTAG00000000694	-0.0449426	0.319145
51987107	0	15	-2.51997	ENSBTAG00000017964	0.0117365	0.365796	51987107_0_ENSBTAG00000017964	51987107_15_ENSBTAG00000017964	0.137917	0.0282519
46404077	0	15	2.51161	ENSBTAG00000000694	0.0120182	0.368395	46404077_0_ENSBTAG00000000694	46404077_15_ENSBTAG00000000694	0.00378935	0.250914
46438387	0	15	-2.5115	ENSBTAG00000000696	0.0120221	0.368395	46438387_0_ENSBTAG00000000696	46438387_15_ENSBTAG00000000696	0.138141	-0.0520565
46530344	0	15	-2.5115	ENSBTAG00000000696	0.0120221	0.368395	46530344_0_ENSBTAG00000000696	46530344_15_ENSBTAG00000000696	0.138141	-0.0520565
46479837	0	15	-2.50821	ENSBTAG00000000697	0.0121345	0.368395	46479837_0_ENSBTAG00000000697	46479837_15_ENSBTAG00000000697	0.0259635	0.13559
46483821	0	15	-2.50821	ENSBTAG00000000697	0.0121345	0.368395	46483821_0_ENSBTAG00000000697	46483821_15_ENSBTAG00000000697	0.0259635	0.13559
46486149	0	15	-2.50821	ENSBTAG00000000697	0.0121345	0.368395	46486149_0_ENSBTAG00000000697	46486149_15_ENSBTAG00000000697	0.0259635	0.13559
46472591	0	15	2.50821	ENSBTAG00000000697	0.0121345	0.368395	46472591_0_ENSBTAG00000000697	46472591_15_ENSBTAG00000000697	0.0259635	0.13559
50583387	7	15	2.84968	ENSBTAG00000000347	0.00437635	0.369056	50583387_7_ENSBTAG00000000347	50583387_15_ENSBTAG00000000347	0.122413	0.0744852
46744389	7	15	2.84492	ENSBTAG00000027642	0.00444219	0.370666	46744389_7_ENSBTAG00000027642	46744389_15_ENSBTAG00000027642	0.416864	-0.0997938
46416458	0	15	-2.49607	ENSBTAG00000000696	0.0125576	0.37107	46416458_0_ENSBTAG00000000696	46416458_15_ENSBTAG00000000696	0.092991	-0.0076178
46418032	0	15	-2.49607	ENSBTAG00000000696	0.0125576	0.37107	46418032_0_ENSBTAG00000000696	46418032_15_ENSBTAG00000000696	0.092991	-0.0076178
52020380	0	15	-2.49121	ENSBTAG00000002999	0.0127308	0.37107	52020380_0_ENSBTAG00000002999	52020380_15_ENSBTAG00000002999	0.182401	-0.0580124
52021566	0	15	-2.49121	ENSBTAG00000002999	0.0127308	0.37107	52021566_0_ENSBTAG00000002999	52021566_15_ENSBTAG00000002999	0.182401	-0.0580124
51111669	0	15	-2.47687	ENSBTAG00000053052	0.013254	0.37107	51111669_0_ENSBTAG00000053052	51111669_15_ENSBTAG00000053052	0.317264	0.266577
52202359	0	15	2.47687	ENSBTAG00000014167	0.0132541	0.37107	52202359_0_ENSBTAG00000014167	52202359_15_ENSBTAG00000014167	0.152995	0.156031
46576685	0	15	-2.47278	ENSBTAG00000000696	0.0134068	0.37107	46576685_0_ENSBTAG00000000696	46576685_15_ENSBTAG00000000696	0.0506137	0.0485875
46583600	0	15	-2.47278	ENSBTAG00000000696	0.0134068	0.37107	46583600_0_ENSBTAG00000000696	46583600_15_ENSBTAG00000000696	0.0506137	0.0485875
51138657	0	15	-2.46711	ENSBTAG00000053052	0.013621	0.37107	51138657_0_ENSBTAG00000053052	51138657_15_ENSBTAG00000053052	0.288772	0.315261
51530078	0	15	-2.46711	ENSBTAG00000053052	0.013621	0.37107	51530078_0_ENSBTAG00000053052	51530078_15_ENSBTAG00000053052	0.288772	0.315261
51189173	0	15	-2.45851	ENSBTAG00000027676	0.0139517	0.37107	51189173_0_ENSBTAG00000027676	51189173_15_ENSBTAG00000027676	0.0935698	0.183869
51367615	0	15	-2.45851	ENSBTAG00000027676	0.0139517	0.37107	51367615_0_ENSBTAG00000027676	51367615_15_ENSBTAG00000027676	0.0935698	0.183869
51533636	0	15	-2.45851	ENSBTAG00000027676	0.0139517	0.37107	51533636_0_ENSBTAG00000027676	51533636_15_ENSBTAG00000027676	0.0935698	0.183869
51534139	0	15	-2.45851	ENSBTAG00000027676	0.0139517	0.37107	51534139_0_ENSBTAG00000027676	51534139_15_ENSBTAG00000027676	0.0935698	0.183869
51536052	0	15	-2.45851	ENSBTAG00000027676	0.0139517	0.37107	51536052_0_ENSBTAG00000027676	51536052_15_ENSBTAG00000027676	0.0935698	0.183869
51539146	0	15	-2.45851	ENSBTAG00000027676	0.0139517	0.37107	51539146_0_ENSBTAG00000027676	51539146_15_ENSBTAG00000027676	0.0935698	0.183869
51553689	0	15	-2.45851	ENSBTAG00000027676	0.0139517	0.37107	51553689_0_ENSBTAG00000027676	51553689_15_ENSBTAG00000027676	0.0935698	0.183869
51579835	0	15	-2.45851	ENSBTAG00000027676	0.0139517	0.37107	51579835_0_ENSBTAG00000027676	51579835_15_ENSBTAG00000027676	0.0935698	0.183869
51595947	0	15	-2.45851	ENSBTAG00000027676	0.0139517	0.37107	51595947_0_ENSBTAG00000027676	51595947_15_ENSBTAG00000027676	0.0935698	0.183869
51605889	0	15	-2.45851	ENSBTAG00000027676	0.0139517	0.37107	51605889_0_ENSBTAG00000027676	51605889_15_ENSBTAG00000027676	0.0935698	0.183869
51644151	0	15	-2.45851	ENSBTAG00000027676	0.0139517	0.37107	51644151_0_ENSBTAG00000027676	51644151_15_ENSBTAG00000027676	0.0935698	0.183869
51655439	0	15	-2.45851	ENSBTAG00000027676	0.0139517	0.37107	51655439_0_ENSBTAG00000027676	51655439_15_ENSBTAG00000027676	0.0935698	0.183869
51658022	0	15	-2.45851	ENSBTAG00000027676	0.0139517	0.37107	51658022_0_ENSBTAG00000027676	51658022_15_ENSBTAG00000027676	0.0935698	0.183869
51532070	0	15	2.45851	ENSBTAG00000027676	0.0139517	0.37107	51532070_0_ENSBTAG00000027676	51532070_15_ENSBTAG00000027676	0.0935698	0.183869
51552964	0	15	2.45851	ENSBTAG00000027676	0.0139517	0.37107	51552964_0_ENSBTAG00000027676	51552964_15_ENSBTAG00000027676	0.0935698	0.183869
51265571	0	15	-2.45331	ENSBTAG00000055237	0.0141547	0.37107	51265571_0_ENSBTAG00000055237	51265571_15_ENSBTAG00000055237	0.00949041	0.114585
51536654	0	15	2.45295	ENSBTAG00000018449	0.0141692	0.37107	51536654_0_ENSBTAG00000018449	51536654_15_ENSBTAG00000018449	-0.133446	0.2744
51549658	0	15	2.45295	ENSBTAG00000018449	0.0141692	0.37107	51549658_0_ENSBTAG00000018449	51549658_15_ENSBTAG00000018449	-0.133446	0.2744
51560685	0	15	2.45295	ENSBTAG00000018449	0.0141692	0.37107	51560685_0_ENSBTAG00000018449	51560685_15_ENSBTAG00000018449	-0.133446	0.2744
51584710	0	15	2.45295	ENSBTAG00000018449	0.0141692	0.37107	51584710_0_ENSBTAG00000018449	51584710_15_ENSBTAG00000018449	-0.133446	0.2744
51620821	0	15	-2.45295	ENSBTAG00000018449	0.0141692	0.37107	51620821_0_ENSBTAG00000018449	51620821_15_ENSBTAG00000018449	-0.133446	0.2744
51627281	0	15	-2.45295	ENSBTAG00000018449	0.0141692	0.37107	51627281_0_ENSBTAG00000018449	51627281_15_ENSBTAG00000018449	-0.133446	0.2744
51630406	0	15	-2.45295	ENSBTAG00000018449	0.0141692	0.37107	51630406_0_ENSBTAG00000018449	51630406_15_ENSBTAG00000018449	-0.133446	0.2744
51635120	0	15	2.45295	ENSBTAG00000018449	0.0141692	0.37107	51635120_0_ENSBTAG00000018449	51635120_15_ENSBTAG00000018449	-0.133446	0.2744
51635769	0	15	2.45295	ENSBTAG00000018449	0.0141692	0.37107	51635769_0_ENSBTAG00000018449	51635769_15_ENSBTAG00000018449	-0.133446	0.2744
51644699	0	15	2.45295	ENSBTAG00000018449	0.0141692	0.37107	51644699_0_ENSBTAG00000018449	51644699_15_ENSBTAG00000018449	-0.133446	0.2744
51651910	0	15	2.45295	ENSBTAG00000018449	0.0141692	0.37107	51651910_0_ENSBTAG00000018449	51651910_15_ENSBTAG00000018449	-0.133446	0.2744
51662625	0	15	2.45295	ENSBTAG00000018449	0.0141692	0.37107	51662625_0_ENSBTAG00000018449	51662625_15_ENSBTAG00000018449	-0.133446	0.2744
51664231	0	15	2.45295	ENSBTAG00000018449	0.0141692	0.37107	51664231_0_ENSBTAG00000018449	51664231_15_ENSBTAG00000018449	-0.133446	0.2744
51673993	0	15	-2.45295	ENSBTAG00000018449	0.0141692	0.37107	51673993_0_ENSBTAG00000018449	51673993_15_ENSBTAG00000018449	-0.133446	0.2744
51680978	0	15	-2.45295	ENSBTAG00000018449	0.0141692	0.37107	51680978_0_ENSBTAG00000018449	51680978_15_ENSBTAG00000018449	-0.133446	0.2744
51682782	0	15	-2.45295	ENSBTAG00000018449	0.0141692	0.37107	51682782_0_ENSBTAG00000018449	51682782_15_ENSBTAG00000018449	-0.133446	0.2744
51686234	0	15	-2.45295	ENSBTAG00000018449	0.0141692	0.37107	51686234_0_ENSBTAG00000018449	51686234_15_ENSBTAG00000018449	-0.133446	0.2744
45821709	0	15	2.45115	ENSBTAG00000015655	0.0142401	0.371739	45821709_0_ENSBTAG00000015655	45821709_15_ENSBTAG00000015655	0.241434	-0.156658
51879976	0	15	-2.44689	ENSBTAG00000055237	0.0144095	0.373215	51879976_0_ENSBTAG00000055237	51879976_15_ENSBTAG00000055237	-0.060131	0.167948
51882089	0	15	-2.44689	ENSBTAG00000055237	0.0144095	0.373215	51882089_0_ENSBTAG00000055237	51882089_15_ENSBTAG00000055237	-0.060131	0.167948
46515608	0	15	-2.4463	ENSBTAG00000000696	0.0144332	0.373215	46515608_0_ENSBTAG00000000696	46515608_15_ENSBTAG00000000696	0.037524	0.0668299
50725750	7	15	-2.83209	ENSBTAG00000006345	0.00462443	0.374363	50725750_7_ENSBTAG00000006345	50725750_15_ENSBTAG00000006345	0.333471	0.0283794
46785045	7	15	2.82138	ENSBTAG00000000694	0.00478177	0.374363	46785045_7_ENSBTAG00000000694	46785045_15_ENSBTAG00000000694	0.137312	0.250063
45889329	7	15	-2.82018	ENSBTAG00000000694	0.00479967	0.374363	45889329_7_ENSBTAG00000000694	45889329_15_ENSBTAG00000000694	0.0362721	0.416953
50962733	7	15	-2.80841	ENSBTAG00000003001	0.00497867	0.374363	50962733_7_ENSBTAG00000003001	50962733_15_ENSBTAG00000003001	-0.0758427	0.133433
50964073	7	15	-2.80841	ENSBTAG00000003001	0.00497867	0.374363	50964073_7_ENSBTAG00000003001	50964073_15_ENSBTAG00000003001	-0.0758427	0.133433
50938412	7	15	2.78596	ENSBTAG00000019167	0.00533696	0.374363	50938412_7_ENSBTAG00000019167	50938412_15_ENSBTAG00000019167	0.340262	0.00345356
52082137	7	15	-2.78379	ENSBTAG00000051491	0.00537282	0.374363	52082137_7_ENSBTAG00000051491	52082137_15_ENSBTAG00000051491	0.00625631	0.119841
52094721	7	15	-2.78379	ENSBTAG00000051491	0.00537282	0.374363	52094721_7_ENSBTAG00000051491	52094721_15_ENSBTAG00000051491	0.00625631	0.119841
52068818	7	15	2.78379	ENSBTAG00000051491	0.00537282	0.374363	52068818_7_ENSBTAG00000051491	52068818_15_ENSBTAG00000051491	0.00625631	0.119841
52029560	7	15	2.78379	ENSBTAG00000051491	0.00537282	0.374363	52029560_7_ENSBTAG00000051491	52029560_15_ENSBTAG00000051491	0.00625631	0.119841
52030242	7	15	2.78379	ENSBTAG00000051491	0.00537282	0.374363	52030242_7_ENSBTAG00000051491	52030242_15_ENSBTAG00000051491	0.00625631	0.119841
52033017	7	15	2.78379	ENSBTAG00000051491	0.00537282	0.374363	52033017_7_ENSBTAG00000051491	52033017_15_ENSBTAG00000051491	0.00625631	0.119841
46576685	7	15	-2.78371	ENSBTAG00000000696	0.00537404	0.374363	46576685_7_ENSBTAG00000000696	46576685_15_ENSBTAG00000000696	0.233235	0.0485875
46583600	7	15	-2.78371	ENSBTAG00000000696	0.00537404	0.374363	46583600_7_ENSBTAG00000000696	46583600_15_ENSBTAG00000000696	0.233235	0.0485875
46721184	7	15	-2.78123	ENSBTAG00000000696	0.00541533	0.374363	46721184_7_ENSBTAG00000000696	46721184_15_ENSBTAG00000000696	0.133612	0.142961
46744389	7	15	2.77413	ENSBTAG00000015655	0.00553501	0.374363	46744389_7_ENSBTAG00000015655	46744389_15_ENSBTAG00000015655	0.436866	-0.0665292
46661531	7	15	2.77078	ENSBTAG00000000696	0.00559226	0.374363	46661531_7_ENSBTAG00000000696	46661531_15_ENSBTAG00000000696	0.255232	0.0348705
51265571	7	15	-2.76015	ENSBTAG00000008433	0.0057774	0.374363	51265571_7_ENSBTAG00000008433	51265571_15_ENSBTAG00000008433	-0.0605492	0.386874
50679345	7	15	-2.73638	ENSBTAG00000013109	0.00621192	0.374363	50679345_7_ENSBTAG00000013109	50679345_15_ENSBTAG00000013109	0.12102	-0.015591
50949086	7	15	-2.73107	ENSBTAG00000019167	0.00631291	0.374363	50949086_7_ENSBTAG00000019167	50949086_15_ENSBTAG00000019167	0.438408	-0.13975
50949542	7	15	2.73107	ENSBTAG00000019167	0.00631291	0.374363	50949542_7_ENSBTAG00000019167	50949542_15_ENSBTAG00000019167	0.438408	-0.13975
51048860	7	15	2.73107	ENSBTAG00000019167	0.00631291	0.374363	51048860_7_ENSBTAG00000019167	51048860_15_ENSBTAG00000019167	0.438408	-0.13975
51265571	7	15	-2.72364	ENSBTAG00000002999	0.00645677	0.374363	51265571_7_ENSBTAG00000002999	51265571_15_ENSBTAG00000002999	0.261962	-0.016535
50673313	7	15	-2.72072	ENSBTAG00000013109	0.00651392	0.374363	50673313_7_ENSBTAG00000013109	50673313_15_ENSBTAG00000013109	0.0615097	0.0905395
51142712	7	15	2.71641	ENSBTAG00000008433	0.00659931	0.374363	51142712_7_ENSBTAG00000008433	51142712_15_ENSBTAG00000008433	-0.00260469	0.344432
51268692	7	15	2.71641	ENSBTAG00000008433	0.00659931	0.374363	51268692_7_ENSBTAG00000008433	51268692_15_ENSBTAG00000008433	-0.00260469	0.344432
51271791	7	15	2.71641	ENSBTAG00000008433	0.00659931	0.374363	51271791_7_ENSBTAG00000008433	51271791_15_ENSBTAG00000008433	-0.00260469	0.344432
51315641	7	15	2.71641	ENSBTAG00000008433	0.00659931	0.374363	51315641_7_ENSBTAG00000008433	51315641_15_ENSBTAG00000008433	-0.00260469	0.344432
51321342	7	15	2.71641	ENSBTAG00000008433	0.00659931	0.374363	51321342_7_ENSBTAG00000008433	51321342_15_ENSBTAG00000008433	-0.00260469	0.344432
51316394	7	15	-2.71641	ENSBTAG00000008433	0.00659931	0.374363	51316394_7_ENSBTAG00000008433	51316394_15_ENSBTAG00000008433	-0.00260469	0.344432
51331774	7	15	-2.71641	ENSBTAG00000008433	0.00659931	0.374363	51331774_7_ENSBTAG00000008433	51331774_15_ENSBTAG00000008433	-0.00260469	0.344432
51333396	7	15	-2.71641	ENSBTAG00000008433	0.00659931	0.374363	51333396_7_ENSBTAG00000008433	51333396_15_ENSBTAG00000008433	-0.00260469	0.344432
51336838	7	15	-2.71641	ENSBTAG00000008433	0.00659931	0.374363	51336838_7_ENSBTAG00000008433	51336838_15_ENSBTAG00000008433	-0.00260469	0.344432
50694571	7	15	-2.70844	ENSBTAG00000013109	0.00675995	0.374363	50694571_7_ENSBTAG00000013109	50694571_15_ENSBTAG00000013109	0.242481	-0.0153732
50949542	7	15	2.69661	ENSBTAG00000019168	0.00700494	0.374363	50949542_7_ENSBTAG00000019168	50949542_15_ENSBTAG00000019168	0.122637	0.226128
51048860	7	15	2.69661	ENSBTAG00000019168	0.00700494	0.374363	51048860_7_ENSBTAG00000019168	51048860_15_ENSBTAG00000019168	0.122637	0.226128
50949086	7	15	-2.69661	ENSBTAG00000019168	0.00700494	0.374363	50949086_7_ENSBTAG00000019168	50949086_15_ENSBTAG00000019168	0.122637	0.226128
46742161	7	15	2.68486	ENSBTAG00000000694	0.00725608	0.374363	46742161_7_ENSBTAG00000000694	46742161_15_ENSBTAG00000000694	0.138551	0.197376
46725381	7	15	-2.68486	ENSBTAG00000000694	0.00725608	0.374363	46725381_7_ENSBTAG00000000694	46725381_15_ENSBTAG00000000694	0.138551	0.197376
46739781	7	15	-2.68486	ENSBTAG00000000694	0.00725608	0.374363	46739781_7_ENSBTAG00000000694	46739781_15_ENSBTAG00000000694	0.138551	0.197376
46740687	7	15	-2.68486	ENSBTAG00000000694	0.00725608	0.374363	46740687_7_ENSBTAG00000000694	46740687_15_ENSBTAG00000000694	0.138551	0.197376
46810436	7	15	-2.68486	ENSBTAG00000000694	0.00725608	0.374363	46810436_7_ENSBTAG00000000694	46810436_15_ENSBTAG00000000694	0.138551	0.197376
46816447	7	15	-2.68486	ENSBTAG00000000694	0.00725608	0.374363	46816447_7_ENSBTAG00000000694	46816447_15_ENSBTAG00000000694	0.138551	0.197376
46820231	7	15	-2.68486	ENSBTAG00000000694	0.00725608	0.374363	46820231_7_ENSBTAG00000000694	46820231_15_ENSBTAG00000000694	0.138551	0.197376
46830682	7	15	-2.68486	ENSBTAG00000000694	0.00725608	0.374363	46830682_7_ENSBTAG00000000694	46830682_15_ENSBTAG00000000694	0.138551	0.197376
46839816	7	15	-2.68486	ENSBTAG00000000694	0.00725608	0.374363	46839816_7_ENSBTAG00000000694	46839816_15_ENSBTAG00000000694	0.138551	0.197376
50670035	7	15	-2.67879	ENSBTAG00000000347	0.00738883	0.374363	50670035_7_ENSBTAG00000000347	50670035_15_ENSBTAG00000000347	0.0983367	0.0552189
50672453	7	15	-2.67879	ENSBTAG00000000347	0.00738883	0.374363	50672453_7_ENSBTAG00000000347	50672453_15_ENSBTAG00000000347	0.0983367	0.0552189
50678853	7	15	-2.67879	ENSBTAG00000000347	0.00738883	0.374363	50678853_7_ENSBTAG00000000347	50678853_15_ENSBTAG00000000347	0.0983367	0.0552189
46539019	7	15	-2.67831	ENSBTAG00000000694	0.00739946	0.374363	46539019_7_ENSBTAG00000000694	46539019_15_ENSBTAG00000000694	0.122002	0.23028
46598802	7	15	-2.67326	ENSBTAG00000000696	0.00751182	0.374363	46598802_7_ENSBTAG00000000696	46598802_15_ENSBTAG00000000696	0.233235	0.0292798
46608153	7	15	-2.67326	ENSBTAG00000000696	0.00751182	0.374363	46608153_7_ENSBTAG00000000696	46608153_15_ENSBTAG00000000696	0.233235	0.0292798
46627627	7	15	-2.67326	ENSBTAG00000000696	0.00751182	0.374363	46627627_7_ENSBTAG00000000696	46627627_15_ENSBTAG00000000696	0.233235	0.0292798
51316394	7	15	-2.66396	ENSBTAG00000002999	0.00772259	0.374363	51316394_7_ENSBTAG00000002999	51316394_15_ENSBTAG00000002999	0.270709	-0.0446055
51331774	7	15	-2.66396	ENSBTAG00000002999	0.00772259	0.374363	51331774_7_ENSBTAG00000002999	51331774_15_ENSBTAG00000002999	0.270709	-0.0446055
51333396	7	15	-2.66396	ENSBTAG00000002999	0.00772259	0.374363	51333396_7_ENSBTAG00000002999	51333396_15_ENSBTAG00000002999	0.270709	-0.0446055
51336838	7	15	-2.66396	ENSBTAG00000002999	0.00772259	0.374363	51336838_7_ENSBTAG00000002999	51336838_15_ENSBTAG00000002999	0.270709	-0.0446055
51142712	7	15	2.66396	ENSBTAG00000002999	0.00772259	0.374363	51142712_7_ENSBTAG00000002999	51142712_15_ENSBTAG00000002999	0.270709	-0.0446055
51268692	7	15	2.66396	ENSBTAG00000002999	0.00772259	0.374363	51268692_7_ENSBTAG00000002999	51268692_15_ENSBTAG00000002999	0.270709	-0.0446055
51271791	7	15	2.66396	ENSBTAG00000002999	0.00772259	0.374363	51271791_7_ENSBTAG00000002999	51271791_15_ENSBTAG00000002999	0.270709	-0.0446055
51315641	7	15	2.66396	ENSBTAG00000002999	0.00772259	0.374363	51315641_7_ENSBTAG00000002999	51315641_15_ENSBTAG00000002999	0.270709	-0.0446055
51321342	7	15	2.66396	ENSBTAG00000002999	0.00772259	0.374363	51321342_7_ENSBTAG00000002999	51321342_15_ENSBTAG00000002999	0.270709	-0.0446055
50679345	7	15	-2.63916	ENSBTAG00000000347	0.00831105	0.374363	50679345_7_ENSBTAG00000000347	50679345_15_ENSBTAG00000000347	0.160163	0.00840826
50962733	7	15	-2.63809	ENSBTAG00000000347	0.00833733	0.374363	50962733_7_ENSBTAG00000000347	50962733_15_ENSBTAG00000000347	-0.031819	0.204699
50964073	7	15	-2.63809	ENSBTAG00000000347	0.00833733	0.374363	50964073_7_ENSBTAG00000000347	50964073_15_ENSBTAG00000000347	-0.031819	0.204699
50732338	7	15	-2.63653	ENSBTAG00000006345	0.00837592	0.374363	50732338_7_ENSBTAG00000006345	50732338_15_ENSBTAG00000006345	0.316689	-0.0315296
50349941	7	15	-2.62026	ENSBTAG00000013109	0.00878618	0.374363	50349941_7_ENSBTAG00000013109	50349941_15_ENSBTAG00000013109	0.00305199	0.166638
50360006	7	15	-2.62026	ENSBTAG00000013109	0.00878618	0.374363	50360006_7_ENSBTAG00000013109	50360006_15_ENSBTAG00000013109	0.00305199	0.166638
50363146	7	15	-2.62026	ENSBTAG00000013109	0.00878618	0.374363	50363146_7_ENSBTAG00000013109	50363146_15_ENSBTAG00000013109	0.00305199	0.166638
50938412	7	15	2.61376	ENSBTAG00000051491	0.00895512	0.374363	50938412_7_ENSBTAG00000051491	50938412_15_ENSBTAG00000051491	0.0833322	0.0290831
51794481	7	15	-2.61014	ENSBTAG00000008433	0.00905046	0.374363	51794481_7_ENSBTAG00000008433	51794481_15_ENSBTAG00000008433	-0.0705069	0.382511
51803577	7	15	-2.61014	ENSBTAG00000008433	0.00905046	0.374363	51803577_7_ENSBTAG00000008433	51803577_15_ENSBTAG00000008433	-0.0705069	0.382511
50531577	7	15	2.60772	ENSBTAG00000008433	0.00911486	0.374363	50531577_7_ENSBTAG00000008433	50531577_15_ENSBTAG00000008433	0.0464373	0.272042
50533234	7	15	2.60772	ENSBTAG00000008433	0.00911486	0.374363	50533234_7_ENSBTAG00000008433	50533234_15_ENSBTAG00000008433	0.0464373	0.272042
51679990	7	15	-2.6042	ENSBTAG00000008433	0.00920895	0.374363	51679990_7_ENSBTAG00000008433	51679990_15_ENSBTAG00000008433	-0.0772623	0.439645
51531147	7	15	-2.60305	ENSBTAG00000002999	0.00923979	0.374363	51531147_7_ENSBTAG00000002999	51531147_15_ENSBTAG00000002999	0.192755	0.0180732
51514220	7	15	2.60305	ENSBTAG00000002999	0.00923979	0.374363	51514220_7_ENSBTAG00000002999	51514220_15_ENSBTAG00000002999	0.192755	0.0180732
51515563	7	15	2.60305	ENSBTAG00000002999	0.00923979	0.374363	51515563_7_ENSBTAG00000002999	51515563_15_ENSBTAG00000002999	0.192755	0.0180732
51518000	7	15	2.60305	ENSBTAG00000002999	0.00923979	0.374363	51518000_7_ENSBTAG00000002999	51518000_15_ENSBTAG00000002999	0.192755	0.0180732
50697814	7	15	-2.60196	ENSBTAG00000000347	0.00926919	0.374363	50697814_7_ENSBTAG00000000347	50697814_15_ENSBTAG00000000347	0.122413	0.0152757
50701364	7	15	-2.60196	ENSBTAG00000000347	0.00926919	0.374363	50701364_7_ENSBTAG00000000347	50701364_15_ENSBTAG00000000347	0.122413	0.0152757
50702674	7	15	-2.60196	ENSBTAG00000000347	0.00926919	0.374363	50702674_7_ENSBTAG00000000347	50702674_15_ENSBTAG00000000347	0.122413	0.0152757
50703206	7	15	-2.60196	ENSBTAG00000000347	0.00926919	0.374363	50703206_7_ENSBTAG00000000347	50703206_15_ENSBTAG00000000347	0.122413	0.0152757
50704110	7	15	-2.60196	ENSBTAG00000000347	0.00926919	0.374363	50704110_7_ENSBTAG00000000347	50704110_15_ENSBTAG00000000347	0.122413	0.0152757
50704567	7	15	-2.60196	ENSBTAG00000000347	0.00926919	0.374363	50704567_7_ENSBTAG00000000347	50704567_15_ENSBTAG00000000347	0.122413	0.0152757
44723298	7	15	-2.59235	ENSBTAG00000004861	0.00953237	0.374363	44723298_7_ENSBTAG00000004861	44723298_15_ENSBTAG00000004861	0.210181	-0.140342
44726878	7	15	2.59235	ENSBTAG00000004861	0.00953237	0.374363	44726878_7_ENSBTAG00000004861	44726878_15_ENSBTAG00000004861	0.210181	-0.140342
52433552	7	15	-2.59217	ENSBTAG00000019167	0.00953727	0.374363	52433552_7_ENSBTAG00000019167	52433552_15_ENSBTAG00000019167	0.346447	-0.0715813
46558036	7	15	2.58948	ENSBTAG00000000696	0.0096121	0.374363	46558036_7_ENSBTAG00000000696	46558036_15_ENSBTAG00000000696	0.251015	0.0106689
46563187	7	15	2.58948	ENSBTAG00000000696	0.0096121	0.374363	46563187_7_ENSBTAG00000000696	46563187_15_ENSBTAG00000000696	0.251015	0.0106689
52165370	7	15	2.5885	ENSBTAG00000019168	0.00963952	0.374363	52165370_7_ENSBTAG00000019168	52165370_15_ENSBTAG00000019168	0.256716	0.148933
51620821	7	15	-2.58849	ENSBTAG00000000347	0.00963986	0.374363	51620821_7_ENSBTAG00000000347	51620821_15_ENSBTAG00000000347	0.0186182	0.159774
51627281	7	15	-2.58849	ENSBTAG00000000347	0.00963986	0.374363	51627281_7_ENSBTAG00000000347	51627281_15_ENSBTAG00000000347	0.0186182	0.159774
51630406	7	15	-2.58849	ENSBTAG00000000347	0.00963986	0.374363	51630406_7_ENSBTAG00000000347	51630406_15_ENSBTAG00000000347	0.0186182	0.159774
51673993	7	15	-2.58849	ENSBTAG00000000347	0.00963986	0.374363	51673993_7_ENSBTAG00000000347	51673993_15_ENSBTAG00000000347	0.0186182	0.159774
51680978	7	15	-2.58849	ENSBTAG00000000347	0.00963986	0.374363	51680978_7_ENSBTAG00000000347	51680978_15_ENSBTAG00000000347	0.0186182	0.159774
51682782	7	15	-2.58849	ENSBTAG00000000347	0.00963986	0.374363	51682782_7_ENSBTAG00000000347	51682782_15_ENSBTAG00000000347	0.0186182	0.159774
51686234	7	15	-2.58849	ENSBTAG00000000347	0.00963986	0.374363	51686234_7_ENSBTAG00000000347	51686234_15_ENSBTAG00000000347	0.0186182	0.159774
51536654	7	15	2.58849	ENSBTAG00000000347	0.00963986	0.374363	51536654_7_ENSBTAG00000000347	51536654_15_ENSBTAG00000000347	0.0186182	0.159774
51549658	7	15	2.58849	ENSBTAG00000000347	0.00963986	0.374363	51549658_7_ENSBTAG00000000347	51549658_15_ENSBTAG00000000347	0.0186182	0.159774
51560685	7	15	2.58849	ENSBTAG00000000347	0.00963986	0.374363	51560685_7_ENSBTAG00000000347	51560685_15_ENSBTAG00000000347	0.0186182	0.159774
51584710	7	15	2.58849	ENSBTAG00000000347	0.00963986	0.374363	51584710_7_ENSBTAG00000000347	51584710_15_ENSBTAG00000000347	0.0186182	0.159774
51635120	7	15	2.58849	ENSBTAG00000000347	0.00963986	0.374363	51635120_7_ENSBTAG00000000347	51635120_15_ENSBTAG00000000347	0.0186182	0.159774
51635769	7	15	2.58849	ENSBTAG00000000347	0.00963986	0.374363	51635769_7_ENSBTAG00000000347	51635769_15_ENSBTAG00000000347	0.0186182	0.159774
51644699	7	15	2.58849	ENSBTAG00000000347	0.00963986	0.374363	51644699_7_ENSBTAG00000000347	51644699_15_ENSBTAG00000000347	0.0186182	0.159774
51651910	7	15	2.58849	ENSBTAG00000000347	0.00963986	0.374363	51651910_7_ENSBTAG00000000347	51651910_15_ENSBTAG00000000347	0.0186182	0.159774
51662625	7	15	2.58849	ENSBTAG00000000347	0.00963986	0.374363	51662625_7_ENSBTAG00000000347	51662625_15_ENSBTAG00000000347	0.0186182	0.159774
51664231	7	15	2.58849	ENSBTAG00000000347	0.00963986	0.374363	51664231_7_ENSBTAG00000000347	51664231_15_ENSBTAG00000000347	0.0186182	0.159774
47206836	7	15	2.58672	ENSBTAG00000015655	0.00968944	0.374363	47206836_7_ENSBTAG00000015655	47206836_15_ENSBTAG00000015655	0.343912	-0.0178729
47377734	7	15	2.58672	ENSBTAG00000015655	0.00968944	0.374363	47377734_7_ENSBTAG00000015655	47377734_15_ENSBTAG00000015655	0.343912	-0.0178729
47306191	7	15	-2.582	ENSBTAG00000000696	0.00982306	0.374363	47306191_7_ENSBTAG00000000696	47306191_15_ENSBTAG00000000696	0.231635	0.0099938
47315724	7	15	-2.582	ENSBTAG00000000696	0.00982306	0.374363	47315724_7_ENSBTAG00000000696	47315724_15_ENSBTAG00000000696	0.231635	0.0099938
47408926	7	15	-2.582	ENSBTAG00000000696	0.00982306	0.374363	47408926_7_ENSBTAG00000000696	47408926_15_ENSBTAG00000000696	0.231635	0.0099938
50586035	7	15	2.57256	ENSBTAG00000000347	0.010095	0.37504	50586035_7_ENSBTAG00000000347	50586035_15_ENSBTAG00000000347	0.164073	-0.0254183
45831020	7	15	-2.56801	ENSBTAG00000000694	0.0102283	0.37504	45831020_7_ENSBTAG00000000694	45831020_15_ENSBTAG00000000694	0.0362721	0.36714
45846619	7	15	-2.56801	ENSBTAG00000000694	0.0102283	0.37504	45846619_7_ENSBTAG00000000694	45846619_15_ENSBTAG00000000694	0.0362721	0.36714
45897949	7	15	2.56801	ENSBTAG00000000694	0.0102283	0.37504	45897949_7_ENSBTAG00000000694	45897949_15_ENSBTAG00000000694	0.0362721	0.36714
51812912	7	15	-2.56011	ENSBTAG00000003001	0.0104638	0.37504	51812912_7_ENSBTAG00000003001	51812912_15_ENSBTAG00000003001	0.100744	-0.10861
51819579	7	15	-2.56011	ENSBTAG00000003001	0.0104638	0.37504	51819579_7_ENSBTAG00000003001	51819579_15_ENSBTAG00000003001	0.100744	-0.10861
51839337	7	15	-2.56011	ENSBTAG00000003001	0.0104638	0.37504	51839337_7_ENSBTAG00000003001	51839337_15_ENSBTAG00000003001	0.100744	-0.10861
51848208	7	15	-2.56011	ENSBTAG00000003001	0.0104638	0.37504	51848208_7_ENSBTAG00000003001	51848208_15_ENSBTAG00000003001	0.100744	-0.10861
51866010	7	15	-2.56011	ENSBTAG00000003001	0.0104638	0.37504	51866010_7_ENSBTAG00000003001	51866010_15_ENSBTAG00000003001	0.100744	-0.10861
51812912	7	15	-2.55881	ENSBTAG00000013109	0.0105032	0.37504	51812912_7_ENSBTAG00000013109	51812912_15_ENSBTAG00000013109	0.0318596	0.075245
51819579	7	15	-2.55881	ENSBTAG00000013109	0.0105032	0.37504	51819579_7_ENSBTAG00000013109	51819579_15_ENSBTAG00000013109	0.0318596	0.075245
51839337	7	15	-2.55881	ENSBTAG00000013109	0.0105032	0.37504	51839337_7_ENSBTAG00000013109	51839337_15_ENSBTAG00000013109	0.0318596	0.075245
51848208	7	15	-2.55881	ENSBTAG00000013109	0.0105032	0.37504	51848208_7_ENSBTAG00000013109	51848208_15_ENSBTAG00000013109	0.0318596	0.075245
51866010	7	15	-2.55881	ENSBTAG00000013109	0.0105032	0.37504	51866010_7_ENSBTAG00000013109	51866010_15_ENSBTAG00000013109	0.0318596	0.075245
50705248	7	15	-2.55265	ENSBTAG00000013109	0.0106907	0.380024	50705248_7_ENSBTAG00000013109	50705248_15_ENSBTAG00000013109	0.0640773	0.0123038
47042046	7	15	2.55068	ENSBTAG00000000696	0.0107512	0.380467	47042046_7_ENSBTAG00000000696	47042046_15_ENSBTAG00000000696	0.220803	0.0107032
46441823	0	15	-2.43557	ENSBTAG00000015655	0.0148685	0.382059	46441823_0_ENSBTAG00000015655	46441823_15_ENSBTAG00000015655	0.21664	-0.138887
46445229	0	15	-2.43557	ENSBTAG00000015655	0.0148685	0.382059	46445229_0_ENSBTAG00000015655	46445229_15_ENSBTAG00000015655	0.21664	-0.138887
52165370	7	15	2.53612	ENSBTAG00000051491	0.0112088	0.383327	52165370_7_ENSBTAG00000051491	52165370_15_ENSBTAG00000051491	0.116816	-0.00782195
52090903	7	15	2.53262	ENSBTAG00000008433	0.0113212	0.383327	52090903_7_ENSBTAG00000008433	52090903_15_ENSBTAG00000008433	0.149762	0.223272
52092527	7	15	2.53262	ENSBTAG00000008433	0.0113212	0.383327	52092527_7_ENSBTAG00000008433	52092527_15_ENSBTAG00000008433	0.149762	0.223272
52093952	7	15	2.53262	ENSBTAG00000008433	0.0113212	0.383327	52093952_7_ENSBTAG00000008433	52093952_15_ENSBTAG00000008433	0.149762	0.223272
51050303	7	15	-2.52845	ENSBTAG00000002999	0.0114566	0.383327	51050303_7_ENSBTAG00000002999	51050303_15_ENSBTAG00000002999	0.0882304	0.11744
50349941	7	15	-2.52633	ENSBTAG00000000347	0.011526	0.383327	50349941_7_ENSBTAG00000000347	50349941_15_ENSBTAG00000000347	-0.0387746	0.204111
50360006	7	15	-2.52633	ENSBTAG00000000347	0.011526	0.383327	50360006_7_ENSBTAG00000000347	50360006_15_ENSBTAG00000000347	-0.0387746	0.204111
50363146	7	15	-2.52633	ENSBTAG00000000347	0.011526	0.383327	50363146_7_ENSBTAG00000000347	50363146_15_ENSBTAG00000000347	-0.0387746	0.204111
51951393	7	15	-2.52063	ENSBTAG00000027676	0.0117145	0.383327	51951393_7_ENSBTAG00000027676	51951393_15_ENSBTAG00000027676	0.515602	-0.145068
51930707	7	15	2.52063	ENSBTAG00000027676	0.0117145	0.383327	51930707_7_ENSBTAG00000027676	51930707_15_ENSBTAG00000027676	0.515602	-0.145068
44542940	7	15	2.51775	ENSBTAG00000004861	0.0118108	0.383327	44542940_7_ENSBTAG00000004861	44542940_15_ENSBTAG00000004861	0.0998257	0.0653599
51693636	7	15	2.51657	ENSBTAG00000008433	0.0118504	0.383327	51693636_7_ENSBTAG00000008433	51693636_15_ENSBTAG00000008433	0.138067	0.22524
51694817	7	15	2.51657	ENSBTAG00000008433	0.0118504	0.383327	51694817_7_ENSBTAG00000008433	51694817_15_ENSBTAG00000008433	0.138067	0.22524
45077168	7	15	2.50968	ENSBTAG00000004861	0.012084	0.383327	45077168_7_ENSBTAG00000004861	45077168_15_ENSBTAG00000004861	0.0256824	0.299023
45078576	7	15	2.50968	ENSBTAG00000004861	0.012084	0.383327	45078576_7_ENSBTAG00000004861	45078576_15_ENSBTAG00000004861	0.0256824	0.299023
45080137	7	15	2.50968	ENSBTAG00000004861	0.012084	0.383327	45080137_7_ENSBTAG00000004861	45080137_15_ENSBTAG00000004861	0.0256824	0.299023
50697814	7	15	-2.50179	ENSBTAG00000018449	0.0123567	0.383327	50697814_7_ENSBTAG00000018449	50697814_15_ENSBTAG00000018449	0.196767	0.164346
50701364	7	15	-2.50179	ENSBTAG00000018449	0.0123567	0.383327	50701364_7_ENSBTAG00000018449	50701364_15_ENSBTAG00000018449	0.196767	0.164346
50702674	7	15	-2.50179	ENSBTAG00000018449	0.0123567	0.383327	50702674_7_ENSBTAG00000018449	50702674_15_ENSBTAG00000018449	0.196767	0.164346
50703206	7	15	-2.50179	ENSBTAG00000018449	0.0123567	0.383327	50703206_7_ENSBTAG00000018449	50703206_15_ENSBTAG00000018449	0.196767	0.164346
50704110	7	15	-2.50179	ENSBTAG00000018449	0.0123567	0.383327	50704110_7_ENSBTAG00000018449	50704110_15_ENSBTAG00000018449	0.196767	0.164346
50704567	7	15	-2.50179	ENSBTAG00000018449	0.0123567	0.383327	50704567_7_ENSBTAG00000018449	50704567_15_ENSBTAG00000018449	0.196767	0.164346
47316466	7	15	-2.50127	ENSBTAG00000000694	0.0123749	0.383327	47316466_7_ENSBTAG00000000694	47316466_15_ENSBTAG00000000694	0.180079	0.109968
47327430	7	15	-2.50127	ENSBTAG00000000694	0.0123749	0.383327	47327430_7_ENSBTAG00000000694	47327430_15_ENSBTAG00000000694	0.180079	0.109968
47316466	7	15	-2.48352	ENSBTAG00000000696	0.0130092	0.383327	47316466_7_ENSBTAG00000000696	47316466_15_ENSBTAG00000000696	0.174964	0.0397527
47327430	7	15	-2.48352	ENSBTAG00000000696	0.0130092	0.383327	47327430_7_ENSBTAG00000000696	47327430_15_ENSBTAG00000000696	0.174964	0.0397527
51226759	7	15	2.47203	ENSBTAG00000008433	0.0134349	0.383327	51226759_7_ENSBTAG00000008433	51226759_15_ENSBTAG00000008433	-0.0677561	0.38081
50689212	7	15	-2.47095	ENSBTAG00000006345	0.0134755	0.383327	50689212_7_ENSBTAG00000006345	50689212_15_ENSBTAG00000006345	0.24213	0.0409123
50689904	7	15	-2.47095	ENSBTAG00000006345	0.0134755	0.383327	50689904_7_ENSBTAG00000006345	50689904_15_ENSBTAG00000006345	0.24213	0.0409123
50692104	7	15	-2.47095	ENSBTAG00000006345	0.0134755	0.383327	50692104_7_ENSBTAG00000006345	50692104_15_ENSBTAG00000006345	0.24213	0.0409123
51316394	7	15	-2.47039	ENSBTAG00000018449	0.0134965	0.383327	51316394_7_ENSBTAG00000018449	51316394_15_ENSBTAG00000018449	0.171818	0.289653
51331774	7	15	-2.47039	ENSBTAG00000018449	0.0134965	0.383327	51331774_7_ENSBTAG00000018449	51331774_15_ENSBTAG00000018449	0.171818	0.289653
51333396	7	15	-2.47039	ENSBTAG00000018449	0.0134965	0.383327	51333396_7_ENSBTAG00000018449	51333396_15_ENSBTAG00000018449	0.171818	0.289653
51336838	7	15	-2.47039	ENSBTAG00000018449	0.0134965	0.383327	51336838_7_ENSBTAG00000018449	51336838_15_ENSBTAG00000018449	0.171818	0.289653
51142712	7	15	2.47039	ENSBTAG00000018449	0.0134965	0.383327	51142712_7_ENSBTAG00000018449	51142712_15_ENSBTAG00000018449	0.171818	0.289653
51268692	7	15	2.47039	ENSBTAG00000018449	0.0134965	0.383327	51268692_7_ENSBTAG00000018449	51268692_15_ENSBTAG00000018449	0.171818	0.289653
51271791	7	15	2.47039	ENSBTAG00000018449	0.0134965	0.383327	51271791_7_ENSBTAG00000018449	51271791_15_ENSBTAG00000018449	0.171818	0.289653
51315641	7	15	2.47039	ENSBTAG00000018449	0.0134965	0.383327	51315641_7_ENSBTAG00000018449	51315641_15_ENSBTAG00000018449	0.171818	0.289653
51321342	7	15	2.47039	ENSBTAG00000018449	0.0134965	0.383327	51321342_7_ENSBTAG00000018449	51321342_15_ENSBTAG00000018449	0.171818	0.289653
45676502	7	15	-2.47031	ENSBTAG00000000694	0.0134996	0.383327	45676502_7_ENSBTAG00000000694	45676502_15_ENSBTAG00000000694	0.0137588	0.341048
45679408	7	15	-2.47031	ENSBTAG00000000694	0.0134996	0.383327	45679408_7_ENSBTAG00000000694	45679408_15_ENSBTAG00000000694	0.0137588	0.341048
45680156	7	15	-2.47031	ENSBTAG00000000694	0.0134996	0.383327	45680156_7_ENSBTAG00000000694	45680156_15_ENSBTAG00000000694	0.0137588	0.341048
51679990	7	15	-2.46716	ENSBTAG00000014167	0.0136189	0.383327	51679990_7_ENSBTAG00000014167	51679990_15_ENSBTAG00000014167	0.0186608	0.316994
50680655	7	15	2.46641	ENSBTAG00000008433	0.0136475	0.383327	50680655_7_ENSBTAG00000008433	50680655_15_ENSBTAG00000008433	0.315927	0.174809
51245926	7	15	2.46587	ENSBTAG00000019168	0.0136682	0.383327	51245926_7_ENSBTAG00000019168	51245926_15_ENSBTAG00000019168	0.105733	0.185839
51536654	7	15	2.46165	ENSBTAG00000008433	0.0138301	0.383327	51536654_7_ENSBTAG00000008433	51536654_15_ENSBTAG00000008433	-0.064453	0.348989
51549658	7	15	2.46165	ENSBTAG00000008433	0.0138301	0.383327	51549658_7_ENSBTAG00000008433	51549658_15_ENSBTAG00000008433	-0.064453	0.348989
51560685	7	15	2.46165	ENSBTAG00000008433	0.0138301	0.383327	51560685_7_ENSBTAG00000008433	51560685_15_ENSBTAG00000008433	-0.064453	0.348989
51584710	7	15	2.46165	ENSBTAG00000008433	0.0138301	0.383327	51584710_7_ENSBTAG00000008433	51584710_15_ENSBTAG00000008433	-0.064453	0.348989
51620821	7	15	-2.46165	ENSBTAG00000008433	0.0138301	0.383327	51620821_7_ENSBTAG00000008433	51620821_15_ENSBTAG00000008433	-0.064453	0.348989
51627281	7	15	-2.46165	ENSBTAG00000008433	0.0138301	0.383327	51627281_7_ENSBTAG00000008433	51627281_15_ENSBTAG00000008433	-0.064453	0.348989
51630406	7	15	-2.46165	ENSBTAG00000008433	0.0138301	0.383327	51630406_7_ENSBTAG00000008433	51630406_15_ENSBTAG00000008433	-0.064453	0.348989
51635120	7	15	2.46165	ENSBTAG00000008433	0.0138301	0.383327	51635120_7_ENSBTAG00000008433	51635120_15_ENSBTAG00000008433	-0.064453	0.348989
51635769	7	15	2.46165	ENSBTAG00000008433	0.0138301	0.383327	51635769_7_ENSBTAG00000008433	51635769_15_ENSBTAG00000008433	-0.064453	0.348989
51644699	7	15	2.46165	ENSBTAG00000008433	0.0138301	0.383327	51644699_7_ENSBTAG00000008433	51644699_15_ENSBTAG00000008433	-0.064453	0.348989
51651910	7	15	2.46165	ENSBTAG00000008433	0.0138301	0.383327	51651910_7_ENSBTAG00000008433	51651910_15_ENSBTAG00000008433	-0.064453	0.348989
51662625	7	15	2.46165	ENSBTAG00000008433	0.0138301	0.383327	51662625_7_ENSBTAG00000008433	51662625_15_ENSBTAG00000008433	-0.064453	0.348989
51664231	7	15	2.46165	ENSBTAG00000008433	0.0138301	0.383327	51664231_7_ENSBTAG00000008433	51664231_15_ENSBTAG00000008433	-0.064453	0.348989
51673993	7	15	-2.46165	ENSBTAG00000008433	0.0138301	0.383327	51673993_7_ENSBTAG00000008433	51673993_15_ENSBTAG00000008433	-0.064453	0.348989
51680978	7	15	-2.46165	ENSBTAG00000008433	0.0138301	0.383327	51680978_7_ENSBTAG00000008433	51680978_15_ENSBTAG00000008433	-0.064453	0.348989
51682782	7	15	-2.46165	ENSBTAG00000008433	0.0138301	0.383327	51682782_7_ENSBTAG00000008433	51682782_15_ENSBTAG00000008433	-0.064453	0.348989
51686234	7	15	-2.46165	ENSBTAG00000008433	0.0138301	0.383327	51686234_7_ENSBTAG00000008433	51686234_15_ENSBTAG00000008433	-0.064453	0.348989
51122115	7	15	2.45766	ENSBTAG00000013109	0.0139847	0.384545	51122115_7_ENSBTAG00000013109	51122115_15_ENSBTAG00000013109	0.0676832	0.033772
47306191	7	15	-2.45552	ENSBTAG00000000694	0.0140681	0.384545	47306191_7_ENSBTAG00000000694	47306191_15_ENSBTAG00000000694	0.0815161	0.240675
47315724	7	15	-2.45552	ENSBTAG00000000694	0.0140681	0.384545	47315724_7_ENSBTAG00000000694	47315724_15_ENSBTAG00000000694	0.0815161	0.240675
47408926	7	15	-2.45552	ENSBTAG00000000694	0.0140681	0.384545	47408926_7_ENSBTAG00000000694	47408926_15_ENSBTAG00000000694	0.0815161	0.240675
51265571	0	15	-2.43149	ENSBTAG00000008433	0.0150368	0.385178	51265571_0_ENSBTAG00000008433	51265571_15_ENSBTAG00000008433	-0.0773515	0.386874
51358817	0	15	-2.42424	ENSBTAG00000006345	0.0153405	0.391733	51358817_0_ENSBTAG00000006345	51358817_15_ENSBTAG00000006345	0.144032	0.0241119
47208675	7	15	2.44305	ENSBTAG00000000696	0.0145637	0.395366	47208675_7_ENSBTAG00000000696	47208675_15_ENSBTAG00000000696	0.226152	-0.00497215
47210969	7	15	2.44305	ENSBTAG00000000696	0.0145637	0.395366	47210969_7_ENSBTAG00000000696	47210969_15_ENSBTAG00000000696	0.226152	-0.00497215
51373491	0	15	-2.40802	ENSBTAG00000006345	0.0160392	0.398317	51373491_0_ENSBTAG00000006345	51373491_15_ENSBTAG00000006345	0.161761	0.0299687
46891506	0	15	2.40783	ENSBTAG00000000696	0.0160475	0.398317	46891506_0_ENSBTAG00000000696	46891506_15_ENSBTAG00000000696	0.116434	-0.0493555
46923072	0	15	-2.40783	ENSBTAG00000000696	0.0160475	0.398317	46923072_0_ENSBTAG00000000696	46923072_15_ENSBTAG00000000696	0.116434	-0.0493555
46923766	0	15	-2.40783	ENSBTAG00000000696	0.0160475	0.398317	46923766_0_ENSBTAG00000000696	46923766_15_ENSBTAG00000000696	0.116434	-0.0493555
46940490	0	15	2.40783	ENSBTAG00000000696	0.0160475	0.398317	46940490_0_ENSBTAG00000000696	46940490_15_ENSBTAG00000000696	0.116434	-0.0493555
46943434	0	15	2.40783	ENSBTAG00000000696	0.0160475	0.398317	46943434_0_ENSBTAG00000000696	46943434_15_ENSBTAG00000000696	0.116434	-0.0493555
51281857	0	15	-2.40448	ENSBTAG00000023648	0.0161955	0.398317	51281857_0_ENSBTAG00000023648	51281857_15_ENSBTAG00000023648	0.0474198	0.257008
51669502	0	15	-2.40156	ENSBTAG00000018449	0.0163254	0.398317	51669502_0_ENSBTAG00000018449	51669502_15_ENSBTAG00000018449	-0.132862	0.260324
46672110	0	15	2.40107	ENSBTAG00000000696	0.0163472	0.398317	46672110_0_ENSBTAG00000000696	46672110_15_ENSBTAG00000000696	0.0473453	0.034706
46793959	0	15	-2.40107	ENSBTAG00000000696	0.0163472	0.398317	46793959_0_ENSBTAG00000000696	46793959_15_ENSBTAG00000000696	0.0473453	0.034706
52089246	0	15	2.39858	ENSBTAG00000023648	0.0164586	0.398317	52089246_0_ENSBTAG00000023648	52089246_15_ENSBTAG00000023648	0.114444	0.0173253
46424811	0	15	-2.39718	ENSBTAG00000000694	0.0165216	0.398317	46424811_0_ENSBTAG00000000694	46424811_15_ENSBTAG00000000694	-0.0546397	0.316957
46427110	0	15	-2.39718	ENSBTAG00000000694	0.0165216	0.398317	46427110_0_ENSBTAG00000000694	46427110_15_ENSBTAG00000000694	-0.0546397	0.316957
46428618	0	15	-2.39718	ENSBTAG00000000694	0.0165216	0.398317	46428618_0_ENSBTAG00000000694	46428618_15_ENSBTAG00000000694	-0.0546397	0.316957
46393361	0	15	2.39718	ENSBTAG00000000694	0.0165216	0.398317	46393361_0_ENSBTAG00000000694	46393361_15_ENSBTAG00000000694	-0.0546397	0.316957
46396598	0	15	2.39718	ENSBTAG00000000694	0.0165216	0.398317	46396598_0_ENSBTAG00000000694	46396598_15_ENSBTAG00000000694	-0.0546397	0.316957
46408763	0	15	2.39718	ENSBTAG00000000694	0.0165216	0.398317	46408763_0_ENSBTAG00000000694	46408763_15_ENSBTAG00000000694	-0.0546397	0.316957
46415312	0	15	2.39718	ENSBTAG00000000694	0.0165216	0.398317	46415312_0_ENSBTAG00000000694	46415312_15_ENSBTAG00000000694	-0.0546397	0.316957
46417154	0	15	2.39718	ENSBTAG00000000694	0.0165216	0.398317	46417154_0_ENSBTAG00000000694	46417154_15_ENSBTAG00000000694	-0.0546397	0.316957
46699318	0	15	2.39568	ENSBTAG00000000696	0.0165896	0.398782	46699318_0_ENSBTAG00000000696	46699318_15_ENSBTAG00000000696	0.172464	-0.0875716
46661531	0	15	2.39322	ENSBTAG00000000697	0.016701	0.399034	46661531_0_ENSBTAG00000000697	46661531_15_ENSBTAG00000000697	-0.0641659	0.193454
46785045	0	15	2.39265	ENSBTAG00000000696	0.0167273	0.399034	46785045_0_ENSBTAG00000000696	46785045_15_ENSBTAG00000000696	0.0407387	0.0447306
46921521	0	15	2.39011	ENSBTAG00000015655	0.0168434	0.399034	46921521_0_ENSBTAG00000015655	46921521_15_ENSBTAG00000015655	0.201288	-0.126582
46925315	0	15	2.39011	ENSBTAG00000015655	0.0168434	0.399034	46925315_0_ENSBTAG00000015655	46925315_15_ENSBTAG00000015655	0.201288	-0.126582
46955071	0	15	2.39011	ENSBTAG00000015655	0.0168434	0.399034	46955071_0_ENSBTAG00000015655	46955071_15_ENSBTAG00000015655	0.201288	-0.126582
46439698	7	15	2.42953	ENSBTAG00000000696	0.0151186	0.40044	46439698_7_ENSBTAG00000000696	46439698_15_ENSBTAG00000000696	0.220803	-0.0110764
46440243	7	15	2.42953	ENSBTAG00000000696	0.0151186	0.40044	46440243_7_ENSBTAG00000000696	46440243_15_ENSBTAG00000000696	0.220803	-0.0110764
46442941	7	15	2.42953	ENSBTAG00000000696	0.0151186	0.40044	46442941_7_ENSBTAG00000000696	46442941_15_ENSBTAG00000000696	0.220803	-0.0110764
46446227	7	15	2.42953	ENSBTAG00000000696	0.0151186	0.40044	46446227_7_ENSBTAG00000000696	46446227_15_ENSBTAG00000000696	0.220803	-0.0110764
46447017	7	15	2.42953	ENSBTAG00000000696	0.0151186	0.40044	46447017_7_ENSBTAG00000000696	46447017_15_ENSBTAG00000000696	0.220803	-0.0110764
46807451	7	15	2.42953	ENSBTAG00000000696	0.0151186	0.40044	46807451_7_ENSBTAG00000000696	46807451_15_ENSBTAG00000000696	0.220803	-0.0110764
47082880	7	15	2.42953	ENSBTAG00000000696	0.0151186	0.40044	47082880_7_ENSBTAG00000000696	47082880_15_ENSBTAG00000000696	0.220803	-0.0110764
51265571	7	15	-2.42866	ENSBTAG00000014167	0.0151548	0.40044	51265571_7_ENSBTAG00000014167	51265571_15_ENSBTAG00000014167	0.0938914	0.323244
47199685	0	15	-2.38656	ENSBTAG00000000696	0.017007	0.401315	47199685_0_ENSBTAG00000000696	47199685_15_ENSBTAG00000000696	-0.00365999	0.129641
52091599	0	15	2.38589	ENSBTAG00000018449	0.0170376	0.401315	52091599_0_ENSBTAG00000018449	52091599_15_ENSBTAG00000018449	-0.0218193	0.137766
52086164	0	15	-2.38209	ENSBTAG00000017964	0.0172147	0.403088	52086164_0_ENSBTAG00000017964	52086164_15_ENSBTAG00000017964	0.0994505	0.0642983
52088404	0	15	-2.38209	ENSBTAG00000017964	0.0172147	0.403088	52088404_0_ENSBTAG00000017964	52088404_15_ENSBTAG00000017964	0.0994505	0.0642983
47183086	0	15	-2.3784	ENSBTAG00000000696	0.0173878	0.403088	47183086_0_ENSBTAG00000000696	47183086_15_ENSBTAG00000000696	0.0845385	-0.0222757
47185375	0	15	-2.3784	ENSBTAG00000000696	0.0173878	0.403088	47185375_0_ENSBTAG00000000696	47185375_15_ENSBTAG00000000696	0.0845385	-0.0222757
51888729	0	15	-2.37684	ENSBTAG00000014167	0.0174614	0.403088	51888729_0_ENSBTAG00000014167	51888729_15_ENSBTAG00000014167	0.145407	0.198464
52086164	0	15	-2.37377	ENSBTAG00000002999	0.0176076	0.403088	52086164_0_ENSBTAG00000002999	52086164_15_ENSBTAG00000002999	0.175615	-0.0561778
52088404	0	15	-2.37377	ENSBTAG00000002999	0.0176076	0.403088	52088404_0_ENSBTAG00000002999	52088404_15_ENSBTAG00000002999	0.175615	-0.0561778
46556504	0	15	2.37177	ENSBTAG00000000697	0.017703	0.403088	46556504_0_ENSBTAG00000000697	46556504_15_ENSBTAG00000000697	-0.100563	0.239044
46645269	0	15	2.37177	ENSBTAG00000000697	0.017703	0.403088	46645269_0_ENSBTAG00000000697	46645269_15_ENSBTAG00000000697	-0.100563	0.239044
46646092	0	15	2.37177	ENSBTAG00000000697	0.017703	0.403088	46646092_0_ENSBTAG00000000697	46646092_15_ENSBTAG00000000697	-0.100563	0.239044
46660825	0	15	2.37177	ENSBTAG00000000697	0.017703	0.403088	46660825_0_ENSBTAG00000000697	46660825_15_ENSBTAG00000000697	-0.100563	0.239044
46664747	0	15	2.37177	ENSBTAG00000000697	0.017703	0.403088	46664747_0_ENSBTAG00000000697	46664747_15_ENSBTAG00000000697	-0.100563	0.239044
46973301	0	15	2.36474	ENSBTAG00000000697	0.0180429	0.405573	46973301_0_ENSBTAG00000000697	46973301_15_ENSBTAG00000000697	-0.0359151	0.159989
46983548	0	15	-2.36474	ENSBTAG00000000697	0.0180429	0.405573	46983548_0_ENSBTAG00000000697	46983548_15_ENSBTAG00000000697	-0.0359151	0.159989
46995107	0	15	-2.36474	ENSBTAG00000000697	0.0180429	0.405573	46995107_0_ENSBTAG00000000697	46995107_15_ENSBTAG00000000697	-0.0359151	0.159989
46764690	0	15	2.35864	ENSBTAG00000027642	0.0183423	0.405573	46764690_0_ENSBTAG00000027642	46764690_15_ENSBTAG00000027642	0.072316	-0.0776444
46765318	0	15	-2.35864	ENSBTAG00000027642	0.0183423	0.405573	46765318_0_ENSBTAG00000027642	46765318_15_ENSBTAG00000027642	0.072316	-0.0776444
51783729	0	15	-2.35835	ENSBTAG00000055237	0.0183564	0.405573	51783729_0_ENSBTAG00000055237	51783729_15_ENSBTAG00000055237	-0.119583	0.331611
51786274	0	15	-2.35835	ENSBTAG00000055237	0.0183564	0.405573	51786274_0_ENSBTAG00000055237	51786274_15_ENSBTAG00000055237	-0.119583	0.331611
51800576	0	15	-2.35835	ENSBTAG00000055237	0.0183564	0.405573	51800576_0_ENSBTAG00000055237	51800576_15_ENSBTAG00000055237	-0.119583	0.331611
51816917	0	15	-2.35835	ENSBTAG00000055237	0.0183564	0.405573	51816917_0_ENSBTAG00000055237	51816917_15_ENSBTAG00000055237	-0.119583	0.331611
51823248	0	15	-2.35835	ENSBTAG00000055237	0.0183564	0.405573	51823248_0_ENSBTAG00000055237	51823248_15_ENSBTAG00000055237	-0.119583	0.331611
51830510	0	15	-2.35835	ENSBTAG00000055237	0.0183564	0.405573	51830510_0_ENSBTAG00000055237	51830510_15_ENSBTAG00000055237	-0.119583	0.331611
52202359	0	15	2.35519	ENSBTAG00000027676	0.018513	0.407934	52202359_0_ENSBTAG00000027676	52202359_15_ENSBTAG00000027676	-0.0141196	0.0844094
52091599	0	15	2.35274	ENSBTAG00000055237	0.0186356	0.409533	52091599_0_ENSBTAG00000055237	52091599_15_ENSBTAG00000055237	0.115549	0.0466345
51828154	0	15	-2.34778	ENSBTAG00000053052	0.0188858	0.410335	51828154_0_ENSBTAG00000053052	51828154_15_ENSBTAG00000053052	0.287694	0.289782
51679990	0	15	-2.34403	ENSBTAG00000027676	0.0190767	0.410335	51679990_0_ENSBTAG00000027676	51679990_15_ENSBTAG00000027676	0.0413283	0.0959583
51891502	0	15	-2.34264	ENSBTAG00000018449	0.019148	0.410335	51891502_0_ENSBTAG00000018449	51891502_15_ENSBTAG00000018449	-0.120555	0.215726
51924212	0	15	2.33477	ENSBTAG00000023648	0.0195553	0.410335	51924212_0_ENSBTAG00000023648	51924212_15_ENSBTAG00000023648	0.208264	-0.136484
46400167	0	15	-2.33204	ENSBTAG00000000696	0.0196984	0.410335	46400167_0_ENSBTAG00000000696	46400167_15_ENSBTAG00000000696	0.0774296	-0.0234757
51776850	0	15	-2.33174	ENSBTAG00000023648	0.0197145	0.410335	51776850_0_ENSBTAG00000023648	51776850_15_ENSBTAG00000023648	0.0542812	0.167008
51852853	0	15	2.33174	ENSBTAG00000023648	0.0197145	0.410335	51852853_0_ENSBTAG00000023648	51852853_15_ENSBTAG00000023648	0.0542812	0.167008
51858666	0	15	2.33174	ENSBTAG00000023648	0.0197145	0.410335	51858666_0_ENSBTAG00000023648	51858666_15_ENSBTAG00000023648	0.0542812	0.167008
46489980	0	15	-2.33131	ENSBTAG00000000697	0.019737	0.410335	46489980_0_ENSBTAG00000000697	46489980_15_ENSBTAG00000000697	0.00277754	0.132907
51903816	0	15	-2.33012	ENSBTAG00000053052	0.0197998	0.410335	51903816_0_ENSBTAG00000053052	51903816_15_ENSBTAG00000053052	0.3201	0.245899
51142712	0	15	2.32584	ENSBTAG00000055237	0.020027	0.410335	51142712_0_ENSBTAG00000055237	51142712_15_ENSBTAG00000055237	0.125257	0.044351
51268692	0	15	2.32584	ENSBTAG00000055237	0.020027	0.410335	51268692_0_ENSBTAG00000055237	51268692_15_ENSBTAG00000055237	0.125257	0.044351
51271791	0	15	2.32584	ENSBTAG00000055237	0.020027	0.410335	51271791_0_ENSBTAG00000055237	51271791_15_ENSBTAG00000055237	0.125257	0.044351
51315641	0	15	2.32584	ENSBTAG00000055237	0.020027	0.410335	51315641_0_ENSBTAG00000055237	51315641_15_ENSBTAG00000055237	0.125257	0.044351
51321342	0	15	2.32584	ENSBTAG00000055237	0.020027	0.410335	51321342_0_ENSBTAG00000055237	51321342_15_ENSBTAG00000055237	0.125257	0.044351
51316394	0	15	-2.32584	ENSBTAG00000055237	0.020027	0.410335	51316394_0_ENSBTAG00000055237	51316394_15_ENSBTAG00000055237	0.125257	0.044351
51331774	0	15	-2.32584	ENSBTAG00000055237	0.020027	0.410335	51331774_0_ENSBTAG00000055237	51331774_15_ENSBTAG00000055237	0.125257	0.044351
51333396	0	15	-2.32584	ENSBTAG00000055237	0.020027	0.410335	51333396_0_ENSBTAG00000055237	51333396_15_ENSBTAG00000055237	0.125257	0.044351
51336838	0	15	-2.32584	ENSBTAG00000055237	0.020027	0.410335	51336838_0_ENSBTAG00000055237	51336838_15_ENSBTAG00000055237	0.125257	0.044351
46874202	0	15	-2.31557	ENSBTAG00000000697	0.020582	0.410335	46874202_0_ENSBTAG00000000697	46874202_15_ENSBTAG00000000697	-0.0176863	0.137124
46879850	0	15	-2.31557	ENSBTAG00000000697	0.020582	0.410335	46879850_0_ENSBTAG00000000697	46879850_15_ENSBTAG00000000697	-0.0176863	0.137124
46935530	0	15	-2.31557	ENSBTAG00000000697	0.020582	0.410335	46935530_0_ENSBTAG00000000697	46935530_15_ENSBTAG00000000697	-0.0176863	0.137124
46947260	0	15	2.31557	ENSBTAG00000000697	0.020582	0.410335	46947260_0_ENSBTAG00000000697	46947260_15_ENSBTAG00000000697	-0.0176863	0.137124
46952409	0	15	2.31557	ENSBTAG00000000697	0.020582	0.410335	46952409_0_ENSBTAG00000000697	46952409_15_ENSBTAG00000000697	-0.0176863	0.137124
52202359	0	15	2.31517	ENSBTAG00000018449	0.0206034	0.410335	52202359_0_ENSBTAG00000018449	52202359_15_ENSBTAG00000018449	0.0436202	0.0974652
51373491	0	15	-2.31504	ENSBTAG00000053052	0.0206106	0.410335	51373491_0_ENSBTAG00000053052	51373491_15_ENSBTAG00000053052	0.294425	0.304739
46721184	0	15	-2.3129	ENSBTAG00000027642	0.0207279	0.410335	46721184_0_ENSBTAG00000027642	46721184_15_ENSBTAG00000027642	-0.0847691	0.097874
45716064	0	15	-2.3107	ENSBTAG00000015655	0.0208496	0.410335	45716064_0_ENSBTAG00000015655	45716064_15_ENSBTAG00000015655	0.210166	-0.150374
45793534	0	15	-2.3107	ENSBTAG00000015655	0.0208496	0.410335	45793534_0_ENSBTAG00000015655	45793534_15_ENSBTAG00000015655	0.210166	-0.150374
45804166	0	15	-2.3107	ENSBTAG00000015655	0.0208496	0.410335	45804166_0_ENSBTAG00000015655	45804166_15_ENSBTAG00000015655	0.210166	-0.150374
45807442	0	15	-2.3107	ENSBTAG00000015655	0.0208496	0.410335	45807442_0_ENSBTAG00000015655	45807442_15_ENSBTAG00000015655	0.210166	-0.150374
45794629	0	15	2.3107	ENSBTAG00000015655	0.0208496	0.410335	45794629_0_ENSBTAG00000015655	45794629_15_ENSBTAG00000015655	0.210166	-0.150374
46725381	0	15	-2.30757	ENSBTAG00000000694	0.0210228	0.410335	46725381_0_ENSBTAG00000000694	46725381_15_ENSBTAG00000000694	0.0330931	0.197376
46739781	0	15	-2.30757	ENSBTAG00000000694	0.0210228	0.410335	46739781_0_ENSBTAG00000000694	46739781_15_ENSBTAG00000000694	0.0330931	0.197376
46740687	0	15	-2.30757	ENSBTAG00000000694	0.0210228	0.410335	46740687_0_ENSBTAG00000000694	46740687_15_ENSBTAG00000000694	0.0330931	0.197376
46742161	0	15	2.30757	ENSBTAG00000000694	0.0210228	0.410335	46742161_0_ENSBTAG00000000694	46742161_15_ENSBTAG00000000694	0.0330931	0.197376
46810436	0	15	-2.30757	ENSBTAG00000000694	0.0210228	0.410335	46810436_0_ENSBTAG00000000694	46810436_15_ENSBTAG00000000694	0.0330931	0.197376
46816447	0	15	-2.30757	ENSBTAG00000000694	0.0210228	0.410335	46816447_0_ENSBTAG00000000694	46816447_15_ENSBTAG00000000694	0.0330931	0.197376
46820231	0	15	-2.30757	ENSBTAG00000000694	0.0210228	0.410335	46820231_0_ENSBTAG00000000694	46820231_15_ENSBTAG00000000694	0.0330931	0.197376
46830682	0	15	-2.30757	ENSBTAG00000000694	0.0210228	0.410335	46830682_0_ENSBTAG00000000694	46830682_15_ENSBTAG00000000694	0.0330931	0.197376
46839816	0	15	-2.30757	ENSBTAG00000000694	0.0210228	0.410335	46839816_0_ENSBTAG00000000694	46839816_15_ENSBTAG00000000694	0.0330931	0.197376
46416458	0	15	-2.2979	ENSBTAG00000027642	0.0215673	0.410335	46416458_0_ENSBTAG00000027642	46416458_15_ENSBTAG00000027642	0.084034	-0.0934437
46418032	0	15	-2.2979	ENSBTAG00000027642	0.0215673	0.410335	46418032_0_ENSBTAG00000027642	46418032_15_ENSBTAG00000027642	0.084034	-0.0934437
51189173	0	15	-2.29691	ENSBTAG00000023648	0.0216238	0.410335	51189173_0_ENSBTAG00000023648	51189173_15_ENSBTAG00000023648	0.0404085	0.249727
51367615	0	15	-2.29691	ENSBTAG00000023648	0.0216238	0.410335	51367615_0_ENSBTAG00000023648	51367615_15_ENSBTAG00000023648	0.0404085	0.249727
51532070	0	15	2.29691	ENSBTAG00000023648	0.0216238	0.410335	51532070_0_ENSBTAG00000023648	51532070_15_ENSBTAG00000023648	0.0404085	0.249727
51533636	0	15	-2.29691	ENSBTAG00000023648	0.0216238	0.410335	51533636_0_ENSBTAG00000023648	51533636_15_ENSBTAG00000023648	0.0404085	0.249727
51534139	0	15	-2.29691	ENSBTAG00000023648	0.0216238	0.410335	51534139_0_ENSBTAG00000023648	51534139_15_ENSBTAG00000023648	0.0404085	0.249727
51536052	0	15	-2.29691	ENSBTAG00000023648	0.0216238	0.410335	51536052_0_ENSBTAG00000023648	51536052_15_ENSBTAG00000023648	0.0404085	0.249727
51539146	0	15	-2.29691	ENSBTAG00000023648	0.0216238	0.410335	51539146_0_ENSBTAG00000023648	51539146_15_ENSBTAG00000023648	0.0404085	0.249727
51552964	0	15	2.29691	ENSBTAG00000023648	0.0216238	0.410335	51552964_0_ENSBTAG00000023648	51552964_15_ENSBTAG00000023648	0.0404085	0.249727
51553689	0	15	-2.29691	ENSBTAG00000023648	0.0216238	0.410335	51553689_0_ENSBTAG00000023648	51553689_15_ENSBTAG00000023648	0.0404085	0.249727
51579835	0	15	-2.29691	ENSBTAG00000023648	0.0216238	0.410335	51579835_0_ENSBTAG00000023648	51579835_15_ENSBTAG00000023648	0.0404085	0.249727
51595947	0	15	-2.29691	ENSBTAG00000023648	0.0216238	0.410335	51595947_0_ENSBTAG00000023648	51595947_15_ENSBTAG00000023648	0.0404085	0.249727
51605889	0	15	-2.29691	ENSBTAG00000023648	0.0216238	0.410335	51605889_0_ENSBTAG00000023648	51605889_15_ENSBTAG00000023648	0.0404085	0.249727
51644151	0	15	-2.29691	ENSBTAG00000023648	0.0216238	0.410335	51644151_0_ENSBTAG00000023648	51644151_15_ENSBTAG00000023648	0.0404085	0.249727
51655439	0	15	-2.29691	ENSBTAG00000023648	0.0216238	0.410335	51655439_0_ENSBTAG00000023648	51655439_15_ENSBTAG00000023648	0.0404085	0.249727
51658022	0	15	-2.29691	ENSBTAG00000023648	0.0216238	0.410335	51658022_0_ENSBTAG00000023648	51658022_15_ENSBTAG00000023648	0.0404085	0.249727
52214824	0	15	2.29688	ENSBTAG00000017964	0.0216256	0.410335	52214824_0_ENSBTAG00000017964	52214824_15_ENSBTAG00000017964	0.20101	-0.0612091
51111669	0	15	-2.2905	ENSBTAG00000055237	0.0219924	0.413838	51111669_0_ENSBTAG00000055237	51111669_15_ENSBTAG00000055237	-0.0137331	0.104872
51194523	0	15	2.28901	ENSBTAG00000014167	0.0220788	0.413838	51194523_0_ENSBTAG00000014167	51194523_15_ENSBTAG00000014167	0.141948	0.138724
51195251	0	15	-2.28901	ENSBTAG00000014167	0.0220788	0.413838	51195251_0_ENSBTAG00000014167	51195251_15_ENSBTAG00000014167	0.141948	0.138724
51746464	0	15	2.2882	ENSBTAG00000055237	0.0221261	0.413838	51746464_0_ENSBTAG00000055237	51746464_15_ENSBTAG00000055237	-0.108065	0.201445
52514760	0	15	2.28716	ENSBTAG00000002999	0.0221863	0.413838	52514760_0_ENSBTAG00000002999	52514760_15_ENSBTAG00000002999	0.116897	-0.0549107
52520053	0	15	2.28716	ENSBTAG00000002999	0.0221863	0.413838	52520053_0_ENSBTAG00000002999	52520053_15_ENSBTAG00000002999	0.116897	-0.0549107
52567017	0	15	2.28716	ENSBTAG00000002999	0.0221863	0.413838	52567017_0_ENSBTAG00000002999	52567017_15_ENSBTAG00000002999	0.116897	-0.0549107
51879976	0	15	-2.28582	ENSBTAG00000014167	0.0222646	0.413838	51879976_0_ENSBTAG00000014167	51879976_15_ENSBTAG00000014167	0.153574	0.194747
51882089	0	15	-2.28582	ENSBTAG00000014167	0.0222646	0.413838	51882089_0_ENSBTAG00000014167	51882089_15_ENSBTAG00000014167	0.153574	0.194747
52202359	7	15	2.41271	ENSBTAG00000008433	0.0158346	0.417013	52202359_7_ENSBTAG00000008433	52202359_15_ENSBTAG00000008433	-0.0613132	0.332967
46580271	0	15	2.27894	ENSBTAG00000000697	0.0226705	0.419481	46580271_0_ENSBTAG00000000697	46580271_15_ENSBTAG00000000697	-0.0903427	0.202622
46587316	0	15	2.27894	ENSBTAG00000000697	0.0226705	0.419481	46587316_0_ENSBTAG00000000697	46587316_15_ENSBTAG00000000697	-0.0903427	0.202622
51967816	0	15	2.27668	ENSBTAG00000027676	0.0228053	0.419875	51967816_0_ENSBTAG00000027676	51967816_15_ENSBTAG00000027676	0.0218379	0.126071
51057213	0	15	2.27466	ENSBTAG00000051491	0.022926	0.419875	51057213_0_ENSBTAG00000051491	51057213_15_ENSBTAG00000051491	-0.0607281	0.129547
52514760	0	15	2.27322	ENSBTAG00000017964	0.023013	0.419875	52514760_0_ENSBTAG00000017964	52514760_15_ENSBTAG00000017964	0.116339	-0.000162897
52520053	0	15	2.27322	ENSBTAG00000017964	0.023013	0.419875	52520053_0_ENSBTAG00000017964	52520053_15_ENSBTAG00000017964	0.116339	-0.000162897
52567017	0	15	2.27322	ENSBTAG00000017964	0.023013	0.419875	52567017_0_ENSBTAG00000017964	52567017_15_ENSBTAG00000017964	0.116339	-0.000162897
47208675	0	15	2.2726	ENSBTAG00000000694	0.0230504	0.419875	47208675_0_ENSBTAG00000000694	47208675_15_ENSBTAG00000000694	-0.0222713	0.241047
47210969	0	15	2.2726	ENSBTAG00000000694	0.0230504	0.419875	47210969_0_ENSBTAG00000000694	47210969_15_ENSBTAG00000000694	-0.0222713	0.241047
51194523	7	15	2.40205	ENSBTAG00000018449	0.0163033	0.421189	51194523_7_ENSBTAG00000018449	51194523_15_ENSBTAG00000018449	0.224045	0.117801
51195251	7	15	-2.40205	ENSBTAG00000018449	0.0163033	0.421189	51195251_7_ENSBTAG00000018449	51195251_15_ENSBTAG00000018449	0.224045	0.117801
52084701	7	15	2.39926	ENSBTAG00000002999	0.0164281	0.421189	52084701_7_ENSBTAG00000002999	52084701_15_ENSBTAG00000002999	0.303365	-0.0570853
51966531	7	15	-2.38791	ENSBTAG00000027676	0.0169443	0.421189	51966531_7_ENSBTAG00000027676	51966531_15_ENSBTAG00000027676	0.258673	-0.123225
51927155	7	15	2.38791	ENSBTAG00000027676	0.0169443	0.421189	51927155_7_ENSBTAG00000027676	51927155_15_ENSBTAG00000027676	0.258673	-0.123225
51935719	7	15	2.38572	ENSBTAG00000019168	0.0170458	0.421189	51935719_7_ENSBTAG00000019168	51935719_15_ENSBTAG00000019168	0.238938	0.16803
51939478	7	15	2.38572	ENSBTAG00000019168	0.0170458	0.421189	51939478_7_ENSBTAG00000019168	51939478_15_ENSBTAG00000019168	0.238938	0.16803
51946407	7	15	2.38572	ENSBTAG00000019168	0.0170458	0.421189	51946407_7_ENSBTAG00000019168	51946407_15_ENSBTAG00000019168	0.238938	0.16803
51958561	7	15	2.38572	ENSBTAG00000019168	0.0170458	0.421189	51958561_7_ENSBTAG00000019168	51958561_15_ENSBTAG00000019168	0.238938	0.16803
52077743	7	15	2.38572	ENSBTAG00000019168	0.0170458	0.421189	52077743_7_ENSBTAG00000019168	52077743_15_ENSBTAG00000019168	0.238938	0.16803
52109075	7	15	2.38572	ENSBTAG00000019168	0.0170458	0.421189	52109075_7_ENSBTAG00000019168	52109075_15_ENSBTAG00000019168	0.238938	0.16803
52119162	7	15	2.38572	ENSBTAG00000019168	0.0170458	0.421189	52119162_7_ENSBTAG00000019168	52119162_15_ENSBTAG00000019168	0.238938	0.16803
52148660	7	15	2.38572	ENSBTAG00000019168	0.0170458	0.421189	52148660_7_ENSBTAG00000019168	52148660_15_ENSBTAG00000019168	0.238938	0.16803
52182976	7	15	2.38572	ENSBTAG00000019168	0.0170458	0.421189	52182976_7_ENSBTAG00000019168	52182976_15_ENSBTAG00000019168	0.238938	0.16803
52105199	7	15	-2.38572	ENSBTAG00000019168	0.0170458	0.421189	52105199_7_ENSBTAG00000019168	52105199_15_ENSBTAG00000019168	0.238938	0.16803
47042046	7	15	2.38564	ENSBTAG00000000694	0.0170496	0.421189	47042046_7_ENSBTAG00000000694	47042046_15_ENSBTAG00000000694	0.102494	0.186043
51057213	7	15	2.38294	ENSBTAG00000018449	0.017175	0.421189	51057213_7_ENSBTAG00000018449	51057213_15_ENSBTAG00000018449	0.366424	0.0141767
50261560	7	15	2.3777	ENSBTAG00000013109	0.0174209	0.421189	50261560_7_ENSBTAG00000013109	50261560_15_ENSBTAG00000013109	0.116188	-0.108376
52084701	7	15	2.37131	ENSBTAG00000019168	0.017725	0.421189	52084701_7_ENSBTAG00000019168	52084701_15_ENSBTAG00000019168	0.105859	0.165064
46672110	7	15	2.37036	ENSBTAG00000000696	0.017771	0.421189	46672110_7_ENSBTAG00000000696	46672110_15_ENSBTAG00000000696	0.156493	0.034706
46793959	7	15	-2.37036	ENSBTAG00000000696	0.017771	0.421189	46793959_7_ENSBTAG00000000696	46793959_15_ENSBTAG00000000696	0.156493	0.034706
50949086	7	15	-2.36487	ENSBTAG00000013109	0.0180362	0.421189	50949086_7_ENSBTAG00000013109	50949086_15_ENSBTAG00000013109	0.263024	-0.185188
50949542	7	15	2.36487	ENSBTAG00000013109	0.0180362	0.421189	50949542_7_ENSBTAG00000013109	50949542_15_ENSBTAG00000013109	0.263024	-0.185188
51048860	7	15	2.36487	ENSBTAG00000013109	0.0180362	0.421189	51048860_7_ENSBTAG00000013109	51048860_15_ENSBTAG00000013109	0.263024	-0.185188
51316394	7	15	-2.36345	ENSBTAG00000000347	0.0181058	0.421189	51316394_7_ENSBTAG00000000347	51316394_15_ENSBTAG00000000347	0.0155253	0.169762
51331774	7	15	-2.36345	ENSBTAG00000000347	0.0181058	0.421189	51331774_7_ENSBTAG00000000347	51331774_15_ENSBTAG00000000347	0.0155253	0.169762
51333396	7	15	-2.36345	ENSBTAG00000000347	0.0181058	0.421189	51333396_7_ENSBTAG00000000347	51333396_15_ENSBTAG00000000347	0.0155253	0.169762
51336838	7	15	-2.36345	ENSBTAG00000000347	0.0181058	0.421189	51336838_7_ENSBTAG00000000347	51336838_15_ENSBTAG00000000347	0.0155253	0.169762
51142712	7	15	2.36345	ENSBTAG00000000347	0.0181058	0.421189	51142712_7_ENSBTAG00000000347	51142712_15_ENSBTAG00000000347	0.0155253	0.169762
51268692	7	15	2.36345	ENSBTAG00000000347	0.0181058	0.421189	51268692_7_ENSBTAG00000000347	51268692_15_ENSBTAG00000000347	0.0155253	0.169762
51271791	7	15	2.36345	ENSBTAG00000000347	0.0181058	0.421189	51271791_7_ENSBTAG00000000347	51271791_15_ENSBTAG00000000347	0.0155253	0.169762
51315641	7	15	2.36345	ENSBTAG00000000347	0.0181058	0.421189	51315641_7_ENSBTAG00000000347	51315641_15_ENSBTAG00000000347	0.0155253	0.169762
51321342	7	15	2.36345	ENSBTAG00000000347	0.0181058	0.421189	51321342_7_ENSBTAG00000000347	51321342_15_ENSBTAG00000000347	0.0155253	0.169762
47089013	7	15	-2.36287	ENSBTAG00000000694	0.0181341	0.421189	47089013_7_ENSBTAG00000000694	47089013_15_ENSBTAG00000000694	0.164395	0.103531
47092979	7	15	-2.36287	ENSBTAG00000000694	0.0181341	0.421189	47092979_7_ENSBTAG00000000694	47092979_15_ENSBTAG00000000694	0.164395	0.103531
47121197	7	15	-2.36287	ENSBTAG00000000694	0.0181341	0.421189	47121197_7_ENSBTAG00000000694	47121197_15_ENSBTAG00000000694	0.164395	0.103531
51138657	7	15	2.36142	ENSBTAG00000027676	0.0182053	0.421189	51138657_7_ENSBTAG00000027676	51138657_15_ENSBTAG00000027676	0.515602	-0.122635
51530078	7	15	2.36142	ENSBTAG00000027676	0.0182053	0.421189	51530078_7_ENSBTAG00000027676	51530078_15_ENSBTAG00000027676	0.515602	-0.122635
46558036	7	15	2.36026	ENSBTAG00000000694	0.0182622	0.421189	46558036_7_ENSBTAG00000000694	46558036_15_ENSBTAG00000000694	0.0549793	0.220722
46563187	7	15	2.36026	ENSBTAG00000000694	0.0182622	0.421189	46563187_7_ENSBTAG00000000694	46563187_15_ENSBTAG00000000694	0.0549793	0.220722
52016572	7	15	2.3591	ENSBTAG00000002999	0.0183191	0.421189	52016572_7_ENSBTAG00000002999	52016572_15_ENSBTAG00000002999	0.389251	-0.0782336
51298237	7	15	2.35886	ENSBTAG00000019168	0.018331	0.421189	51298237_7_ENSBTAG00000019168	51298237_15_ENSBTAG00000019168	0.105733	0.162056
51348338	7	15	-2.35886	ENSBTAG00000019168	0.018331	0.421189	51348338_7_ENSBTAG00000019168	51348338_15_ENSBTAG00000019168	0.105733	0.162056
51349884	7	15	-2.35886	ENSBTAG00000019168	0.018331	0.421189	51349884_7_ENSBTAG00000019168	51349884_15_ENSBTAG00000019168	0.105733	0.162056
46502520	7	15	-2.35685	ENSBTAG00000000696	0.0184305	0.422251	46502520_7_ENSBTAG00000000696	46502520_15_ENSBTAG00000000696	0.227384	-0.0366169
51669502	0	15	-2.26814	ENSBTAG00000008433	0.0233209	0.423861	51669502_0_ENSBTAG00000008433	51669502_15_ENSBTAG00000008433	-0.0836821	0.345061
51245926	7	15	2.3507	ENSBTAG00000013109	0.0187381	0.428061	51245926_7_ENSBTAG00000013109	51245926_15_ENSBTAG00000013109	0.10941	-0.107076
46439698	7	15	2.34288	ENSBTAG00000000694	0.0191355	0.428495	46439698_7_ENSBTAG00000000694	46439698_15_ENSBTAG00000000694	0.102494	0.170577
46440243	7	15	2.34288	ENSBTAG00000000694	0.0191355	0.428495	46440243_7_ENSBTAG00000000694	46440243_15_ENSBTAG00000000694	0.102494	0.170577
46442941	7	15	2.34288	ENSBTAG00000000694	0.0191355	0.428495	46442941_7_ENSBTAG00000000694	46442941_15_ENSBTAG00000000694	0.102494	0.170577
46446227	7	15	2.34288	ENSBTAG00000000694	0.0191355	0.428495	46446227_7_ENSBTAG00000000694	46446227_15_ENSBTAG00000000694	0.102494	0.170577
46447017	7	15	2.34288	ENSBTAG00000000694	0.0191355	0.428495	46447017_7_ENSBTAG00000000694	46447017_15_ENSBTAG00000000694	0.102494	0.170577
46807451	7	15	2.34288	ENSBTAG00000000694	0.0191355	0.428495	46807451_7_ENSBTAG00000000694	46807451_15_ENSBTAG00000000694	0.102494	0.170577
47082880	7	15	2.34288	ENSBTAG00000000694	0.0191355	0.428495	47082880_7_ENSBTAG00000000694	47082880_15_ENSBTAG00000000694	0.102494	0.170577
46705956	7	15	-2.33889	ENSBTAG00000000696	0.0193412	0.430076	46705956_7_ENSBTAG00000000696	46705956_15_ENSBTAG00000000696	0.181609	0.0116056
51930707	7	15	2.33835	ENSBTAG00000019168	0.0193689	0.430076	51930707_7_ENSBTAG00000019168	51930707_15_ENSBTAG00000019168	0.192875	0.148009
51951393	7	15	-2.33835	ENSBTAG00000019168	0.0193689	0.430076	51951393_7_ENSBTAG00000019168	51951393_15_ENSBTAG00000019168	0.192875	0.148009
52089246	0	15	2.25931	ENSBTAG00000008433	0.0238639	0.432465	52089246_0_ENSBTAG00000008433	52089246_15_ENSBTAG00000008433	-0.00240347	0.230385
47071883	0	15	-2.25773	ENSBTAG00000015655	0.0239626	0.432465	47071883_0_ENSBTAG00000015655	47071883_15_ENSBTAG00000015655	0.280789	-0.147927
51701140	0	15	-2.25536	ENSBTAG00000014167	0.0241108	0.432465	51701140_0_ENSBTAG00000014167	51701140_15_ENSBTAG00000014167	0.138675	0.138287
51707336	0	15	-2.25536	ENSBTAG00000014167	0.0241108	0.432465	51707336_0_ENSBTAG00000014167	51707336_15_ENSBTAG00000014167	0.138675	0.138287
51752005	0	15	-2.25536	ENSBTAG00000014167	0.0241108	0.432465	51752005_0_ENSBTAG00000014167	51752005_15_ENSBTAG00000014167	0.138675	0.138287
51755878	0	15	-2.25536	ENSBTAG00000014167	0.0241108	0.432465	51755878_0_ENSBTAG00000014167	51755878_15_ENSBTAG00000014167	0.138675	0.138287
52091599	7	15	2.32713	ENSBTAG00000008433	0.0199581	0.433629	52091599_7_ENSBTAG00000008433	52091599_15_ENSBTAG00000008433	-0.051959	0.295249
46623405	7	15	-2.30905	ENSBTAG00000000694	0.0209409	0.433629	46623405_7_ENSBTAG00000000694	46623405_15_ENSBTAG00000000694	0.0766738	0.225712
46617121	7	15	2.30905	ENSBTAG00000000694	0.0209409	0.433629	46617121_7_ENSBTAG00000000694	46617121_15_ENSBTAG00000000694	0.0766738	0.225712
46617758	7	15	2.30905	ENSBTAG00000000694	0.0209409	0.433629	46617758_7_ENSBTAG00000000694	46617758_15_ENSBTAG00000000694	0.0766738	0.225712
52105199	7	15	-2.30387	ENSBTAG00000051491	0.0212299	0.433629	52105199_7_ENSBTAG00000051491	52105199_15_ENSBTAG00000051491	-0.0596024	0.0804722
52148660	7	15	2.30387	ENSBTAG00000051491	0.0212299	0.433629	52148660_7_ENSBTAG00000051491	52148660_15_ENSBTAG00000051491	-0.0596024	0.0804722
52182976	7	15	2.30387	ENSBTAG00000051491	0.0212299	0.433629	52182976_7_ENSBTAG00000051491	52182976_15_ENSBTAG00000051491	-0.0596024	0.0804722
51935719	7	15	2.30387	ENSBTAG00000051491	0.0212299	0.433629	51935719_7_ENSBTAG00000051491	51935719_15_ENSBTAG00000051491	-0.0596024	0.0804722
51939478	7	15	2.30387	ENSBTAG00000051491	0.0212299	0.433629	51939478_7_ENSBTAG00000051491	51939478_15_ENSBTAG00000051491	-0.0596024	0.0804722
51946407	7	15	2.30387	ENSBTAG00000051491	0.0212299	0.433629	51946407_7_ENSBTAG00000051491	51946407_15_ENSBTAG00000051491	-0.0596024	0.0804722
51958561	7	15	2.30387	ENSBTAG00000051491	0.0212299	0.433629	51958561_7_ENSBTAG00000051491	51958561_15_ENSBTAG00000051491	-0.0596024	0.0804722
52077743	7	15	2.30387	ENSBTAG00000051491	0.0212299	0.433629	52077743_7_ENSBTAG00000051491	52077743_15_ENSBTAG00000051491	-0.0596024	0.0804722
52109075	7	15	2.30387	ENSBTAG00000051491	0.0212299	0.433629	52109075_7_ENSBTAG00000051491	52109075_15_ENSBTAG00000051491	-0.0596024	0.0804722
52119162	7	15	2.30387	ENSBTAG00000051491	0.0212299	0.433629	52119162_7_ENSBTAG00000051491	52119162_15_ENSBTAG00000051491	-0.0596024	0.0804722
50693401	7	15	-2.30228	ENSBTAG00000013109	0.0213196	0.433629	50693401_7_ENSBTAG00000013109	50693401_15_ENSBTAG00000013109	0.0128319	0.0318446
46661531	7	15	2.29762	ENSBTAG00000000694	0.0215832	0.433629	46661531_7_ENSBTAG00000000694	46661531_15_ENSBTAG00000000694	-0.0227327	0.392275
45831020	7	15	-2.29512	ENSBTAG00000000696	0.0217261	0.433629	45831020_7_ENSBTAG00000000696	45831020_15_ENSBTAG00000000696	0.341178	-0.075219
45846619	7	15	-2.29512	ENSBTAG00000000696	0.0217261	0.433629	45846619_7_ENSBTAG00000000696	45846619_15_ENSBTAG00000000696	0.341178	-0.075219
45897949	7	15	2.29512	ENSBTAG00000000696	0.0217261	0.433629	45897949_7_ENSBTAG00000000696	45897949_15_ENSBTAG00000000696	0.341178	-0.075219
51142712	7	15	2.29371	ENSBTAG00000014167	0.0218074	0.433629	51142712_7_ENSBTAG00000014167	51142712_15_ENSBTAG00000014167	0.0988282	0.227433
51268692	7	15	2.29371	ENSBTAG00000014167	0.0218074	0.433629	51268692_7_ENSBTAG00000014167	51268692_15_ENSBTAG00000014167	0.0988282	0.227433
51271791	7	15	2.29371	ENSBTAG00000014167	0.0218074	0.433629	51271791_7_ENSBTAG00000014167	51271791_15_ENSBTAG00000014167	0.0988282	0.227433
51315641	7	15	2.29371	ENSBTAG00000014167	0.0218074	0.433629	51315641_7_ENSBTAG00000014167	51315641_15_ENSBTAG00000014167	0.0988282	0.227433
51316394	7	15	-2.29371	ENSBTAG00000014167	0.0218074	0.433629	51316394_7_ENSBTAG00000014167	51316394_15_ENSBTAG00000014167	0.0988282	0.227433
51321342	7	15	2.29371	ENSBTAG00000014167	0.0218074	0.433629	51321342_7_ENSBTAG00000014167	51321342_15_ENSBTAG00000014167	0.0988282	0.227433
51331774	7	15	-2.29371	ENSBTAG00000014167	0.0218074	0.433629	51331774_7_ENSBTAG00000014167	51331774_15_ENSBTAG00000014167	0.0988282	0.227433
51333396	7	15	-2.29371	ENSBTAG00000014167	0.0218074	0.433629	51333396_7_ENSBTAG00000014167	51333396_15_ENSBTAG00000014167	0.0988282	0.227433
51336838	7	15	-2.29371	ENSBTAG00000014167	0.0218074	0.433629	51336838_7_ENSBTAG00000014167	51336838_15_ENSBTAG00000014167	0.0988282	0.227433
51620821	7	15	-2.29053	ENSBTAG00000018449	0.0219905	0.433629	51620821_7_ENSBTAG00000018449	51620821_15_ENSBTAG00000018449	0.120475	0.2744
51627281	7	15	-2.29053	ENSBTAG00000018449	0.0219905	0.433629	51627281_7_ENSBTAG00000018449	51627281_15_ENSBTAG00000018449	0.120475	0.2744
51630406	7	15	-2.29053	ENSBTAG00000018449	0.0219905	0.433629	51630406_7_ENSBTAG00000018449	51630406_15_ENSBTAG00000018449	0.120475	0.2744
51673993	7	15	-2.29053	ENSBTAG00000018449	0.0219905	0.433629	51673993_7_ENSBTAG00000018449	51673993_15_ENSBTAG00000018449	0.120475	0.2744
51680978	7	15	-2.29053	ENSBTAG00000018449	0.0219905	0.433629	51680978_7_ENSBTAG00000018449	51680978_15_ENSBTAG00000018449	0.120475	0.2744
51682782	7	15	-2.29053	ENSBTAG00000018449	0.0219905	0.433629	51682782_7_ENSBTAG00000018449	51682782_15_ENSBTAG00000018449	0.120475	0.2744
51686234	7	15	-2.29053	ENSBTAG00000018449	0.0219905	0.433629	51686234_7_ENSBTAG00000018449	51686234_15_ENSBTAG00000018449	0.120475	0.2744
51536654	7	15	2.29053	ENSBTAG00000018449	0.0219905	0.433629	51536654_7_ENSBTAG00000018449	51536654_15_ENSBTAG00000018449	0.120475	0.2744
51549658	7	15	2.29053	ENSBTAG00000018449	0.0219905	0.433629	51549658_7_ENSBTAG00000018449	51549658_15_ENSBTAG00000018449	0.120475	0.2744
51560685	7	15	2.29053	ENSBTAG00000018449	0.0219905	0.433629	51560685_7_ENSBTAG00000018449	51560685_15_ENSBTAG00000018449	0.120475	0.2744
51584710	7	15	2.29053	ENSBTAG00000018449	0.0219905	0.433629	51584710_7_ENSBTAG00000018449	51584710_15_ENSBTAG00000018449	0.120475	0.2744
51635120	7	15	2.29053	ENSBTAG00000018449	0.0219905	0.433629	51635120_7_ENSBTAG00000018449	51635120_15_ENSBTAG00000018449	0.120475	0.2744
51635769	7	15	2.29053	ENSBTAG00000018449	0.0219905	0.433629	51635769_7_ENSBTAG00000018449	51635769_15_ENSBTAG00000018449	0.120475	0.2744
51644699	7	15	2.29053	ENSBTAG00000018449	0.0219905	0.433629	51644699_7_ENSBTAG00000018449	51644699_15_ENSBTAG00000018449	0.120475	0.2744
51651910	7	15	2.29053	ENSBTAG00000018449	0.0219905	0.433629	51651910_7_ENSBTAG00000018449	51651910_15_ENSBTAG00000018449	0.120475	0.2744
51662625	7	15	2.29053	ENSBTAG00000018449	0.0219905	0.433629	51662625_7_ENSBTAG00000018449	51662625_15_ENSBTAG00000018449	0.120475	0.2744
51664231	7	15	2.29053	ENSBTAG00000018449	0.0219905	0.433629	51664231_7_ENSBTAG00000018449	51664231_15_ENSBTAG00000018449	0.120475	0.2744
51111669	0	7	-2.92719	ENSBTAG00000027676	0.00342045	0.434043	51111669_0_ENSBTAG00000027676	51111669_7_ENSBTAG00000027676	0.0142715	0.34944
51281857	0	15	-2.25257	ENSBTAG00000018449	0.0242865	0.434043	51281857_0_ENSBTAG00000018449	51281857_15_ENSBTAG00000018449	-0.0796492	0.156148
52089246	0	15	2.24993	ENSBTAG00000018449	0.0244537	0.434043	52089246_0_ENSBTAG00000018449	52089246_15_ENSBTAG00000018449	-0.0414955	0.1295
46598802	0	15	-2.24841	ENSBTAG00000000696	0.0245501	0.434043	46598802_0_ENSBTAG00000000696	46598802_15_ENSBTAG00000000696	0.0275371	0.0292798
46608153	0	15	-2.24841	ENSBTAG00000000696	0.0245501	0.434043	46608153_0_ENSBTAG00000000696	46608153_15_ENSBTAG00000000696	0.0275371	0.0292798
46627627	0	15	-2.24841	ENSBTAG00000000696	0.0245501	0.434043	46627627_0_ENSBTAG00000000696	46627627_15_ENSBTAG00000000696	0.0275371	0.0292798
51879976	0	15	-2.24811	ENSBTAG00000053052	0.0245695	0.434043	51879976_0_ENSBTAG00000053052	51879976_15_ENSBTAG00000053052	0.306034	0.245508
51882089	0	15	-2.24811	ENSBTAG00000053052	0.0245695	0.434043	51882089_0_ENSBTAG00000053052	51882089_15_ENSBTAG00000053052	0.306034	0.245508
46416458	7	15	-2.28593	ENSBTAG00000000696	0.0222584	0.434504	46416458_7_ENSBTAG00000000696	46416458_15_ENSBTAG00000000696	0.186553	-0.0076178
46418032	7	15	-2.28593	ENSBTAG00000000696	0.0222584	0.434504	46418032_7_ENSBTAG00000000696	46418032_15_ENSBTAG00000000696	0.186553	-0.0076178
51514220	7	15	-2.28413	ENSBTAG00000017964	0.0223638	0.434504	51514220_7_ENSBTAG00000017964	51514220_15_ENSBTAG00000017964	0.358585	-0.0615246
51515563	7	15	-2.28413	ENSBTAG00000017964	0.0223638	0.434504	51515563_7_ENSBTAG00000017964	51515563_15_ENSBTAG00000017964	0.358585	-0.0615246
51518000	7	15	-2.28413	ENSBTAG00000017964	0.0223638	0.434504	51518000_7_ENSBTAG00000017964	51518000_15_ENSBTAG00000017964	0.358585	-0.0615246
51531147	7	15	2.28413	ENSBTAG00000017964	0.0223638	0.434504	51531147_7_ENSBTAG00000017964	51531147_15_ENSBTAG00000017964	0.358585	-0.0615246
51373491	0	15	-2.24598	ENSBTAG00000019168	0.0247053	0.435503	51373491_0_ENSBTAG00000019168	51373491_15_ENSBTAG00000019168	0.231472	0.245958
51138657	7	15	2.27983	ENSBTAG00000019168	0.0226177	0.437294	51138657_7_ENSBTAG00000019168	51138657_15_ENSBTAG00000019168	0.192875	0.165337
51530078	7	15	2.27983	ENSBTAG00000019168	0.0226177	0.437294	51530078_7_ENSBTAG00000019168	51530078_15_ENSBTAG00000019168	0.192875	0.165337
52242375	0	15	2.23896	ENSBTAG00000051491	0.0251588	0.438607	52242375_0_ENSBTAG00000051491	52242375_15_ENSBTAG00000051491	-0.0599723	0.121294
46923072	0	15	-2.23829	ENSBTAG00000000697	0.0252024	0.438607	46923072_0_ENSBTAG00000000697	46923072_15_ENSBTAG00000000697	-0.00655932	0.119108
46923766	0	15	-2.23829	ENSBTAG00000000697	0.0252024	0.438607	46923766_0_ENSBTAG00000000697	46923766_15_ENSBTAG00000000697	-0.00655932	0.119108
46891506	0	15	2.23829	ENSBTAG00000000697	0.0252024	0.438607	46891506_0_ENSBTAG00000000697	46891506_15_ENSBTAG00000000697	-0.00655932	0.119108
46940490	0	15	2.23829	ENSBTAG00000000697	0.0252024	0.438607	46940490_0_ENSBTAG00000000697	46940490_15_ENSBTAG00000000697	-0.00655932	0.119108
46943434	0	15	2.23829	ENSBTAG00000000697	0.0252024	0.438607	46943434_0_ENSBTAG00000000697	46943434_15_ENSBTAG00000000697	-0.00655932	0.119108
47132872	7	15	-2.27655	ENSBTAG00000000694	0.0228133	0.440003	47132872_7_ENSBTAG00000000694	47132872_15_ENSBTAG00000000694	0.124786	0.0996739
51903816	0	15	-2.23284	ENSBTAG00000018449	0.0255593	0.443876	51903816_0_ENSBTAG00000018449	51903816_15_ENSBTAG00000018449	-0.117875	0.193101
46539019	0	15	-2.23201	ENSBTAG00000000696	0.0256142	0.443889	46539019_0_ENSBTAG00000000696	46539019_15_ENSBTAG00000000696	0.0549088	-0.017001
51693636	7	15	2.26798	ENSBTAG00000014167	0.0233301	0.446482	51693636_7_ENSBTAG00000014167	51693636_15_ENSBTAG00000014167	0.21535	0.0556094
51694817	7	15	2.26798	ENSBTAG00000014167	0.0233301	0.446482	51694817_7_ENSBTAG00000014167	51694817_15_ENSBTAG00000014167	0.21535	0.0556094
44121631	7	15	2.2656	ENSBTAG00000004861	0.0234757	0.446482	44121631_7_ENSBTAG00000004861	44121631_15_ENSBTAG00000004861	0.134897	-0.118219
50670035	7	15	-2.26542	ENSBTAG00000008433	0.0234872	0.446482	50670035_7_ENSBTAG00000008433	50670035_15_ENSBTAG00000008433	0.269526	0.168216
50672453	7	15	-2.26542	ENSBTAG00000008433	0.0234872	0.446482	50672453_7_ENSBTAG00000008433	50672453_15_ENSBTAG00000008433	0.269526	0.168216
50678853	7	15	-2.26542	ENSBTAG00000008433	0.0234872	0.446482	50678853_7_ENSBTAG00000008433	50678853_15_ENSBTAG00000008433	0.269526	0.168216
50586035	7	15	2.26239	ENSBTAG00000008433	0.0236733	0.448943	50586035_7_ENSBTAG00000008433	50586035_15_ENSBTAG00000008433	0.247377	0.168188
51679990	0	15	-2.22462	ENSBTAG00000053052	0.0261071	0.451476	51679990_0_ENSBTAG00000053052	51679990_15_ENSBTAG00000053052	0.474856	0.185454
46782723	7	15	-2.25866	ENSBTAG00000000694	0.0239046	0.451511	46782723_7_ENSBTAG00000000694	46782723_15_ENSBTAG00000000694	-0.0604108	0.457505
51050303	7	15	-2.25837	ENSBTAG00000013109	0.0239226	0.451511	51050303_7_ENSBTAG00000013109	51050303_15_ENSBTAG00000013109	-0.045626	0.157536
46874202	0	15	-2.21996	ENSBTAG00000000696	0.0264214	0.452143	46874202_0_ENSBTAG00000000696	46874202_15_ENSBTAG00000000696	0.0942188	-0.0603852
46879850	0	15	-2.21996	ENSBTAG00000000696	0.0264214	0.452143	46879850_0_ENSBTAG00000000696	46879850_15_ENSBTAG00000000696	0.0942188	-0.0603852
46935530	0	15	-2.21996	ENSBTAG00000000696	0.0264214	0.452143	46935530_0_ENSBTAG00000000696	46935530_15_ENSBTAG00000000696	0.0942188	-0.0603852
46947260	0	15	2.21996	ENSBTAG00000000696	0.0264214	0.452143	46947260_0_ENSBTAG00000000696	46947260_15_ENSBTAG00000000696	0.0942188	-0.0603852
46952409	0	15	2.21996	ENSBTAG00000000696	0.0264214	0.452143	46952409_0_ENSBTAG00000000696	46952409_15_ENSBTAG00000000696	0.0942188	-0.0603852
50725750	0	15	-2.21838	ENSBTAG00000013109	0.0265291	0.452983	50725750_0_ENSBTAG00000013109	50725750_15_ENSBTAG00000013109	-0.00106249	-0.138334
47554286	0	15	-2.21699	ENSBTAG00000015655	0.0266234	0.452983	47554286_0_ENSBTAG00000015655	47554286_15_ENSBTAG00000015655	0.177069	-0.128987
47413855	0	15	-2.21577	ENSBTAG00000000694	0.0267075	0.452983	47413855_0_ENSBTAG00000000694	47413855_15_ENSBTAG00000000694	0.0346991	0.184095
46438387	0	15	-2.21519	ENSBTAG00000000694	0.0267468	0.452983	46438387_0_ENSBTAG00000000694	46438387_15_ENSBTAG00000000694	-0.0247438	0.234539
46530344	0	15	-2.21519	ENSBTAG00000000694	0.0267468	0.452983	46530344_0_ENSBTAG00000000694	46530344_15_ENSBTAG00000000694	-0.0247438	0.234539
47206836	7	15	2.25475	ENSBTAG00000027642	0.0241491	0.453625	47206836_7_ENSBTAG00000027642	47206836_15_ENSBTAG00000027642	0.231632	-0.072606
47377734	7	15	2.25475	ENSBTAG00000027642	0.0241491	0.453625	47377734_7_ENSBTAG00000027642	47377734_15_ENSBTAG00000027642	0.231632	-0.072606
46400167	7	15	-2.2521	ENSBTAG00000000694	0.0243159	0.454003	46400167_7_ENSBTAG00000000694	46400167_15_ENSBTAG00000000694	0.0541679	0.218061
51701140	7	15	-2.2499	ENSBTAG00000014167	0.0244556	0.454003	51701140_7_ENSBTAG00000014167	51701140_15_ENSBTAG00000014167	0.107582	0.138287
51707336	7	15	-2.2499	ENSBTAG00000014167	0.0244556	0.454003	51707336_7_ENSBTAG00000014167	51707336_15_ENSBTAG00000014167	0.107582	0.138287
51752005	7	15	-2.2499	ENSBTAG00000014167	0.0244556	0.454003	51752005_7_ENSBTAG00000014167	51752005_15_ENSBTAG00000014167	0.107582	0.138287
51755878	7	15	-2.2499	ENSBTAG00000014167	0.0244556	0.454003	51755878_7_ENSBTAG00000014167	51755878_15_ENSBTAG00000014167	0.107582	0.138287
50583387	0	15	2.20938	ENSBTAG00000023648	0.0271483	0.454248	50583387_0_ENSBTAG00000023648	50583387_15_ENSBTAG00000023648	0.0748196	0.053313
51912568	0	15	-2.20828	ENSBTAG00000055237	0.027225	0.454248	51912568_0_ENSBTAG00000055237	51912568_15_ENSBTAG00000055237	-0.0331502	0.105721
50207524	0	15	2.19816	ENSBTAG00000013109	0.0279377	0.454248	50207524_0_ENSBTAG00000013109	50207524_15_ENSBTAG00000013109	0.245636	-0.067672
52090903	0	15	2.19597	ENSBTAG00000018449	0.0280944	0.454248	52090903_0_ENSBTAG00000018449	52090903_15_ENSBTAG00000018449	-0.0975624	0.162701
52092527	0	15	2.19597	ENSBTAG00000018449	0.0280944	0.454248	52092527_0_ENSBTAG00000018449	52092527_15_ENSBTAG00000018449	-0.0975624	0.162701
52093952	0	15	2.19597	ENSBTAG00000018449	0.0280944	0.454248	52093952_0_ENSBTAG00000018449	52093952_15_ENSBTAG00000018449	-0.0975624	0.162701
51620821	0	15	-2.19594	ENSBTAG00000008433	0.0280961	0.454248	51620821_0_ENSBTAG00000008433	51620821_15_ENSBTAG00000008433	-0.0763423	0.348989
51627281	0	15	-2.19594	ENSBTAG00000008433	0.0280961	0.454248	51627281_0_ENSBTAG00000008433	51627281_15_ENSBTAG00000008433	-0.0763423	0.348989
51630406	0	15	-2.19594	ENSBTAG00000008433	0.0280961	0.454248	51630406_0_ENSBTAG00000008433	51630406_15_ENSBTAG00000008433	-0.0763423	0.348989
51673993	0	15	-2.19594	ENSBTAG00000008433	0.0280961	0.454248	51673993_0_ENSBTAG00000008433	51673993_15_ENSBTAG00000008433	-0.0763423	0.348989
51680978	0	15	-2.19594	ENSBTAG00000008433	0.0280961	0.454248	51680978_0_ENSBTAG00000008433	51680978_15_ENSBTAG00000008433	-0.0763423	0.348989
51682782	0	15	-2.19594	ENSBTAG00000008433	0.0280961	0.454248	51682782_0_ENSBTAG00000008433	51682782_15_ENSBTAG00000008433	-0.0763423	0.348989
51686234	0	15	-2.19594	ENSBTAG00000008433	0.0280961	0.454248	51686234_0_ENSBTAG00000008433	51686234_15_ENSBTAG00000008433	-0.0763423	0.348989
51536654	0	15	2.19594	ENSBTAG00000008433	0.0280961	0.454248	51536654_0_ENSBTAG00000008433	51536654_15_ENSBTAG00000008433	-0.0763423	0.348989
51549658	0	15	2.19594	ENSBTAG00000008433	0.0280961	0.454248	51549658_0_ENSBTAG00000008433	51549658_15_ENSBTAG00000008433	-0.0763423	0.348989
51560685	0	15	2.19594	ENSBTAG00000008433	0.0280961	0.454248	51560685_0_ENSBTAG00000008433	51560685_15_ENSBTAG00000008433	-0.0763423	0.348989
51584710	0	15	2.19594	ENSBTAG00000008433	0.0280961	0.454248	51584710_0_ENSBTAG00000008433	51584710_15_ENSBTAG00000008433	-0.0763423	0.348989
51635120	0	15	2.19594	ENSBTAG00000008433	0.0280961	0.454248	51635120_0_ENSBTAG00000008433	51635120_15_ENSBTAG00000008433	-0.0763423	0.348989
51635769	0	15	2.19594	ENSBTAG00000008433	0.0280961	0.454248	51635769_0_ENSBTAG00000008433	51635769_15_ENSBTAG00000008433	-0.0763423	0.348989
51644699	0	15	2.19594	ENSBTAG00000008433	0.0280961	0.454248	51644699_0_ENSBTAG00000008433	51644699_15_ENSBTAG00000008433	-0.0763423	0.348989
51651910	0	15	2.19594	ENSBTAG00000008433	0.0280961	0.454248	51651910_0_ENSBTAG00000008433	51651910_15_ENSBTAG00000008433	-0.0763423	0.348989
51662625	0	15	2.19594	ENSBTAG00000008433	0.0280961	0.454248	51662625_0_ENSBTAG00000008433	51662625_15_ENSBTAG00000008433	-0.0763423	0.348989
51664231	0	15	2.19594	ENSBTAG00000008433	0.0280961	0.454248	51664231_0_ENSBTAG00000008433	51664231_15_ENSBTAG00000008433	-0.0763423	0.348989
46539019	7	15	-2.24494	ENSBTAG00000000696	0.0247718	0.458799	46539019_7_ENSBTAG00000000696	46539019_15_ENSBTAG00000000696	0.19374	-0.017001
47183086	0	15	-2.19006	ENSBTAG00000000694	0.0285196	0.459283	47183086_0_ENSBTAG00000000694	47183086_15_ENSBTAG00000000694	-0.0240601	0.23083
47185375	0	15	-2.19006	ENSBTAG00000000694	0.0285196	0.459283	47185375_0_ENSBTAG00000000694	47185375_15_ENSBTAG00000000694	-0.0240601	0.23083
51373491	0	15	-2.18456	ENSBTAG00000017964	0.0289213	0.462175	51373491_0_ENSBTAG00000017964	51373491_15_ENSBTAG00000017964	0.10892	-0.00860869
51884516	0	15	2.1828	ENSBTAG00000008433	0.0290502	0.462175	51884516_0_ENSBTAG00000008433	51884516_15_ENSBTAG00000008433	-0.0143548	0.228183
51812912	0	15	2.18101	ENSBTAG00000017964	0.0291827	0.462175	51812912_0_ENSBTAG00000017964	51812912_15_ENSBTAG00000017964	0.158668	-0.0547112
51819579	0	15	2.18101	ENSBTAG00000017964	0.0291827	0.462175	51819579_0_ENSBTAG00000017964	51819579_15_ENSBTAG00000017964	0.158668	-0.0547112
51839337	0	15	2.18101	ENSBTAG00000017964	0.0291827	0.462175	51839337_0_ENSBTAG00000017964	51839337_15_ENSBTAG00000017964	0.158668	-0.0547112
51848208	0	15	2.18101	ENSBTAG00000017964	0.0291827	0.462175	51848208_0_ENSBTAG00000017964	51848208_15_ENSBTAG00000017964	0.158668	-0.0547112
51866010	0	15	2.18101	ENSBTAG00000017964	0.0291827	0.462175	51866010_0_ENSBTAG00000017964	51866010_15_ENSBTAG00000017964	0.158668	-0.0547112
46441823	0	15	2.18069	ENSBTAG00000000697	0.0292066	0.462175	46441823_0_ENSBTAG00000000697	46441823_15_ENSBTAG00000000697	0.0302051	0.0923961
46445229	0	15	2.18069	ENSBTAG00000000697	0.0292066	0.462175	46445229_0_ENSBTAG00000000697	46445229_15_ENSBTAG00000000697	0.0302051	0.0923961
51918003	7	15	2.23989	ENSBTAG00000019168	0.0250979	0.463755	51918003_7_ENSBTAG00000019168	51918003_15_ENSBTAG00000019168	0.133353	0.133092
46435763	7	15	2.23759	ENSBTAG00000000696	0.0252477	0.465439	46435763_7_ENSBTAG00000000696	46435763_15_ENSBTAG00000000696	0.227384	-0.057515
51314834	7	15	2.22502	ENSBTAG00000053052	0.0260802	0.46808	51314834_7_ENSBTAG00000053052	51314834_15_ENSBTAG00000053052	0.171666	0.109123
50261560	7	15	2.22407	ENSBTAG00000013900	0.026144	0.46808	50261560_7_ENSBTAG00000013900	50261560_15_ENSBTAG00000013900	0.142083	-0.060528
51142712	7	15	2.22353	ENSBTAG00000053052	0.0261799	0.46808	51142712_7_ENSBTAG00000053052	51142712_15_ENSBTAG00000053052	0.182485	0.108778
51268692	7	15	2.22353	ENSBTAG00000053052	0.0261799	0.46808	51268692_7_ENSBTAG00000053052	51268692_15_ENSBTAG00000053052	0.182485	0.108778
51271791	7	15	2.22353	ENSBTAG00000053052	0.0261799	0.46808	51271791_7_ENSBTAG00000053052	51271791_15_ENSBTAG00000053052	0.182485	0.108778
51315641	7	15	2.22353	ENSBTAG00000053052	0.0261799	0.46808	51315641_7_ENSBTAG00000053052	51315641_15_ENSBTAG00000053052	0.182485	0.108778
51316394	7	15	-2.22353	ENSBTAG00000053052	0.0261799	0.46808	51316394_7_ENSBTAG00000053052	51316394_15_ENSBTAG00000053052	0.182485	0.108778
51321342	7	15	2.22353	ENSBTAG00000053052	0.0261799	0.46808	51321342_7_ENSBTAG00000053052	51321342_15_ENSBTAG00000053052	0.182485	0.108778
51331774	7	15	-2.22353	ENSBTAG00000053052	0.0261799	0.46808	51331774_7_ENSBTAG00000053052	51331774_15_ENSBTAG00000053052	0.182485	0.108778
51333396	7	15	-2.22353	ENSBTAG00000053052	0.0261799	0.46808	51333396_7_ENSBTAG00000053052	51333396_15_ENSBTAG00000053052	0.182485	0.108778
51336838	7	15	-2.22353	ENSBTAG00000053052	0.0261799	0.46808	51336838_7_ENSBTAG00000053052	51336838_15_ENSBTAG00000053052	0.182485	0.108778
50962733	7	15	-2.22265	ENSBTAG00000002999	0.0262392	0.46808	50962733_7_ENSBTAG00000002999	50962733_15_ENSBTAG00000002999	0.120597	0.0146478
50964073	7	15	-2.22265	ENSBTAG00000002999	0.0262392	0.46808	50964073_7_ENSBTAG00000002999	50964073_15_ENSBTAG00000002999	0.120597	0.0146478
51828154	7	15	2.22172	ENSBTAG00000013109	0.0263023	0.46808	51828154_7_ENSBTAG00000013109	51828154_15_ENSBTAG00000013109	0.162678	-0.167345
52063619	7	15	2.2211	ENSBTAG00000019168	0.0263445	0.46808	52063619_7_ENSBTAG00000019168	52063619_15_ENSBTAG00000019168	0.18093	0.146118
52036072	7	15	-2.2211	ENSBTAG00000019168	0.0263445	0.46808	52036072_7_ENSBTAG00000019168	52036072_15_ENSBTAG00000019168	0.18093	0.146118
51265571	7	15	-2.21857	ENSBTAG00000000347	0.0265161	0.46808	51265571_7_ENSBTAG00000000347	51265571_15_ENSBTAG00000000347	-0.0783593	0.28133
46747914	7	15	2.21775	ENSBTAG00000015655	0.026572	0.46808	46747914_7_ENSBTAG00000015655	46747914_15_ENSBTAG00000015655	0.479158	-0.143027
46748976	7	15	2.21775	ENSBTAG00000015655	0.026572	0.46808	46748976_7_ENSBTAG00000015655	46748976_15_ENSBTAG00000015655	0.479158	-0.143027
46750227	7	15	2.21775	ENSBTAG00000015655	0.026572	0.46808	46750227_7_ENSBTAG00000015655	46750227_15_ENSBTAG00000015655	0.479158	-0.143027
52084701	0	15	-2.16983	ENSBTAG00000017964	0.0300194	0.470757	52084701_0_ENSBTAG00000017964	52084701_15_ENSBTAG00000017964	0.150715	-0.051345
45739321	0	15	-2.16886	ENSBTAG00000015655	0.0300935	0.470757	45739321_0_ENSBTAG00000015655	45739321_15_ENSBTAG00000015655	0.218858	-0.165796
45796168	0	15	2.16886	ENSBTAG00000015655	0.0300935	0.470757	45796168_0_ENSBTAG00000015655	45796168_15_ENSBTAG00000015655	0.218858	-0.165796
45797268	0	15	2.16886	ENSBTAG00000015655	0.0300935	0.470757	45797268_0_ENSBTAG00000015655	45797268_15_ENSBTAG00000015655	0.218858	-0.165796
45797833	0	15	2.16886	ENSBTAG00000015655	0.0300935	0.470757	45797833_0_ENSBTAG00000015655	45797833_15_ENSBTAG00000015655	0.218858	-0.165796
45798517	0	15	2.16886	ENSBTAG00000015655	0.0300935	0.470757	45798517_0_ENSBTAG00000015655	45798517_15_ENSBTAG00000015655	0.218858	-0.165796
51746464	7	15	2.21399	ENSBTAG00000000347	0.0268294	0.470777	51746464_7_ENSBTAG00000000347	51746464_15_ENSBTAG00000000347	0.0280193	0.0463133
50955147	7	15	-2.21256	ENSBTAG00000013109	0.0269277	0.470777	50955147_7_ENSBTAG00000013109	50955147_15_ENSBTAG00000013109	-0.045626	0.114704
50955147	7	15	-2.20503	ENSBTAG00000002999	0.0274523	0.470777	50955147_7_ENSBTAG00000002999	50955147_15_ENSBTAG00000002999	0.0882304	0.0399436
47206836	7	15	2.2044	ENSBTAG00000000696	0.0274964	0.470777	47206836_7_ENSBTAG00000000696	47206836_15_ENSBTAG00000000696	0.154138	0.00696668
47377734	7	15	2.2044	ENSBTAG00000000696	0.0274964	0.470777	47377734_7_ENSBTAG00000000696	47377734_15_ENSBTAG00000000696	0.154138	0.00696668
46672110	7	15	2.20417	ENSBTAG00000000694	0.0275124	0.470777	46672110_7_ENSBTAG00000000694	46672110_15_ENSBTAG00000000694	0.137222	0.100086
46793959	7	15	-2.20417	ENSBTAG00000000694	0.0275124	0.470777	46793959_7_ENSBTAG00000000694	46793959_15_ENSBTAG00000000694	0.137222	0.100086
52090903	7	15	2.20177	ENSBTAG00000019168	0.0276814	0.470777	52090903_7_ENSBTAG00000019168	52090903_15_ENSBTAG00000019168	0.13835	0.132315
52092527	7	15	2.20177	ENSBTAG00000019168	0.0276814	0.470777	52092527_7_ENSBTAG00000019168	52092527_15_ENSBTAG00000019168	0.13835	0.132315
52093952	7	15	2.20177	ENSBTAG00000019168	0.0276814	0.470777	52093952_7_ENSBTAG00000019168	52093952_15_ENSBTAG00000019168	0.13835	0.132315
51057213	7	15	2.20117	ENSBTAG00000019168	0.0277243	0.470777	51057213_7_ENSBTAG00000019168	51057213_15_ENSBTAG00000019168	0.0865486	0.151502
50586035	7	15	2.1989	ENSBTAG00000014167	0.0278849	0.470777	50586035_7_ENSBTAG00000014167	50586035_15_ENSBTAG00000014167	0.236057	0.0343227
50926852	7	15	-2.19221	ENSBTAG00000051491	0.0283641	0.470777	50926852_7_ENSBTAG00000051491	50926852_15_ENSBTAG00000051491	-0.0613842	0.0552786
50953208	7	15	-2.19221	ENSBTAG00000051491	0.0283641	0.470777	50953208_7_ENSBTAG00000051491	50953208_15_ENSBTAG00000051491	-0.0613842	0.0552786
51982968	7	15	-2.19221	ENSBTAG00000051491	0.0283641	0.470777	51982968_7_ENSBTAG00000051491	51982968_15_ENSBTAG00000051491	-0.0613842	0.0552786
51935719	7	15	2.18723	ENSBTAG00000027676	0.028726	0.470777	51935719_7_ENSBTAG00000027676	51935719_15_ENSBTAG00000027676	0.424117	-0.152733
51939478	7	15	2.18723	ENSBTAG00000027676	0.028726	0.470777	51939478_7_ENSBTAG00000027676	51939478_15_ENSBTAG00000027676	0.424117	-0.152733
51946407	7	15	2.18723	ENSBTAG00000027676	0.028726	0.470777	51946407_7_ENSBTAG00000027676	51946407_15_ENSBTAG00000027676	0.424117	-0.152733
51958561	7	15	2.18723	ENSBTAG00000027676	0.028726	0.470777	51958561_7_ENSBTAG00000027676	51958561_15_ENSBTAG00000027676	0.424117	-0.152733
52077743	7	15	2.18723	ENSBTAG00000027676	0.028726	0.470777	52077743_7_ENSBTAG00000027676	52077743_15_ENSBTAG00000027676	0.424117	-0.152733
52105199	7	15	-2.18723	ENSBTAG00000027676	0.028726	0.470777	52105199_7_ENSBTAG00000027676	52105199_15_ENSBTAG00000027676	0.424117	-0.152733
52109075	7	15	2.18723	ENSBTAG00000027676	0.028726	0.470777	52109075_7_ENSBTAG00000027676	52109075_15_ENSBTAG00000027676	0.424117	-0.152733
52119162	7	15	2.18723	ENSBTAG00000027676	0.028726	0.470777	52119162_7_ENSBTAG00000027676	52119162_15_ENSBTAG00000027676	0.424117	-0.152733
52148660	7	15	2.18723	ENSBTAG00000027676	0.028726	0.470777	52148660_7_ENSBTAG00000027676	52148660_15_ENSBTAG00000027676	0.424117	-0.152733
52182976	7	15	2.18723	ENSBTAG00000027676	0.028726	0.470777	52182976_7_ENSBTAG00000027676	52182976_15_ENSBTAG00000027676	0.424117	-0.152733
50962733	7	15	-2.18663	ENSBTAG00000013900	0.0287699	0.470777	50962733_7_ENSBTAG00000013900	50962733_15_ENSBTAG00000013900	0.0118527	0.127937
50964073	7	15	-2.18663	ENSBTAG00000013900	0.0287699	0.470777	50964073_7_ENSBTAG00000013900	50964073_15_ENSBTAG00000013900	0.0118527	0.127937
50599624	7	15	2.18532	ENSBTAG00000008433	0.0288652	0.470777	50599624_7_ENSBTAG00000008433	50599624_15_ENSBTAG00000008433	0.116962	0.195143
51679990	7	15	-2.1802	ENSBTAG00000000347	0.0292428	0.470777	51679990_7_ENSBTAG00000000347	51679990_15_ENSBTAG00000000347	-0.0668123	0.184655
51245926	7	15	2.17801	ENSBTAG00000051491	0.0294053	0.470777	51245926_7_ENSBTAG00000051491	51245926_15_ENSBTAG00000051491	0.0674489	-0.0297924
45561203	7	15	2.17732	ENSBTAG00000000694	0.029457	0.470777	45561203_7_ENSBTAG00000000694	45561203_15_ENSBTAG00000000694	0.10946	0.114948
45459473	7	15	-2.17732	ENSBTAG00000000694	0.029457	0.470777	45459473_7_ENSBTAG00000000694	45459473_15_ENSBTAG00000000694	0.10946	0.114948
45483195	7	15	-2.17732	ENSBTAG00000000694	0.029457	0.470777	45483195_7_ENSBTAG00000000694	45483195_15_ENSBTAG00000000694	0.10946	0.114948
45568545	7	15	-2.17732	ENSBTAG00000000694	0.029457	0.470777	45568545_7_ENSBTAG00000000694	45568545_15_ENSBTAG00000000694	0.10946	0.114948
45577313	7	15	-2.17732	ENSBTAG00000000694	0.029457	0.470777	45577313_7_ENSBTAG00000000694	45577313_15_ENSBTAG00000000694	0.10946	0.114948
45582792	7	15	-2.17732	ENSBTAG00000000694	0.029457	0.470777	45582792_7_ENSBTAG00000000694	45582792_15_ENSBTAG00000000694	0.10946	0.114948
45599653	7	15	-2.17732	ENSBTAG00000000694	0.029457	0.470777	45599653_7_ENSBTAG00000000694	45599653_15_ENSBTAG00000000694	0.10946	0.114948
45608972	7	15	-2.17732	ENSBTAG00000000694	0.029457	0.470777	45608972_7_ENSBTAG00000000694	45608972_15_ENSBTAG00000000694	0.10946	0.114948
45613262	7	15	-2.17732	ENSBTAG00000000694	0.029457	0.470777	45613262_7_ENSBTAG00000000694	45613262_15_ENSBTAG00000000694	0.10946	0.114948
45634448	7	15	-2.17732	ENSBTAG00000000694	0.029457	0.470777	45634448_7_ENSBTAG00000000694	45634448_15_ENSBTAG00000000694	0.10946	0.114948
45637650	7	15	-2.17732	ENSBTAG00000000694	0.029457	0.470777	45637650_7_ENSBTAG00000000694	45637650_15_ENSBTAG00000000694	0.10946	0.114948
45655509	7	15	-2.17732	ENSBTAG00000000694	0.029457	0.470777	45655509_7_ENSBTAG00000000694	45655509_15_ENSBTAG00000000694	0.10946	0.114948
45659548	7	15	-2.17732	ENSBTAG00000000694	0.029457	0.470777	45659548_7_ENSBTAG00000000694	45659548_15_ENSBTAG00000000694	0.10946	0.114948
45663106	7	15	-2.17732	ENSBTAG00000000694	0.029457	0.470777	45663106_7_ENSBTAG00000000694	45663106_15_ENSBTAG00000000694	0.10946	0.114948
45663911	7	15	-2.17732	ENSBTAG00000000694	0.029457	0.470777	45663911_7_ENSBTAG00000000694	45663911_15_ENSBTAG00000000694	0.10946	0.114948
45669730	7	15	-2.17732	ENSBTAG00000000694	0.029457	0.470777	45669730_7_ENSBTAG00000000694	45669730_15_ENSBTAG00000000694	0.10946	0.114948
51888729	7	15	-2.17637	ENSBTAG00000003001	0.0295273	0.470951	51888729_7_ENSBTAG00000003001	51888729_15_ENSBTAG00000003001	-0.110743	0.0596769
47089013	0	15	-2.16165	ENSBTAG00000000696	0.0306453	0.47395	47089013_0_ENSBTAG00000000696	47089013_15_ENSBTAG00000000696	0.0482512	-0.0228455
47092979	0	15	-2.16165	ENSBTAG00000000696	0.0306453	0.47395	47092979_0_ENSBTAG00000000696	47092979_15_ENSBTAG00000000696	0.0482512	-0.0228455
47121197	0	15	-2.16165	ENSBTAG00000000696	0.0306453	0.47395	47121197_0_ENSBTAG00000000696	47121197_15_ENSBTAG00000000696	0.0482512	-0.0228455
47553088	0	15	-2.15954	ENSBTAG00000015655	0.0308086	0.47395	47553088_0_ENSBTAG00000015655	47553088_15_ENSBTAG00000015655	0.252128	-0.156299
46310456	0	15	-2.15715	ENSBTAG00000000696	0.0309942	0.47395	46310456_0_ENSBTAG00000000696	46310456_15_ENSBTAG00000000696	0.124501	-0.0908762
51142712	0	15	2.1557	ENSBTAG00000008433	0.0311071	0.47395	51142712_0_ENSBTAG00000008433	51142712_15_ENSBTAG00000008433	-0.0761573	0.344432
51268692	0	15	2.1557	ENSBTAG00000008433	0.0311071	0.47395	51268692_0_ENSBTAG00000008433	51268692_15_ENSBTAG00000008433	-0.0761573	0.344432
51271791	0	15	2.1557	ENSBTAG00000008433	0.0311071	0.47395	51271791_0_ENSBTAG00000008433	51271791_15_ENSBTAG00000008433	-0.0761573	0.344432
51315641	0	15	2.1557	ENSBTAG00000008433	0.0311071	0.47395	51315641_0_ENSBTAG00000008433	51315641_15_ENSBTAG00000008433	-0.0761573	0.344432
51316394	0	15	-2.1557	ENSBTAG00000008433	0.0311071	0.47395	51316394_0_ENSBTAG00000008433	51316394_15_ENSBTAG00000008433	-0.0761573	0.344432
51321342	0	15	2.1557	ENSBTAG00000008433	0.0311071	0.47395	51321342_0_ENSBTAG00000008433	51321342_15_ENSBTAG00000008433	-0.0761573	0.344432
51331774	0	15	-2.1557	ENSBTAG00000008433	0.0311071	0.47395	51331774_0_ENSBTAG00000008433	51331774_15_ENSBTAG00000008433	-0.0761573	0.344432
51333396	0	15	-2.1557	ENSBTAG00000008433	0.0311071	0.47395	51333396_0_ENSBTAG00000008433	51333396_15_ENSBTAG00000008433	-0.0761573	0.344432
51336838	0	15	-2.1557	ENSBTAG00000008433	0.0311071	0.47395	51336838_0_ENSBTAG00000008433	51336838_15_ENSBTAG00000008433	-0.0761573	0.344432
51226759	7	15	2.17241	ENSBTAG00000000347	0.0298249	0.474742	51226759_7_ENSBTAG00000000347	51226759_15_ENSBTAG00000000347	-0.0327427	0.103367
51891502	7	15	-2.17109	ENSBTAG00000000347	0.0299247	0.475377	51891502_7_ENSBTAG00000000347	51891502_15_ENSBTAG00000000347	-0.0584067	0.196449
52090903	7	15	2.15963	ENSBTAG00000000347	0.0308012	0.476058	52090903_7_ENSBTAG00000000347	52090903_15_ENSBTAG00000000347	-0.047973	0.137661
52092527	7	15	2.15963	ENSBTAG00000000347	0.0308012	0.476058	52092527_7_ENSBTAG00000000347	52092527_15_ENSBTAG00000000347	-0.047973	0.137661
52093952	7	15	2.15963	ENSBTAG00000000347	0.0308012	0.476058	52093952_7_ENSBTAG00000000347	52093952_15_ENSBTAG00000000347	-0.047973	0.137661
51746464	7	15	2.15857	ENSBTAG00000053052	0.0308837	0.476058	51746464_7_ENSBTAG00000053052	51746464_15_ENSBTAG00000053052	-0.0468751	0.357066
51189173	7	15	-2.15568	ENSBTAG00000008433	0.0311086	0.476058	51189173_7_ENSBTAG00000008433	51189173_15_ENSBTAG00000008433	-0.018556	0.390185
51367615	7	15	-2.15568	ENSBTAG00000008433	0.0311086	0.476058	51367615_7_ENSBTAG00000008433	51367615_15_ENSBTAG00000008433	-0.018556	0.390185
51532070	7	15	2.15568	ENSBTAG00000008433	0.0311086	0.476058	51532070_7_ENSBTAG00000008433	51532070_15_ENSBTAG00000008433	-0.018556	0.390185
51533636	7	15	-2.15568	ENSBTAG00000008433	0.0311086	0.476058	51533636_7_ENSBTAG00000008433	51533636_15_ENSBTAG00000008433	-0.018556	0.390185
51534139	7	15	-2.15568	ENSBTAG00000008433	0.0311086	0.476058	51534139_7_ENSBTAG00000008433	51534139_15_ENSBTAG00000008433	-0.018556	0.390185
51536052	7	15	-2.15568	ENSBTAG00000008433	0.0311086	0.476058	51536052_7_ENSBTAG00000008433	51536052_15_ENSBTAG00000008433	-0.018556	0.390185
51539146	7	15	-2.15568	ENSBTAG00000008433	0.0311086	0.476058	51539146_7_ENSBTAG00000008433	51539146_15_ENSBTAG00000008433	-0.018556	0.390185
51552964	7	15	2.15568	ENSBTAG00000008433	0.0311086	0.476058	51552964_7_ENSBTAG00000008433	51552964_15_ENSBTAG00000008433	-0.018556	0.390185
51553689	7	15	-2.15568	ENSBTAG00000008433	0.0311086	0.476058	51553689_7_ENSBTAG00000008433	51553689_15_ENSBTAG00000008433	-0.018556	0.390185
51579835	7	15	-2.15568	ENSBTAG00000008433	0.0311086	0.476058	51579835_7_ENSBTAG00000008433	51579835_15_ENSBTAG00000008433	-0.018556	0.390185
51595947	7	15	-2.15568	ENSBTAG00000008433	0.0311086	0.476058	51595947_7_ENSBTAG00000008433	51595947_15_ENSBTAG00000008433	-0.018556	0.390185
51605889	7	15	-2.15568	ENSBTAG00000008433	0.0311086	0.476058	51605889_7_ENSBTAG00000008433	51605889_15_ENSBTAG00000008433	-0.018556	0.390185
51644151	7	15	-2.15568	ENSBTAG00000008433	0.0311086	0.476058	51644151_7_ENSBTAG00000008433	51644151_15_ENSBTAG00000008433	-0.018556	0.390185
51655439	7	15	-2.15568	ENSBTAG00000008433	0.0311086	0.476058	51655439_7_ENSBTAG00000008433	51655439_15_ENSBTAG00000008433	-0.018556	0.390185
51658022	7	15	-2.15568	ENSBTAG00000008433	0.0311086	0.476058	51658022_7_ENSBTAG00000008433	51658022_15_ENSBTAG00000008433	-0.018556	0.390185
51997549	7	15	2.15374	ENSBTAG00000002999	0.0312603	0.476596	51997549_7_ENSBTAG00000002999	51997549_15_ENSBTAG00000002999	0.128462	0.164998
51912568	7	15	-2.15216	ENSBTAG00000000347	0.0313846	0.476596	51912568_7_ENSBTAG00000000347	51912568_15_ENSBTAG00000000347	0.0257692	0.0443195
50670035	7	15	-2.1514	ENSBTAG00000014167	0.0314444	0.476596	50670035_7_ENSBTAG00000014167	50670035_15_ENSBTAG00000014167	0.244486	0.0271205
50672453	7	15	-2.1514	ENSBTAG00000014167	0.0314444	0.476596	50672453_7_ENSBTAG00000014167	50672453_15_ENSBTAG00000014167	0.244486	0.0271205
50678853	7	15	-2.1514	ENSBTAG00000014167	0.0314444	0.476596	50678853_7_ENSBTAG00000014167	50678853_15_ENSBTAG00000014167	0.244486	0.0271205
46556504	0	15	2.14914	ENSBTAG00000000694	0.0316236	0.477382	46556504_0_ENSBTAG00000000694	46556504_15_ENSBTAG00000000694	-0.0461348	0.25521
46645269	0	15	2.14914	ENSBTAG00000000694	0.0316236	0.477382	46645269_0_ENSBTAG00000000694	46645269_15_ENSBTAG00000000694	-0.0461348	0.25521
46646092	0	15	2.14914	ENSBTAG00000000694	0.0316236	0.477382	46646092_0_ENSBTAG00000000694	46646092_15_ENSBTAG00000000694	-0.0461348	0.25521
46660825	0	15	2.14914	ENSBTAG00000000694	0.0316236	0.477382	46660825_0_ENSBTAG00000000694	46660825_15_ENSBTAG00000000694	-0.0461348	0.25521
46664747	0	15	2.14914	ENSBTAG00000000694	0.0316236	0.477382	46664747_0_ENSBTAG00000000694	46664747_15_ENSBTAG00000000694	-0.0461348	0.25521
47208675	0	15	2.14697	ENSBTAG00000000696	0.0317957	0.47822	47208675_0_ENSBTAG00000000696	47208675_15_ENSBTAG00000000696	0.0334411	-0.00497215
47210969	0	15	2.14697	ENSBTAG00000000696	0.0317957	0.47822	47210969_0_ENSBTAG00000000696	47210969_15_ENSBTAG00000000696	0.0334411	-0.00497215
51226759	7	15	2.14916	ENSBTAG00000014167	0.0316215	0.478366	51226759_7_ENSBTAG00000014167	51226759_15_ENSBTAG00000014167	0.147025	0.307923
51891502	7	15	-2.14792	ENSBTAG00000003001	0.0317201	0.478944	51891502_7_ENSBTAG00000003001	51891502_15_ENSBTAG00000003001	-0.202426	0.381636
52089246	0	15	2.14109	ENSBTAG00000055237	0.0322669	0.481718	52089246_0_ENSBTAG00000055237	52089246_15_ENSBTAG00000055237	0.270208	-0.00666093
51783729	0	15	-2.13655	ENSBTAG00000053052	0.0326348	0.481718	51783729_0_ENSBTAG00000053052	51783729_15_ENSBTAG00000053052	0.301323	0.286509
51786274	0	15	-2.13655	ENSBTAG00000053052	0.0326348	0.481718	51786274_0_ENSBTAG00000053052	51786274_15_ENSBTAG00000053052	0.301323	0.286509
51800576	0	15	-2.13655	ENSBTAG00000053052	0.0326348	0.481718	51800576_0_ENSBTAG00000053052	51800576_15_ENSBTAG00000053052	0.301323	0.286509
51816917	0	15	-2.13655	ENSBTAG00000053052	0.0326348	0.481718	51816917_0_ENSBTAG00000053052	51816917_15_ENSBTAG00000053052	0.301323	0.286509
51823248	0	15	-2.13655	ENSBTAG00000053052	0.0326348	0.481718	51823248_0_ENSBTAG00000053052	51823248_15_ENSBTAG00000053052	0.301323	0.286509
51830510	0	15	-2.13655	ENSBTAG00000053052	0.0326348	0.481718	51830510_0_ENSBTAG00000053052	51830510_15_ENSBTAG00000053052	0.301323	0.286509
51532070	0	15	2.12819	ENSBTAG00000018449	0.0333212	0.481718	51532070_0_ENSBTAG00000018449	51532070_15_ENSBTAG00000018449	-0.0979351	0.152479
51552964	0	15	2.12819	ENSBTAG00000018449	0.0333212	0.481718	51552964_0_ENSBTAG00000018449	51552964_15_ENSBTAG00000018449	-0.0979351	0.152479
51189173	0	15	-2.12819	ENSBTAG00000018449	0.0333212	0.481718	51189173_0_ENSBTAG00000018449	51189173_15_ENSBTAG00000018449	-0.0979351	0.152479
51367615	0	15	-2.12819	ENSBTAG00000018449	0.0333212	0.481718	51367615_0_ENSBTAG00000018449	51367615_15_ENSBTAG00000018449	-0.0979351	0.152479
51533636	0	15	-2.12819	ENSBTAG00000018449	0.0333212	0.481718	51533636_0_ENSBTAG00000018449	51533636_15_ENSBTAG00000018449	-0.0979351	0.152479
51534139	0	15	-2.12819	ENSBTAG00000018449	0.0333212	0.481718	51534139_0_ENSBTAG00000018449	51534139_15_ENSBTAG00000018449	-0.0979351	0.152479
51536052	0	15	-2.12819	ENSBTAG00000018449	0.0333212	0.481718	51536052_0_ENSBTAG00000018449	51536052_15_ENSBTAG00000018449	-0.0979351	0.152479
51539146	0	15	-2.12819	ENSBTAG00000018449	0.0333212	0.481718	51539146_0_ENSBTAG00000018449	51539146_15_ENSBTAG00000018449	-0.0979351	0.152479
51553689	0	15	-2.12819	ENSBTAG00000018449	0.0333212	0.481718	51553689_0_ENSBTAG00000018449	51553689_15_ENSBTAG00000018449	-0.0979351	0.152479
51579835	0	15	-2.12819	ENSBTAG00000018449	0.0333212	0.481718	51579835_0_ENSBTAG00000018449	51579835_15_ENSBTAG00000018449	-0.0979351	0.152479
51595947	0	15	-2.12819	ENSBTAG00000018449	0.0333212	0.481718	51595947_0_ENSBTAG00000018449	51595947_15_ENSBTAG00000018449	-0.0979351	0.152479
51605889	0	15	-2.12819	ENSBTAG00000018449	0.0333212	0.481718	51605889_0_ENSBTAG00000018449	51605889_15_ENSBTAG00000018449	-0.0979351	0.152479
51644151	0	15	-2.12819	ENSBTAG00000018449	0.0333212	0.481718	51644151_0_ENSBTAG00000018449	51644151_15_ENSBTAG00000018449	-0.0979351	0.152479
51655439	0	15	-2.12819	ENSBTAG00000018449	0.0333212	0.481718	51655439_0_ENSBTAG00000018449	51655439_15_ENSBTAG00000018449	-0.0979351	0.152479
51658022	0	15	-2.12819	ENSBTAG00000018449	0.0333212	0.481718	51658022_0_ENSBTAG00000018449	51658022_15_ENSBTAG00000018449	-0.0979351	0.152479
51281857	7	15	-2.14421	ENSBTAG00000008433	0.0320164	0.481874	51281857_7_ENSBTAG00000008433	51281857_15_ENSBTAG00000008433	-0.0107838	0.404501
51310744	7	15	2.14306	ENSBTAG00000019168	0.032108	0.481874	51310744_7_ENSBTAG00000019168	51310744_15_ENSBTAG00000019168	0.056446	0.0714597
44276578	7	15	-2.14245	ENSBTAG00000004861	0.0321574	0.481874	44276578_7_ENSBTAG00000004861	44276578_15_ENSBTAG00000004861	0.0290293	0.0728369
44261997	7	15	2.14245	ENSBTAG00000004861	0.0321574	0.481874	44261997_7_ENSBTAG00000004861	44261997_15_ENSBTAG00000004861	0.0290293	0.0728369
50938412	7	15	2.13633	ENSBTAG00000018449	0.0326528	0.485884	50938412_7_ENSBTAG00000018449	50938412_15_ENSBTAG00000018449	0.230545	0.0552425
52514760	7	15	-2.13611	ENSBTAG00000019167	0.0326701	0.485884	52514760_7_ENSBTAG00000019167	52514760_15_ENSBTAG00000019167	0.285419	-0.0856719
52520053	7	15	-2.13611	ENSBTAG00000019167	0.0326701	0.485884	52520053_7_ENSBTAG00000019167	52520053_15_ENSBTAG00000019167	0.285419	-0.0856719
52567017	7	15	-2.13611	ENSBTAG00000019167	0.0326701	0.485884	52567017_7_ENSBTAG00000019167	52567017_15_ENSBTAG00000019167	0.285419	-0.0856719
51039730	0	15	-2.12287	ENSBTAG00000017964	0.033765	0.486634	51039730_0_ENSBTAG00000017964	51039730_15_ENSBTAG00000017964	0.16484	-0.0600801
51746464	0	15	2.12243	ENSBTAG00000018449	0.0338017	0.486634	51746464_0_ENSBTAG00000018449	51746464_15_ENSBTAG00000018449	-0.132081	0.238221
51794481	0	15	-2.12127	ENSBTAG00000018449	0.0338988	0.486634	51794481_0_ENSBTAG00000018449	51794481_15_ENSBTAG00000018449	-0.0956845	0.149557
51803577	0	15	-2.12127	ENSBTAG00000018449	0.0338988	0.486634	51803577_0_ENSBTAG00000018449	51803577_15_ENSBTAG00000018449	-0.0956845	0.149557
46521573	0	15	2.11828	ENSBTAG00000000696	0.0341515	0.488103	46521573_0_ENSBTAG00000000696	46521573_15_ENSBTAG00000000696	0.0217706	0.00911808
46522837	0	15	-2.11828	ENSBTAG00000000696	0.0341515	0.488103	46522837_0_ENSBTAG00000000696	46522837_15_ENSBTAG00000000696	0.0217706	0.00911808
50566368	0	15	-2.11794	ENSBTAG00000055237	0.0341797	0.488103	50566368_0_ENSBTAG00000055237	50566368_15_ENSBTAG00000055237	-0.108747	0.174819
50349941	0	7	2.87727	ENSBTAG00000013109	0.0040113	0.489596	50349941_0_ENSBTAG00000013109	50349941_7_ENSBTAG00000013109	0.112218	0.00305199
50360006	0	7	2.87727	ENSBTAG00000013109	0.0040113	0.489596	50360006_0_ENSBTAG00000013109	50360006_7_ENSBTAG00000013109	0.112218	0.00305199
50363146	0	7	2.87727	ENSBTAG00000013109	0.0040113	0.489596	50363146_0_ENSBTAG00000013109	50363146_7_ENSBTAG00000013109	0.112218	0.00305199
51918003	0	7	-2.87536	ENSBTAG00000027676	0.00403562	0.489596	51918003_0_ENSBTAG00000027676	51918003_7_ENSBTAG00000027676	-0.0164941	0.301482
51879976	0	15	-2.11232	ENSBTAG00000008433	0.0346593	0.491758	51879976_0_ENSBTAG00000008433	51879976_15_ENSBTAG00000008433	-0.0682735	0.257904
51882089	0	15	-2.11232	ENSBTAG00000008433	0.0346593	0.491758	51882089_0_ENSBTAG00000008433	51882089_15_ENSBTAG00000008433	-0.0682735	0.257904
52086164	0	15	-2.11213	ENSBTAG00000008433	0.0346756	0.491758	52086164_0_ENSBTAG00000008433	52086164_15_ENSBTAG00000008433	0.155345	0.162798
52088404	0	15	-2.11213	ENSBTAG00000008433	0.0346756	0.491758	52088404_0_ENSBTAG00000008433	52088404_15_ENSBTAG00000008433	0.155345	0.162798
47200661	7	15	2.12783	ENSBTAG00000015655	0.0333514	0.494161	47200661_7_ENSBTAG00000015655	47200661_15_ENSBTAG00000015655	0.353801	-0.103196
47205227	7	15	2.12783	ENSBTAG00000015655	0.0333514	0.494161	47205227_7_ENSBTAG00000015655	47205227_15_ENSBTAG00000015655	0.353801	-0.103196
47199685	0	15	-2.10831	ENSBTAG00000005251	0.0350041	0.495559	47199685_0_ENSBTAG00000005251	47199685_15_ENSBTAG00000005251	-0.00102093	0.259846
51226759	0	15	2.1064	ENSBTAG00000018449	0.0351696	0.496704	51226759_0_ENSBTAG00000018449	51226759_15_ENSBTAG00000018449	-0.104501	0.155522
51915322	0	15	-2.10598	ENSBTAG00000055237	0.0352062	0.496704	51915322_0_ENSBTAG00000055237	51915322_15_ENSBTAG00000055237	-0.0549487	0.106588
50669121	0	7	2.86685	ENSBTAG00000014167	0.00414577	0.497492	50669121_0_ENSBTAG00000014167	50669121_7_ENSBTAG00000014167	0.159456	0.402107
51358817	7	15	2.12334	ENSBTAG00000019168	0.0337256	0.498774	51358817_7_ENSBTAG00000019168	51358817_15_ENSBTAG00000019168	0.192875	0.19195
51828154	0	15	-2.10346	ENSBTAG00000002999	0.0354258	0.498943	51828154_0_ENSBTAG00000002999	51828154_15_ENSBTAG00000002999	0.0506363	-0.0443505
52253684	0	15	-2.10255	ENSBTAG00000002999	0.0355053	0.499206	52253684_0_ENSBTAG00000002999	52253684_15_ENSBTAG00000002999	0.0833755	-0.0562797
51241314	7	15	-2.1176	ENSBTAG00000008433	0.0342087	0.502168	51241314_7_ENSBTAG00000008433	51241314_15_ENSBTAG00000008433	-0.0107838	0.377169
51314834	7	15	2.11544	ENSBTAG00000014167	0.0343921	0.502168	51314834_7_ENSBTAG00000014167	51314834_15_ENSBTAG00000014167	0.10179	0.212866
47340161	7	15	2.1101	ENSBTAG00000015655	0.0348496	0.502168	47340161_7_ENSBTAG00000015655	47340161_15_ENSBTAG00000015655	0.478909	-0.16121
51532070	7	15	2.10726	ENSBTAG00000014167	0.0350954	0.502168	51532070_7_ENSBTAG00000014167	51532070_15_ENSBTAG00000014167	0.164042	0.319704
51552964	7	15	2.10726	ENSBTAG00000014167	0.0350954	0.502168	51552964_7_ENSBTAG00000014167	51552964_15_ENSBTAG00000014167	0.164042	0.319704
51189173	7	15	-2.10726	ENSBTAG00000014167	0.0350954	0.502168	51189173_7_ENSBTAG00000014167	51189173_15_ENSBTAG00000014167	0.164042	0.319704
51367615	7	15	-2.10726	ENSBTAG00000014167	0.0350954	0.502168	51367615_7_ENSBTAG00000014167	51367615_15_ENSBTAG00000014167	0.164042	0.319704
51533636	7	15	-2.10726	ENSBTAG00000014167	0.0350954	0.502168	51533636_7_ENSBTAG00000014167	51533636_15_ENSBTAG00000014167	0.164042	0.319704
51534139	7	15	-2.10726	ENSBTAG00000014167	0.0350954	0.502168	51534139_7_ENSBTAG00000014167	51534139_15_ENSBTAG00000014167	0.164042	0.319704
51536052	7	15	-2.10726	ENSBTAG00000014167	0.0350954	0.502168	51536052_7_ENSBTAG00000014167	51536052_15_ENSBTAG00000014167	0.164042	0.319704
51539146	7	15	-2.10726	ENSBTAG00000014167	0.0350954	0.502168	51539146_7_ENSBTAG00000014167	51539146_15_ENSBTAG00000014167	0.164042	0.319704
51553689	7	15	-2.10726	ENSBTAG00000014167	0.0350954	0.502168	51553689_7_ENSBTAG00000014167	51553689_15_ENSBTAG00000014167	0.164042	0.319704
51579835	7	15	-2.10726	ENSBTAG00000014167	0.0350954	0.502168	51579835_7_ENSBTAG00000014167	51579835_15_ENSBTAG00000014167	0.164042	0.319704
51595947	7	15	-2.10726	ENSBTAG00000014167	0.0350954	0.502168	51595947_7_ENSBTAG00000014167	51595947_15_ENSBTAG00000014167	0.164042	0.319704
51605889	7	15	-2.10726	ENSBTAG00000014167	0.0350954	0.502168	51605889_7_ENSBTAG00000014167	51605889_15_ENSBTAG00000014167	0.164042	0.319704
51644151	7	15	-2.10726	ENSBTAG00000014167	0.0350954	0.502168	51644151_7_ENSBTAG00000014167	51644151_15_ENSBTAG00000014167	0.164042	0.319704
51655439	7	15	-2.10726	ENSBTAG00000014167	0.0350954	0.502168	51655439_7_ENSBTAG00000014167	51655439_15_ENSBTAG00000014167	0.164042	0.319704
51658022	7	15	-2.10726	ENSBTAG00000014167	0.0350954	0.502168	51658022_7_ENSBTAG00000014167	51658022_15_ENSBTAG00000014167	0.164042	0.319704
52253684	0	15	-2.09849	ENSBTAG00000017964	0.0358616	0.503352	52253684_0_ENSBTAG00000017964	52253684_15_ENSBTAG00000017964	0.0600675	0.0612052
52636232	0	15	2.0977	ENSBTAG00000018449	0.0359319	0.503477	52636232_0_ENSBTAG00000018449	52636232_15_ENSBTAG00000018449	-0.114901	0.168861
50508537	7	15	2.10219	ENSBTAG00000013109	0.0355369	0.505735	50508537_7_ENSBTAG00000013109	50508537_15_ENSBTAG00000013109	0.110009	-0.153779
47171264	7	15	-2.09971	ENSBTAG00000015655	0.0357542	0.505735	47171264_7_ENSBTAG00000015655	47171264_15_ENSBTAG00000015655	0.276388	-0.0396854
50962733	7	15	-2.09844	ENSBTAG00000018449	0.0358661	0.505735	50962733_7_ENSBTAG00000018449	50962733_15_ENSBTAG00000018449	0.108656	0.191029
50964073	7	15	-2.09844	ENSBTAG00000018449	0.0358661	0.505735	50964073_7_ENSBTAG00000018449	50964073_15_ENSBTAG00000018449	0.108656	0.191029
44450321	7	15	2.09681	ENSBTAG00000004861	0.0360108	0.505735	44450321_7_ENSBTAG00000004861	44450321_15_ENSBTAG00000004861	0.040929	0.0207022
44472630	7	15	-2.09587	ENSBTAG00000004861	0.0360936	0.505735	44472630_7_ENSBTAG00000004861	44472630_15_ENSBTAG00000004861	0.112181	-0.129609
44473621	7	15	-2.09587	ENSBTAG00000004861	0.0360936	0.505735	44473621_7_ENSBTAG00000004861	44473621_15_ENSBTAG00000004861	0.112181	-0.129609
44516720	7	15	2.09587	ENSBTAG00000004861	0.0360936	0.505735	44516720_7_ENSBTAG00000004861	44516720_15_ENSBTAG00000004861	0.112181	-0.129609
44583277	7	15	2.09587	ENSBTAG00000004861	0.0360936	0.505735	44583277_7_ENSBTAG00000004861	44583277_15_ENSBTAG00000004861	0.112181	-0.129609
51348338	7	15	-2.09559	ENSBTAG00000013109	0.0361187	0.505735	51348338_7_ENSBTAG00000013109	51348338_15_ENSBTAG00000013109	0.10941	-0.154821
51349884	7	15	-2.09559	ENSBTAG00000013109	0.0361187	0.505735	51349884_7_ENSBTAG00000013109	51349884_15_ENSBTAG00000013109	0.10941	-0.154821
51298237	7	15	2.09559	ENSBTAG00000013109	0.0361187	0.505735	51298237_7_ENSBTAG00000013109	51298237_15_ENSBTAG00000013109	0.10941	-0.154821
52089246	7	15	2.09245	ENSBTAG00000008433	0.036398	0.505735	52089246_7_ENSBTAG00000008433	52089246_15_ENSBTAG00000008433	-0.00662401	0.230385
47413855	7	15	-2.09225	ENSBTAG00000000696	0.0364162	0.505735	47413855_7_ENSBTAG00000000696	47413855_15_ENSBTAG00000000696	0.130054	0.00947584
47199685	7	15	-2.08907	ENSBTAG00000027642	0.0367012	0.505735	47199685_7_ENSBTAG00000027642	47199685_15_ENSBTAG00000027642	0.132002	-0.0212797
51348338	7	15	-2.08143	ENSBTAG00000051491	0.0373948	0.505735	51348338_7_ENSBTAG00000051491	51348338_15_ENSBTAG00000051491	0.0674489	-0.0409537
51349884	7	15	-2.08143	ENSBTAG00000051491	0.0373948	0.505735	51349884_7_ENSBTAG00000051491	51349884_15_ENSBTAG00000051491	0.0674489	-0.0409537
51298237	7	15	2.08143	ENSBTAG00000051491	0.0373948	0.505735	51298237_7_ENSBTAG00000051491	51298237_15_ENSBTAG00000051491	0.0674489	-0.0409537
50583387	7	15	2.08031	ENSBTAG00000013109	0.0374975	0.505735	50583387_7_ENSBTAG00000013109	50583387_15_ENSBTAG00000013109	0.0175398	-0.0401295
51783729	7	15	-2.08026	ENSBTAG00000003001	0.037502	0.505735	51783729_7_ENSBTAG00000003001	51783729_15_ENSBTAG00000003001	-0.160307	0.104877
51786274	7	15	-2.08026	ENSBTAG00000003001	0.037502	0.505735	51786274_7_ENSBTAG00000003001	51786274_15_ENSBTAG00000003001	-0.160307	0.104877
51800576	7	15	-2.08026	ENSBTAG00000003001	0.037502	0.505735	51800576_7_ENSBTAG00000003001	51800576_15_ENSBTAG00000003001	-0.160307	0.104877
51816917	7	15	-2.08026	ENSBTAG00000003001	0.037502	0.505735	51816917_7_ENSBTAG00000003001	51816917_15_ENSBTAG00000003001	-0.160307	0.104877
51823248	7	15	-2.08026	ENSBTAG00000003001	0.037502	0.505735	51823248_7_ENSBTAG00000003001	51823248_15_ENSBTAG00000003001	-0.160307	0.104877
51830510	7	15	-2.08026	ENSBTAG00000003001	0.037502	0.505735	51830510_7_ENSBTAG00000003001	51830510_15_ENSBTAG00000003001	-0.160307	0.104877
51927155	7	15	2.07736	ENSBTAG00000019168	0.0377685	0.505735	51927155_7_ENSBTAG00000019168	51927155_15_ENSBTAG00000019168	0.175053	0.163432
51966531	7	15	-2.07736	ENSBTAG00000019168	0.0377685	0.505735	51966531_7_ENSBTAG00000019168	51966531_15_ENSBTAG00000019168	0.175053	0.163432
52090903	7	15	2.07501	ENSBTAG00000018449	0.0379853	0.505735	52090903_7_ENSBTAG00000018449	52090903_15_ENSBTAG00000018449	0.131992	0.162701
52092527	7	15	2.07501	ENSBTAG00000018449	0.0379853	0.505735	52092527_7_ENSBTAG00000018449	52092527_15_ENSBTAG00000018449	0.131992	0.162701
52093952	7	15	2.07501	ENSBTAG00000018449	0.0379853	0.505735	52093952_7_ENSBTAG00000018449	52093952_15_ENSBTAG00000018449	0.131992	0.162701
50349941	7	15	-2.07471	ENSBTAG00000013900	0.038013	0.505735	50349941_7_ENSBTAG00000013900	50349941_15_ENSBTAG00000013900	0.0142896	0.0994386
50360006	7	15	-2.07471	ENSBTAG00000013900	0.038013	0.505735	50360006_7_ENSBTAG00000013900	50360006_15_ENSBTAG00000013900	0.0142896	0.0994386
50363146	7	15	-2.07471	ENSBTAG00000013900	0.038013	0.505735	50363146_7_ENSBTAG00000013900	50363146_15_ENSBTAG00000013900	0.0142896	0.0994386
51828154	7	15	2.07401	ENSBTAG00000019167	0.0380786	0.505735	51828154_7_ENSBTAG00000019167	51828154_15_ENSBTAG00000019167	0.277988	-0.0900778
50673313	7	15	-2.06953	ENSBTAG00000013900	0.0384968	0.505735	50673313_7_ENSBTAG00000013900	50673313_15_ENSBTAG00000013900	0.0284995	0.0782618
51265571	7	15	-2.06666	ENSBTAG00000003001	0.0387659	0.505735	51265571_7_ENSBTAG00000003001	51265571_15_ENSBTAG00000003001	-0.194968	0.274162
51536654	7	15	2.06647	ENSBTAG00000014167	0.0387845	0.505735	51536654_7_ENSBTAG00000014167	51536654_15_ENSBTAG00000014167	0.0876089	0.228999
51549658	7	15	2.06647	ENSBTAG00000014167	0.0387845	0.505735	51549658_7_ENSBTAG00000014167	51549658_15_ENSBTAG00000014167	0.0876089	0.228999
51560685	7	15	2.06647	ENSBTAG00000014167	0.0387845	0.505735	51560685_7_ENSBTAG00000014167	51560685_15_ENSBTAG00000014167	0.0876089	0.228999
51584710	7	15	2.06647	ENSBTAG00000014167	0.0387845	0.505735	51584710_7_ENSBTAG00000014167	51584710_15_ENSBTAG00000014167	0.0876089	0.228999
51620821	7	15	-2.06647	ENSBTAG00000014167	0.0387845	0.505735	51620821_7_ENSBTAG00000014167	51620821_15_ENSBTAG00000014167	0.0876089	0.228999
51627281	7	15	-2.06647	ENSBTAG00000014167	0.0387845	0.505735	51627281_7_ENSBTAG00000014167	51627281_15_ENSBTAG00000014167	0.0876089	0.228999
51630406	7	15	-2.06647	ENSBTAG00000014167	0.0387845	0.505735	51630406_7_ENSBTAG00000014167	51630406_15_ENSBTAG00000014167	0.0876089	0.228999
51635120	7	15	2.06647	ENSBTAG00000014167	0.0387845	0.505735	51635120_7_ENSBTAG00000014167	51635120_15_ENSBTAG00000014167	0.0876089	0.228999
51635769	7	15	2.06647	ENSBTAG00000014167	0.0387845	0.505735	51635769_7_ENSBTAG00000014167	51635769_15_ENSBTAG00000014167	0.0876089	0.228999
51644699	7	15	2.06647	ENSBTAG00000014167	0.0387845	0.505735	51644699_7_ENSBTAG00000014167	51644699_15_ENSBTAG00000014167	0.0876089	0.228999
51651910	7	15	2.06647	ENSBTAG00000014167	0.0387845	0.505735	51651910_7_ENSBTAG00000014167	51651910_15_ENSBTAG00000014167	0.0876089	0.228999
51662625	7	15	2.06647	ENSBTAG00000014167	0.0387845	0.505735	51662625_7_ENSBTAG00000014167	51662625_15_ENSBTAG00000014167	0.0876089	0.228999
51664231	7	15	2.06647	ENSBTAG00000014167	0.0387845	0.505735	51664231_7_ENSBTAG00000014167	51664231_15_ENSBTAG00000014167	0.0876089	0.228999
51673993	7	15	-2.06647	ENSBTAG00000014167	0.0387845	0.505735	51673993_7_ENSBTAG00000014167	51673993_15_ENSBTAG00000014167	0.0876089	0.228999
51680978	7	15	-2.06647	ENSBTAG00000014167	0.0387845	0.505735	51680978_7_ENSBTAG00000014167	51680978_15_ENSBTAG00000014167	0.0876089	0.228999
51682782	7	15	-2.06647	ENSBTAG00000014167	0.0387845	0.505735	51682782_7_ENSBTAG00000014167	51682782_15_ENSBTAG00000014167	0.0876089	0.228999
51686234	7	15	-2.06647	ENSBTAG00000014167	0.0387845	0.505735	51686234_7_ENSBTAG00000014167	51686234_15_ENSBTAG00000014167	0.0876089	0.228999
51679990	7	15	-2.06514	ENSBTAG00000018449	0.0389093	0.505735	51679990_7_ENSBTAG00000018449	51679990_15_ENSBTAG00000018449	0.0467959	0.382703
50532240	7	15	2.06371	ENSBTAG00000008433	0.039045	0.505735	50532240_7_ENSBTAG00000008433	50532240_15_ENSBTAG00000008433	-0.0044586	0.224559
50509194	7	15	-2.06371	ENSBTAG00000008433	0.039045	0.505735	50509194_7_ENSBTAG00000008433	50509194_15_ENSBTAG00000008433	-0.0044586	0.224559
50511858	7	15	-2.06371	ENSBTAG00000008433	0.039045	0.505735	50511858_7_ENSBTAG00000008433	50511858_15_ENSBTAG00000008433	-0.0044586	0.224559
50513682	7	15	-2.06371	ENSBTAG00000008433	0.039045	0.505735	50513682_7_ENSBTAG00000008433	50513682_15_ENSBTAG00000008433	-0.0044586	0.224559
50680655	7	15	2.06132	ENSBTAG00000014167	0.0392728	0.507856	50680655_7_ENSBTAG00000014167	50680655_15_ENSBTAG00000014167	0.209284	0.0290625
51912568	0	15	-2.09269	ENSBTAG00000018449	0.0363764	0.508836	51912568_0_ENSBTAG00000018449	51912568_15_ENSBTAG00000018449	-0.130636	0.195967
50679345	0	15	2.09086	ENSBTAG00000006345	0.0365406	0.510261	50679345_0_ENSBTAG00000006345	50679345_15_ENSBTAG00000006345	0.0883881	0.0159173
51918003	0	15	-2.08783	ENSBTAG00000055237	0.0368131	0.511524	51918003_0_ENSBTAG00000055237	51918003_15_ENSBTAG00000055237	-0.0659088	0.113974
51510372	0	15	2.08708	ENSBTAG00000006345	0.0368806	0.511524	51510372_0_ENSBTAG00000006345	51510372_15_ENSBTAG00000006345	0.086515	0.0344422
51520511	0	15	2.08708	ENSBTAG00000006345	0.0368806	0.511524	51520511_0_ENSBTAG00000006345	51520511_15_ENSBTAG00000006345	0.086515	0.0344422
51509486	0	15	-2.08708	ENSBTAG00000006345	0.0368806	0.511524	51509486_0_ENSBTAG00000006345	51509486_15_ENSBTAG00000006345	0.086515	0.0344422
51915322	0	15	-2.08583	ENSBTAG00000023648	0.036994	0.51223	51915322_0_ENSBTAG00000023648	51915322_15_ENSBTAG00000023648	0.0365904	0.196577
45537176	7	15	2.05458	ENSBTAG00000004861	0.0399194	0.514212	45537176_7_ENSBTAG00000004861	45537176_15_ENSBTAG00000004861	0.0188099	0.0769681
51693636	7	15	2.05417	ENSBTAG00000018449	0.039959	0.514212	51693636_7_ENSBTAG00000018449	51693636_15_ENSBTAG00000018449	0.200136	0.066908
51694817	7	15	2.05417	ENSBTAG00000018449	0.039959	0.514212	51694817_7_ENSBTAG00000018449	51694817_15_ENSBTAG00000018449	0.200136	0.066908
47427902	7	15	-2.05319	ENSBTAG00000000694	0.0400545	0.514606	47427902_7_ENSBTAG00000000694	47427902_15_ENSBTAG00000000694	0.0308376	0.185827
51912568	0	15	-2.08284	ENSBTAG00000008433	0.037266	0.515126	51912568_0_ENSBTAG00000008433	51912568_15_ENSBTAG00000008433	-0.077548	0.265537
52084701	0	15	-2.08124	ENSBTAG00000053052	0.0374124	0.515639	52084701_0_ENSBTAG00000053052	52084701_15_ENSBTAG00000053052	0.29885	0.27698
51226759	0	15	2.08105	ENSBTAG00000023648	0.037429	0.515639	51226759_0_ENSBTAG00000023648	51226759_15_ENSBTAG00000023648	0.0349617	0.211497
50673313	7	15	-2.05039	ENSBTAG00000018449	0.0403269	0.517267	50673313_7_ENSBTAG00000018449	50673313_15_ENSBTAG00000018449	0.153941	0.118796
52725708	7	15	-2.0474	ENSBTAG00000002999	0.0406185	0.517489	52725708_7_ENSBTAG00000002999	52725708_15_ENSBTAG00000002999	0.131977	-0.0254052
50955147	7	15	-2.04605	ENSBTAG00000019168	0.0407514	0.517489	50955147_7_ENSBTAG00000019168	50955147_15_ENSBTAG00000019168	-0.103358	0.530053
45900628	7	15	-2.04275	ENSBTAG00000000696	0.0410769	0.517489	45900628_7_ENSBTAG00000000696	45900628_15_ENSBTAG00000000696	0.348874	-0.0987192
45880545	7	15	2.04275	ENSBTAG00000000696	0.0410769	0.517489	45880545_7_ENSBTAG00000000696	45880545_15_ENSBTAG00000000696	0.348874	-0.0987192
51794481	7	15	-2.0406	ENSBTAG00000014167	0.041291	0.517489	51794481_7_ENSBTAG00000014167	51794481_15_ENSBTAG00000014167	0.0859717	0.193886
51803577	7	15	-2.0406	ENSBTAG00000014167	0.041291	0.517489	51803577_7_ENSBTAG00000014167	51803577_15_ENSBTAG00000014167	0.0859717	0.193886
50537304	7	15	-2.03696	ENSBTAG00000000347	0.0416543	0.517489	50537304_7_ENSBTAG00000000347	50537304_15_ENSBTAG00000000347	0.0421963	-0.0230818
46747914	7	15	2.03627	ENSBTAG00000027642	0.0417231	0.517489	46747914_7_ENSBTAG00000027642	46747914_15_ENSBTAG00000027642	0.367391	-0.12234
46748976	7	15	2.03627	ENSBTAG00000027642	0.0417231	0.517489	46748976_7_ENSBTAG00000027642	46748976_15_ENSBTAG00000027642	0.367391	-0.12234
46750227	7	15	2.03627	ENSBTAG00000027642	0.0417231	0.517489	46750227_7_ENSBTAG00000027642	46750227_15_ENSBTAG00000027642	0.367391	-0.12234
50970157	7	15	2.03404	ENSBTAG00000019168	0.0419479	0.517489	50970157_7_ENSBTAG00000019168	50970157_15_ENSBTAG00000019168	0.0641372	0.143958
51117447	7	15	2.03404	ENSBTAG00000019168	0.0419479	0.517489	51117447_7_ENSBTAG00000019168	51117447_15_ENSBTAG00000019168	0.0641372	0.143958
51275342	7	15	-2.03404	ENSBTAG00000019168	0.0419479	0.517489	51275342_7_ENSBTAG00000019168	51275342_15_ENSBTAG00000019168	0.0641372	0.143958
51298764	7	15	2.03404	ENSBTAG00000019168	0.0419479	0.517489	51298764_7_ENSBTAG00000019168	51298764_15_ENSBTAG00000019168	0.0641372	0.143958
51319173	7	15	-2.03404	ENSBTAG00000019168	0.0419479	0.517489	51319173_7_ENSBTAG00000019168	51319173_15_ENSBTAG00000019168	0.0641372	0.143958
51329280	7	15	-2.03404	ENSBTAG00000019168	0.0419479	0.517489	51329280_7_ENSBTAG00000019168	51329280_15_ENSBTAG00000019168	0.0641372	0.143958
51337382	7	15	2.03404	ENSBTAG00000019168	0.0419479	0.517489	51337382_7_ENSBTAG00000019168	51337382_15_ENSBTAG00000019168	0.0641372	0.143958
51344209	7	15	2.03404	ENSBTAG00000019168	0.0419479	0.517489	51344209_7_ENSBTAG00000019168	51344209_15_ENSBTAG00000019168	0.0641372	0.143958
52242375	7	15	2.03398	ENSBTAG00000051491	0.0419533	0.517489	52242375_7_ENSBTAG00000051491	52242375_15_ENSBTAG00000051491	-0.139997	0.121294
50324083	7	15	2.0331	ENSBTAG00000008433	0.0420425	0.517489	50324083_7_ENSBTAG00000008433	50324083_15_ENSBTAG00000008433	-0.0077556	0.15028
50674250	7	15	-2.0331	ENSBTAG00000008433	0.0420425	0.517489	50674250_7_ENSBTAG00000008433	50674250_15_ENSBTAG00000008433	-0.0077556	0.15028
46404077	7	15	2.03017	ENSBTAG00000000694	0.0423388	0.517489	46404077_7_ENSBTAG00000000694	46404077_15_ENSBTAG00000000694	-0.0174489	0.250914
51512879	7	15	2.03003	ENSBTAG00000027676	0.0423534	0.517489	51512879_7_ENSBTAG00000027676	51512879_15_ENSBTAG00000027676	0.0627474	-0.0820474
51531147	7	15	-2.0296	ENSBTAG00000051491	0.0423971	0.517489	51531147_7_ENSBTAG00000051491	51531147_15_ENSBTAG00000051491	0.176118	-0.084145
51514220	7	15	2.0296	ENSBTAG00000051491	0.0423971	0.517489	51514220_7_ENSBTAG00000051491	51514220_15_ENSBTAG00000051491	0.176118	-0.084145
51515563	7	15	2.0296	ENSBTAG00000051491	0.0423971	0.517489	51515563_7_ENSBTAG00000051491	51515563_15_ENSBTAG00000051491	0.176118	-0.084145
51518000	7	15	2.0296	ENSBTAG00000051491	0.0423971	0.517489	51518000_7_ENSBTAG00000051491	51518000_15_ENSBTAG00000051491	0.176118	-0.084145
46764690	7	15	2.02675	ENSBTAG00000000694	0.0426878	0.517489	46764690_7_ENSBTAG00000000694	46764690_15_ENSBTAG00000000694	0.142193	0.0803645
46765318	7	15	-2.02675	ENSBTAG00000000694	0.0426878	0.517489	46765318_7_ENSBTAG00000000694	46765318_15_ENSBTAG00000000694	0.142193	0.0803645
52090903	7	15	2.02606	ENSBTAG00000002999	0.042759	0.517489	52090903_7_ENSBTAG00000002999	52090903_15_ENSBTAG00000002999	0.174941	-0.0469584
52092527	7	15	2.02606	ENSBTAG00000002999	0.042759	0.517489	52092527_7_ENSBTAG00000002999	52092527_15_ENSBTAG00000002999	0.174941	-0.0469584
52093952	7	15	2.02606	ENSBTAG00000002999	0.042759	0.517489	52093952_7_ENSBTAG00000002999	52093952_15_ENSBTAG00000002999	0.174941	-0.0469584
52036072	7	15	-2.0227	ENSBTAG00000051491	0.0431044	0.517489	52036072_7_ENSBTAG00000051491	52036072_15_ENSBTAG00000051491	0.0029602	-0.0206621
52063619	7	15	2.0227	ENSBTAG00000051491	0.0431044	0.517489	52063619_7_ENSBTAG00000051491	52063619_15_ENSBTAG00000051491	0.0029602	-0.0206621
51510372	7	15	-2.01863	ENSBTAG00000027676	0.0435257	0.517489	51510372_7_ENSBTAG00000027676	51510372_15_ENSBTAG00000027676	0.0375421	-0.069307
51520511	7	15	-2.01863	ENSBTAG00000027676	0.0435257	0.517489	51520511_7_ENSBTAG00000027676	51520511_15_ENSBTAG00000027676	0.0375421	-0.069307
51509486	7	15	2.01863	ENSBTAG00000027676	0.0435257	0.517489	51509486_7_ENSBTAG00000027676	51509486_15_ENSBTAG00000027676	0.0375421	-0.069307
50665211	7	15	-2.01815	ENSBTAG00000008433	0.0435757	0.517489	50665211_7_ENSBTAG00000008433	50665211_15_ENSBTAG00000008433	0.18122	0.161381
52105199	7	15	-2.01802	ENSBTAG00000019167	0.0435894	0.517489	52105199_7_ENSBTAG00000019167	52105199_15_ENSBTAG00000019167	0.328205	-0.140774
52148660	7	15	2.01802	ENSBTAG00000019167	0.0435894	0.517489	52148660_7_ENSBTAG00000019167	52148660_15_ENSBTAG00000019167	0.328205	-0.140774
52182976	7	15	2.01802	ENSBTAG00000019167	0.0435894	0.517489	52182976_7_ENSBTAG00000019167	52182976_15_ENSBTAG00000019167	0.328205	-0.140774
51935719	7	15	2.01802	ENSBTAG00000019167	0.0435894	0.517489	51935719_7_ENSBTAG00000019167	51935719_15_ENSBTAG00000019167	0.328205	-0.140774
51939478	7	15	2.01802	ENSBTAG00000019167	0.0435894	0.517489	51939478_7_ENSBTAG00000019167	51939478_15_ENSBTAG00000019167	0.328205	-0.140774
51946407	7	15	2.01802	ENSBTAG00000019167	0.0435894	0.517489	51946407_7_ENSBTAG00000019167	51946407_15_ENSBTAG00000019167	0.328205	-0.140774
51958561	7	15	2.01802	ENSBTAG00000019167	0.0435894	0.517489	51958561_7_ENSBTAG00000019167	51958561_15_ENSBTAG00000019167	0.328205	-0.140774
52077743	7	15	2.01802	ENSBTAG00000019167	0.0435894	0.517489	52077743_7_ENSBTAG00000019167	52077743_15_ENSBTAG00000019167	0.328205	-0.140774
52109075	7	15	2.01802	ENSBTAG00000019167	0.0435894	0.517489	52109075_7_ENSBTAG00000019167	52109075_15_ENSBTAG00000019167	0.328205	-0.140774
52119162	7	15	2.01802	ENSBTAG00000019167	0.0435894	0.517489	52119162_7_ENSBTAG00000019167	52119162_15_ENSBTAG00000019167	0.328205	-0.140774
52839624	7	15	-2.01784	ENSBTAG00000019167	0.0436082	0.517489	52839624_7_ENSBTAG00000019167	52839624_15_ENSBTAG00000019167	0.312881	-0.140484
52759624	7	15	2.01784	ENSBTAG00000019167	0.0436082	0.517489	52759624_7_ENSBTAG00000019167	52759624_15_ENSBTAG00000019167	0.312881	-0.140484
43568454	7	15	-2.01442	ENSBTAG00000004861	0.0439652	0.518513	43568454_7_ENSBTAG00000004861	43568454_15_ENSBTAG00000004861	0.168797	-0.206941
51194523	7	15	2.01329	ENSBTAG00000051491	0.0440838	0.518513	51194523_7_ENSBTAG00000051491	51194523_15_ENSBTAG00000051491	0.0352152	-0.0479808
51195251	7	15	-2.01329	ENSBTAG00000051491	0.0440838	0.518513	51195251_7_ENSBTAG00000051491	51195251_15_ENSBTAG00000051491	0.0352152	-0.0479808
51812912	7	15	-2.01202	ENSBTAG00000002999	0.0442179	0.518513	51812912_7_ENSBTAG00000002999	51812912_15_ENSBTAG00000002999	0.153318	-0.036509
51819579	7	15	-2.01202	ENSBTAG00000002999	0.0442179	0.518513	51819579_7_ENSBTAG00000002999	51819579_15_ENSBTAG00000002999	0.153318	-0.036509
51839337	7	15	-2.01202	ENSBTAG00000002999	0.0442179	0.518513	51839337_7_ENSBTAG00000002999	51839337_15_ENSBTAG00000002999	0.153318	-0.036509
51848208	7	15	-2.01202	ENSBTAG00000002999	0.0442179	0.518513	51848208_7_ENSBTAG00000002999	51848208_15_ENSBTAG00000002999	0.153318	-0.036509
51866010	7	15	-2.01202	ENSBTAG00000002999	0.0442179	0.518513	51866010_7_ENSBTAG00000002999	51866010_15_ENSBTAG00000002999	0.153318	-0.036509
51050303	0	15	2.07679	ENSBTAG00000017964	0.0378209	0.519485	51050303_0_ENSBTAG00000017964	51050303_15_ENSBTAG00000017964	0.187898	-0.06056
51915322	0	15	-2.07664	ENSBTAG00000008433	0.0378349	0.519485	51915322_0_ENSBTAG00000008433	51915322_15_ENSBTAG00000008433	-0.0661945	0.250505
46721184	7	15	-2.00943	ENSBTAG00000000694	0.0444912	0.519821	46721184_7_ENSBTAG00000000694	46721184_15_ENSBTAG00000000694	0.0652845	0.12672
48035142	7	15	-2.00849	ENSBTAG00000005251	0.0445917	0.519821	48035142_7_ENSBTAG00000005251	48035142_15_ENSBTAG00000005251	0.288083	0.184524
48037835	7	15	-2.00849	ENSBTAG00000005251	0.0445917	0.519821	48037835_7_ENSBTAG00000005251	48037835_15_ENSBTAG00000005251	0.288083	0.184524
48039462	7	15	-2.00849	ENSBTAG00000005251	0.0445917	0.519821	48039462_7_ENSBTAG00000005251	48039462_15_ENSBTAG00000005251	0.288083	0.184524
52063619	7	15	2.00633	ENSBTAG00000027676	0.0448213	0.520966	52063619_7_ENSBTAG00000027676	52063619_15_ENSBTAG00000027676	0.0766673	-0.0956705
52036072	7	15	-2.00633	ENSBTAG00000027676	0.0448213	0.520966	52036072_7_ENSBTAG00000027676	52036072_15_ENSBTAG00000027676	0.0766673	-0.0956705
51358817	0	7	-2.84599	ENSBTAG00000006345	0.0044273	0.52155	51358817_0_ENSBTAG00000006345	51358817_7_ENSBTAG00000006345	0.144032	0.134722
51057213	0	7	-2.83129	ENSBTAG00000018449	0.00463606	0.52155	51057213_0_ENSBTAG00000018449	51057213_7_ENSBTAG00000018449	-0.0965878	0.366424
50938412	0	7	-2.82466	ENSBTAG00000027676	0.00473308	0.52155	50938412_0_ENSBTAG00000027676	50938412_7_ENSBTAG00000027676	-0.0158081	0.282147
51783729	0	7	-2.816	ENSBTAG00000003000	0.0048626	0.52155	51783729_0_ENSBTAG00000003000	51783729_7_ENSBTAG00000003000	0.002841	0.468259
51786274	0	7	-2.816	ENSBTAG00000003000	0.0048626	0.52155	51786274_0_ENSBTAG00000003000	51786274_7_ENSBTAG00000003000	0.002841	0.468259
51800576	0	7	-2.816	ENSBTAG00000003000	0.0048626	0.52155	51800576_0_ENSBTAG00000003000	51800576_7_ENSBTAG00000003000	0.002841	0.468259
51816917	0	7	-2.816	ENSBTAG00000003000	0.0048626	0.52155	51816917_0_ENSBTAG00000003000	51816917_7_ENSBTAG00000003000	0.002841	0.468259
51823248	0	7	-2.816	ENSBTAG00000003000	0.0048626	0.52155	51823248_0_ENSBTAG00000003000	51823248_7_ENSBTAG00000003000	0.002841	0.468259
51830510	0	7	-2.816	ENSBTAG00000003000	0.0048626	0.52155	51830510_0_ENSBTAG00000003000	51830510_7_ENSBTAG00000003000	0.002841	0.468259
50926852	0	7	2.81267	ENSBTAG00000027676	0.00491316	0.52155	50926852_0_ENSBTAG00000027676	50926852_7_ENSBTAG00000027676	0.0340565	0.341979
50953208	0	7	2.81267	ENSBTAG00000027676	0.00491316	0.52155	50953208_0_ENSBTAG00000027676	50953208_7_ENSBTAG00000027676	0.0340565	0.341979
51982968	0	7	2.81267	ENSBTAG00000027676	0.00491316	0.52155	51982968_0_ENSBTAG00000027676	51982968_7_ENSBTAG00000027676	0.0340565	0.341979
52036072	0	15	-2.07156	ENSBTAG00000023648	0.0383062	0.524201	52036072_0_ENSBTAG00000023648	52036072_15_ENSBTAG00000023648	0.208394	-0.170089
52063619	0	15	2.07156	ENSBTAG00000023648	0.0383062	0.524201	52063619_0_ENSBTAG00000023648	52063619_15_ENSBTAG00000023648	0.208394	-0.170089
50938412	7	15	2.00215	ENSBTAG00000013900	0.0452682	0.525389	50938412_7_ENSBTAG00000013900	50938412_15_ENSBTAG00000013900	0.0677521	-0.0223051
51050303	0	15	-2.0698	ENSBTAG00000019168	0.038471	0.525578	51050303_0_ENSBTAG00000019168	51050303_15_ENSBTAG00000019168	0.172551	0.526344
46464510	0	15	-2.06842	ENSBTAG00000000696	0.0386003	0.526468	46464510_0_ENSBTAG00000000696	46464510_15_ENSBTAG00000000696	0.115167	-0.0916294
51967816	0	15	2.06578	ENSBTAG00000023648	0.0388496	0.526854	51967816_0_ENSBTAG00000023648	51967816_15_ENSBTAG00000023648	0.0348809	0.234067
51879976	0	15	-2.06422	ENSBTAG00000018449	0.0389967	0.526854	51879976_0_ENSBTAG00000018449	51879976_15_ENSBTAG00000018449	-0.0832784	0.130614
51882089	0	15	-2.06422	ENSBTAG00000018449	0.0389967	0.526854	51882089_0_ENSBTAG00000018449	51882089_15_ENSBTAG00000018449	-0.0832784	0.130614
51111669	0	15	-2.06234	ENSBTAG00000008433	0.0391749	0.526854	51111669_0_ENSBTAG00000008433	51111669_15_ENSBTAG00000008433	-0.0192617	0.21554
51720704	0	15	2.05667	ENSBTAG00000053052	0.0397177	0.526854	51720704_0_ENSBTAG00000053052	51720704_15_ENSBTAG00000053052	0.288229	0.255391
51723468	0	15	2.05667	ENSBTAG00000053052	0.0397177	0.526854	51723468_0_ENSBTAG00000053052	51723468_15_ENSBTAG00000053052	0.288229	0.255391
51724516	0	15	2.05667	ENSBTAG00000053052	0.0397177	0.526854	51724516_0_ENSBTAG00000053052	51724516_15_ENSBTAG00000053052	0.288229	0.255391
51735146	0	15	2.05667	ENSBTAG00000053052	0.0397177	0.526854	51735146_0_ENSBTAG00000053052	51735146_15_ENSBTAG00000053052	0.288229	0.255391
51744991	0	15	2.05667	ENSBTAG00000053052	0.0397177	0.526854	51744991_0_ENSBTAG00000053052	51744991_15_ENSBTAG00000053052	0.288229	0.255391
51265571	0	15	-2.05442	ENSBTAG00000027676	0.0399353	0.526854	51265571_0_ENSBTAG00000027676	51265571_15_ENSBTAG00000027676	0.0747185	0.107081
47140836	0	15	2.05405	ENSBTAG00000000697	0.0399704	0.526854	47140836_0_ENSBTAG00000000697	47140836_15_ENSBTAG00000000697	-0.0704113	0.138815
47141641	0	15	2.05405	ENSBTAG00000000697	0.0399704	0.526854	47141641_0_ENSBTAG00000000697	47141641_15_ENSBTAG00000000697	-0.0704113	0.138815
47143996	0	15	2.05405	ENSBTAG00000000697	0.0399704	0.526854	47143996_0_ENSBTAG00000000697	47143996_15_ENSBTAG00000000697	-0.0704113	0.138815
47144956	0	15	2.05405	ENSBTAG00000000697	0.0399704	0.526854	47144956_0_ENSBTAG00000000697	47144956_15_ENSBTAG00000000697	-0.0704113	0.138815
52082137	0	15	-2.05383	ENSBTAG00000051491	0.0399924	0.526854	52082137_0_ENSBTAG00000051491	52082137_15_ENSBTAG00000051491	-0.0483998	0.119841
52094721	0	15	-2.05383	ENSBTAG00000051491	0.0399924	0.526854	52094721_0_ENSBTAG00000051491	52094721_15_ENSBTAG00000051491	-0.0483998	0.119841
52029560	0	15	2.05383	ENSBTAG00000051491	0.0399924	0.526854	52029560_0_ENSBTAG00000051491	52029560_15_ENSBTAG00000051491	-0.0483998	0.119841
52030242	0	15	2.05383	ENSBTAG00000051491	0.0399924	0.526854	52030242_0_ENSBTAG00000051491	52030242_15_ENSBTAG00000051491	-0.0483998	0.119841
52033017	0	15	2.05383	ENSBTAG00000051491	0.0399924	0.526854	52033017_0_ENSBTAG00000051491	52033017_15_ENSBTAG00000051491	-0.0483998	0.119841
52068818	0	15	2.05383	ENSBTAG00000051491	0.0399924	0.526854	52068818_0_ENSBTAG00000051491	52068818_15_ENSBTAG00000051491	-0.0483998	0.119841
52282873	0	15	-2.05218	ENSBTAG00000006345	0.0401521	0.526854	52282873_0_ENSBTAG00000006345	52282873_15_ENSBTAG00000006345	0.0592174	0.127833
52287304	0	15	-2.05218	ENSBTAG00000006345	0.0401521	0.526854	52287304_0_ENSBTAG00000006345	52287304_15_ENSBTAG00000006345	0.0592174	0.127833
52291520	0	15	-2.05218	ENSBTAG00000006345	0.0401521	0.526854	52291520_0_ENSBTAG00000006345	52291520_15_ENSBTAG00000006345	0.0592174	0.127833
45889329	0	15	2.05167	ENSBTAG00000015655	0.0402018	0.526854	45889329_0_ENSBTAG00000015655	45889329_15_ENSBTAG00000015655	0.0765651	-0.156244
51194523	0	15	2.05016	ENSBTAG00000018449	0.0403491	0.526854	51194523_0_ENSBTAG00000018449	51194523_15_ENSBTAG00000018449	-0.0674932	0.117801
51195251	0	15	-2.05016	ENSBTAG00000018449	0.0403491	0.526854	51195251_0_ENSBTAG00000018449	51195251_15_ENSBTAG00000018449	-0.0674932	0.117801
51358817	0	15	-2.04743	ENSBTAG00000055237	0.0406162	0.526854	51358817_0_ENSBTAG00000055237	51358817_15_ENSBTAG00000055237	-0.0585725	0.100858
47068443	0	15	-2.04738	ENSBTAG00000000697	0.0406212	0.526854	47068443_0_ENSBTAG00000000697	47068443_15_ENSBTAG00000000697	-0.00364329	0.0974193
47085829	0	15	2.04738	ENSBTAG00000000697	0.0406212	0.526854	47085829_0_ENSBTAG00000000697	47085829_15_ENSBTAG00000000697	-0.00364329	0.0974193
47114620	0	15	-2.04738	ENSBTAG00000000697	0.0406212	0.526854	47114620_0_ENSBTAG00000000697	47114620_15_ENSBTAG00000000697	-0.00364329	0.0974193
47146428	0	15	-2.04738	ENSBTAG00000000697	0.0406212	0.526854	47146428_0_ENSBTAG00000000697	47146428_15_ENSBTAG00000000697	-0.00364329	0.0974193
51828154	7	15	1.99846	ENSBTAG00000051491	0.0456668	0.529241	51828154_7_ENSBTAG00000051491	51828154_15_ENSBTAG00000051491	-0.00353939	-0.0176642
46400167	0	15	-2.04152	ENSBTAG00000000694	0.0411995	0.533135	46400167_0_ENSBTAG00000000694	46400167_15_ENSBTAG00000000694	-0.0339184	0.218061
46542206	0	15	-2.04115	ENSBTAG00000000696	0.0412355	0.533135	46542206_0_ENSBTAG00000000696	46542206_15_ENSBTAG00000000696	0.146587	-0.10321
51050303	7	15	-1.9912	ENSBTAG00000013900	0.0464589	0.534881	51050303_7_ENSBTAG00000013900	51050303_15_ENSBTAG00000013900	0.00439086	0.097575
45889329	7	15	-1.99084	ENSBTAG00000000696	0.0464986	0.534881	45889329_7_ENSBTAG00000000696	45889329_15_ENSBTAG00000000696	0.341178	-0.0967657
51701140	7	15	-1.9871	ENSBTAG00000008433	0.0469108	0.534881	51701140_7_ENSBTAG00000008433	51701140_15_ENSBTAG00000008433	-0.0610132	0.25837
51707336	7	15	-1.9871	ENSBTAG00000008433	0.0469108	0.534881	51707336_7_ENSBTAG00000008433	51707336_15_ENSBTAG00000008433	-0.0610132	0.25837
51752005	7	15	-1.9871	ENSBTAG00000008433	0.0469108	0.534881	51752005_7_ENSBTAG00000008433	51752005_15_ENSBTAG00000008433	-0.0610132	0.25837
51755878	7	15	-1.9871	ENSBTAG00000008433	0.0469108	0.534881	51755878_7_ENSBTAG00000008433	51755878_15_ENSBTAG00000008433	-0.0610132	0.25837
47018059	7	15	1.98627	ENSBTAG00000000694	0.0470037	0.534881	47018059_7_ENSBTAG00000000694	47018059_15_ENSBTAG00000000694	0.0406042	0.157572
50697814	7	15	-1.98602	ENSBTAG00000013109	0.0470306	0.534881	50697814_7_ENSBTAG00000013109	50697814_15_ENSBTAG00000013109	0.0175398	-0.0735088
50701364	7	15	-1.98602	ENSBTAG00000013109	0.0470306	0.534881	50701364_7_ENSBTAG00000013109	50701364_15_ENSBTAG00000013109	0.0175398	-0.0735088
50702674	7	15	-1.98602	ENSBTAG00000013109	0.0470306	0.534881	50702674_7_ENSBTAG00000013109	50702674_15_ENSBTAG00000013109	0.0175398	-0.0735088
50703206	7	15	-1.98602	ENSBTAG00000013109	0.0470306	0.534881	50703206_7_ENSBTAG00000013109	50703206_15_ENSBTAG00000013109	0.0175398	-0.0735088
50704110	7	15	-1.98602	ENSBTAG00000013109	0.0470306	0.534881	50704110_7_ENSBTAG00000013109	50704110_15_ENSBTAG00000013109	0.0175398	-0.0735088
50704567	7	15	-1.98602	ENSBTAG00000013109	0.0470306	0.534881	50704567_7_ENSBTAG00000013109	50704567_15_ENSBTAG00000013109	0.0175398	-0.0735088
50423555	7	15	1.98457	ENSBTAG00000013109	0.0471918	0.535167	50423555_7_ENSBTAG00000013109	50423555_15_ENSBTAG00000013109	0.176174	-0.185038
46944945	7	15	-1.98342	ENSBTAG00000015655	0.047321	0.535167	46944945_7_ENSBTAG00000015655	46944945_15_ENSBTAG00000015655	0.259459	-0.0411495
46946404	7	15	-1.98342	ENSBTAG00000015655	0.047321	0.535167	46946404_7_ENSBTAG00000015655	46946404_15_ENSBTAG00000015655	0.259459	-0.0411495
50962733	7	15	-1.98277	ENSBTAG00000055237	0.0473934	0.535167	50962733_7_ENSBTAG00000055237	50962733_15_ENSBTAG00000055237	-0.175948	0.244909
50964073	7	15	-1.98277	ENSBTAG00000055237	0.0473934	0.535167	50964073_7_ENSBTAG00000055237	50964073_15_ENSBTAG00000055237	-0.175948	0.244909
51245926	0	7	-2.79005	ENSBTAG00000027676	0.00526991	0.535543	51245926_0_ENSBTAG00000027676	51245926_7_ENSBTAG00000027676	-0.00072142	0.31364
51828154	0	7	-2.7846	ENSBTAG00000027676	0.00535934	0.535543	51828154_0_ENSBTAG00000027676	51828154_7_ENSBTAG00000027676	-0.0152444	0.274586
47206836	0	7	-2.78189	ENSBTAG00000027642	0.00540438	0.535543	47206836_0_ENSBTAG00000027642	47206836_7_ENSBTAG00000027642	0.00101972	0.231632
47377734	0	7	-2.78189	ENSBTAG00000027642	0.00540438	0.535543	47377734_0_ENSBTAG00000027642	47377734_7_ENSBTAG00000027642	0.00101972	0.231632
46416458	0	7	-2.7806	ENSBTAG00000008892	0.00542587	0.535543	46416458_0_ENSBTAG00000008892	46416458_7_ENSBTAG00000008892	0.225333	0.207576
46418032	0	7	-2.7806	ENSBTAG00000008892	0.00542587	0.535543	46418032_0_ENSBTAG00000008892	46418032_7_ENSBTAG00000008892	0.225333	0.207576
52214824	0	7	2.77262	ENSBTAG00000002999	0.00556077	0.535543	52214824_0_ENSBTAG00000002999	52214824_7_ENSBTAG00000002999	0.178004	-0.0116151
51348338	0	7	2.75576	ENSBTAG00000027676	0.00585552	0.535543	51348338_0_ENSBTAG00000027676	51348338_7_ENSBTAG00000027676	0.00629224	0.31364
51349884	0	7	2.75576	ENSBTAG00000027676	0.00585552	0.535543	51349884_0_ENSBTAG00000027676	51349884_7_ENSBTAG00000027676	0.00629224	0.31364
51298237	0	7	-2.75576	ENSBTAG00000027676	0.00585552	0.535543	51298237_0_ENSBTAG00000027676	51298237_7_ENSBTAG00000027676	0.00629224	0.31364
44979340	0	7	2.74961	ENSBTAG00000004861	0.00596665	0.535543	44979340_0_ENSBTAG00000004861	44979340_7_ENSBTAG00000004861	0.0183342	0.122325
44984389	0	7	2.74961	ENSBTAG00000004861	0.00596665	0.535543	44984389_0_ENSBTAG00000004861	44984389_7_ENSBTAG00000004861	0.0183342	0.122325
44991814	0	7	2.74961	ENSBTAG00000004861	0.00596665	0.535543	44991814_0_ENSBTAG00000004861	44991814_7_ENSBTAG00000004861	0.0183342	0.122325
44999265	0	7	2.74961	ENSBTAG00000004861	0.00596665	0.535543	44999265_0_ENSBTAG00000004861	44999265_7_ENSBTAG00000004861	0.0183342	0.122325
45001175	0	7	2.74961	ENSBTAG00000004861	0.00596665	0.535543	45001175_0_ENSBTAG00000004861	45001175_7_ENSBTAG00000004861	0.0183342	0.122325
45007429	0	7	2.74961	ENSBTAG00000004861	0.00596665	0.535543	45007429_0_ENSBTAG00000004861	45007429_7_ENSBTAG00000004861	0.0183342	0.122325
45010408	0	7	2.74961	ENSBTAG00000004861	0.00596665	0.535543	45010408_0_ENSBTAG00000004861	45010408_7_ENSBTAG00000004861	0.0183342	0.122325
45016034	0	7	2.74961	ENSBTAG00000004861	0.00596665	0.535543	45016034_0_ENSBTAG00000004861	45016034_7_ENSBTAG00000004861	0.0183342	0.122325
45074933	0	7	-2.74961	ENSBTAG00000004861	0.00596665	0.535543	45074933_0_ENSBTAG00000004861	45074933_7_ENSBTAG00000004861	0.0183342	0.122325
51912568	0	15	-2.03835	ENSBTAG00000014167	0.0415148	0.535901	51912568_0_ENSBTAG00000014167	51912568_15_ENSBTAG00000014167	0.182343	0.17356
51358817	0	15	-2.03748	ENSBTAG00000014167	0.0416017	0.536178	51358817_0_ENSBTAG00000014167	51358817_15_ENSBTAG00000014167	0.196677	0.18572
47199685	0	15	-2.03597	ENSBTAG00000000697	0.0417531	0.537285	47199685_0_ENSBTAG00000000697	47199685_15_ENSBTAG00000000697	-0.0392385	0.114197
50566368	0	15	-2.03469	ENSBTAG00000023648	0.0418822	0.538101	50566368_0_ENSBTAG00000023648	50566368_15_ENSBTAG00000023648	0.0670643	0.0317214
52430006	7	15	-1.97861	ENSBTAG00000002999	0.0478599	0.5389	52430006_7_ENSBTAG00000002999	52430006_15_ENSBTAG00000002999	0.254262	-0.0580859
52602569	7	15	-1.97861	ENSBTAG00000002999	0.0478599	0.5389	52602569_7_ENSBTAG00000002999	52602569_15_ENSBTAG00000002999	0.254262	-0.0580859
51111669	0	15	-2.03242	ENSBTAG00000014167	0.0421115	0.5402	51111669_0_ENSBTAG00000014167	51111669_15_ENSBTAG00000014167	0.169715	0.165473
47425266	7	15	-1.97677	ENSBTAG00000000694	0.0480678	0.540473	47425266_7_ENSBTAG00000000694	47425266_15_ENSBTAG00000000694	0.0115579	0.157966
52214824	7	15	-1.97547	ENSBTAG00000055237	0.0482151	0.540697	52214824_7_ENSBTAG00000055237	52214824_15_ENSBTAG00000055237	-0.173696	0.179853
51281857	7	15	-1.97486	ENSBTAG00000014167	0.0482835	0.540697	51281857_7_ENSBTAG00000014167	51281857_15_ENSBTAG00000014167	0.188456	0.328771
51050303	7	15	-1.97479	ENSBTAG00000019168	0.0482924	0.540697	51050303_7_ENSBTAG00000019168	51050303_15_ENSBTAG00000019168	-0.103358	0.526344
45694704	7	15	1.97082	ENSBTAG00000000694	0.0487442	0.54158	45694704_7_ENSBTAG00000000694	45694704_15_ENSBTAG00000000694	-0.0184312	0.247952
45464871	7	15	1.96701	ENSBTAG00000004861	0.0491817	0.54158	45464871_7_ENSBTAG00000004861	45464871_15_ENSBTAG00000004861	0.0428357	-0.0502649
45469823	7	15	1.96701	ENSBTAG00000004861	0.0491817	0.54158	45469823_7_ENSBTAG00000004861	45469823_15_ENSBTAG00000004861	0.0428357	-0.0502649
47089013	7	15	-1.96455	ENSBTAG00000000696	0.0494662	0.54158	47089013_7_ENSBTAG00000000696	47089013_15_ENSBTAG00000000696	0.145161	-0.0228455
47092979	7	15	-1.96455	ENSBTAG00000000696	0.0494662	0.54158	47092979_7_ENSBTAG00000000696	47092979_15_ENSBTAG00000000696	0.145161	-0.0228455
47121197	7	15	-1.96455	ENSBTAG00000000696	0.0494662	0.54158	47121197_7_ENSBTAG00000000696	47121197_15_ENSBTAG00000000696	0.145161	-0.0228455
51888729	7	15	-1.95914	ENSBTAG00000002999	0.0500967	0.54158	51888729_7_ENSBTAG00000002999	51888729_15_ENSBTAG00000002999	0.106166	-0.0201725
51891502	7	15	-1.95341	ENSBTAG00000008433	0.0507716	0.54158	51891502_7_ENSBTAG00000008433	51891502_15_ENSBTAG00000008433	-0.047923	0.350336
45113421	7	15	-1.95084	ENSBTAG00000004861	0.0510756	0.54158	45113421_7_ENSBTAG00000004861	45113421_15_ENSBTAG00000004861	0.0879486	-0.135447
45114595	7	15	-1.95084	ENSBTAG00000004861	0.0510756	0.54158	45114595_7_ENSBTAG00000004861	45114595_15_ENSBTAG00000004861	0.0879486	-0.135447
44814901	7	15	-1.95084	ENSBTAG00000004861	0.0510756	0.54158	44814901_7_ENSBTAG00000004861	44814901_15_ENSBTAG00000004861	0.0879486	-0.135447
44958399	7	15	-1.95084	ENSBTAG00000004861	0.0510756	0.54158	44958399_7_ENSBTAG00000004861	44958399_15_ENSBTAG00000004861	0.0879486	-0.135447
45116247	7	15	1.95084	ENSBTAG00000004861	0.0510756	0.54158	45116247_7_ENSBTAG00000004861	45116247_15_ENSBTAG00000004861	0.0879486	-0.135447
50938412	7	15	1.95062	ENSBTAG00000008432	0.051102	0.54158	50938412_7_ENSBTAG00000008432	50938412_15_ENSBTAG00000008432	0.243918	0.0521989
51111669	7	15	1.94873	ENSBTAG00000006345	0.0513282	0.54158	51111669_7_ENSBTAG00000006345	51111669_15_ENSBTAG00000006345	0.228982	0.0224073
51987107	7	15	1.94787	ENSBTAG00000002999	0.05143	0.54158	51987107_7_ENSBTAG00000002999	51987107_15_ENSBTAG00000002999	0.11358	-0.0263241
51262252	7	15	-1.94505	ENSBTAG00000002999	0.0517695	0.54158	51262252_7_ENSBTAG00000002999	51262252_15_ENSBTAG00000002999	0.192755	-0.0514541
51305221	7	15	-1.94505	ENSBTAG00000002999	0.0517695	0.54158	51305221_7_ENSBTAG00000002999	51305221_15_ENSBTAG00000002999	0.192755	-0.0514541
51340661	7	15	-1.94505	ENSBTAG00000002999	0.0517695	0.54158	51340661_7_ENSBTAG00000002999	51340661_15_ENSBTAG00000002999	0.192755	-0.0514541
44734953	7	15	-1.94387	ENSBTAG00000004861	0.0519111	0.54158	44734953_7_ENSBTAG00000004861	44734953_15_ENSBTAG00000004861	0.0655742	-0.106128
50674250	7	15	-1.94299	ENSBTAG00000055237	0.0520169	0.54158	50674250_7_ENSBTAG00000055237	50674250_15_ENSBTAG00000055237	-0.11198	0.0281217
45495392	7	15	-1.94275	ENSBTAG00000000696	0.0520464	0.54158	45495392_7_ENSBTAG00000000696	45495392_15_ENSBTAG00000000696	0.0821066	0.0331493
45499360	7	15	-1.94275	ENSBTAG00000000696	0.0520464	0.54158	45499360_7_ENSBTAG00000000696	45499360_15_ENSBTAG00000000696	0.0821066	0.0331493
45543325	7	15	-1.94275	ENSBTAG00000000696	0.0520464	0.54158	45543325_7_ENSBTAG00000000696	45543325_15_ENSBTAG00000000696	0.0821066	0.0331493
45565127	7	15	-1.94275	ENSBTAG00000000696	0.0520464	0.54158	45565127_7_ENSBTAG00000000696	45565127_15_ENSBTAG00000000696	0.0821066	0.0331493
45708263	7	15	-1.94275	ENSBTAG00000000696	0.0520464	0.54158	45708263_7_ENSBTAG00000000696	45708263_15_ENSBTAG00000000696	0.0821066	0.0331493
51194523	7	15	1.93988	ENSBTAG00000008433	0.0523947	0.54158	51194523_7_ENSBTAG00000008433	51194523_15_ENSBTAG00000008433	-0.0611569	0.274375
51195251	7	15	-1.93988	ENSBTAG00000008433	0.0523947	0.54158	51195251_7_ENSBTAG00000008433	51195251_15_ENSBTAG00000008433	-0.0611569	0.274375
52482690	7	15	-1.93833	ENSBTAG00000019167	0.0525825	0.54158	52482690_7_ENSBTAG00000019167	52482690_15_ENSBTAG00000019167	0.315661	-0.140591
52488149	7	15	-1.93833	ENSBTAG00000019167	0.0525825	0.54158	52488149_7_ENSBTAG00000019167	52488149_15_ENSBTAG00000019167	0.315661	-0.140591
52491892	7	15	-1.93833	ENSBTAG00000019167	0.0525825	0.54158	52491892_7_ENSBTAG00000019167	52491892_15_ENSBTAG00000019167	0.315661	-0.140591
52576995	7	15	-1.93833	ENSBTAG00000019167	0.0525825	0.54158	52576995_7_ENSBTAG00000019167	52576995_15_ENSBTAG00000019167	0.315661	-0.140591
52307521	7	15	1.93833	ENSBTAG00000019167	0.0525825	0.54158	52307521_7_ENSBTAG00000019167	52307521_15_ENSBTAG00000019167	0.315661	-0.140591
52320871	7	15	1.93833	ENSBTAG00000019167	0.0525825	0.54158	52320871_7_ENSBTAG00000019167	52320871_15_ENSBTAG00000019167	0.315661	-0.140591
52326464	7	15	1.93833	ENSBTAG00000019167	0.0525825	0.54158	52326464_7_ENSBTAG00000019167	52326464_15_ENSBTAG00000019167	0.315661	-0.140591
52334090	7	15	1.93833	ENSBTAG00000019167	0.0525825	0.54158	52334090_7_ENSBTAG00000019167	52334090_15_ENSBTAG00000019167	0.315661	-0.140591
52337483	7	15	1.93833	ENSBTAG00000019167	0.0525825	0.54158	52337483_7_ENSBTAG00000019167	52337483_15_ENSBTAG00000019167	0.315661	-0.140591
52348017	7	15	1.93833	ENSBTAG00000019167	0.0525825	0.54158	52348017_7_ENSBTAG00000019167	52348017_15_ENSBTAG00000019167	0.315661	-0.140591
52451882	7	15	1.93833	ENSBTAG00000019167	0.0525825	0.54158	52451882_7_ENSBTAG00000019167	52451882_15_ENSBTAG00000019167	0.315661	-0.140591
52472065	7	15	1.93833	ENSBTAG00000019167	0.0525825	0.54158	52472065_7_ENSBTAG00000019167	52472065_15_ENSBTAG00000019167	0.315661	-0.140591
52606030	7	15	1.93833	ENSBTAG00000019167	0.0525825	0.54158	52606030_7_ENSBTAG00000019167	52606030_15_ENSBTAG00000019167	0.315661	-0.140591
52622188	7	15	1.93833	ENSBTAG00000019167	0.0525825	0.54158	52622188_7_ENSBTAG00000019167	52622188_15_ENSBTAG00000019167	0.315661	-0.140591
50483292	7	15	-1.93773	ENSBTAG00000008433	0.0526565	0.54158	50483292_7_ENSBTAG00000008433	50483292_15_ENSBTAG00000008433	0.0651478	0.182467
50497078	7	15	-1.93773	ENSBTAG00000008433	0.0526565	0.54158	50497078_7_ENSBTAG00000008433	50497078_15_ENSBTAG00000008433	0.0651478	0.182467
51669502	7	15	-1.93397	ENSBTAG00000008433	0.0531172	0.54158	51669502_7_ENSBTAG00000008433	51669502_15_ENSBTAG00000008433	-0.0552883	0.345061
48044618	7	15	1.93124	ENSBTAG00000005251	0.0534532	0.54158	48044618_7_ENSBTAG00000005251	48044618_15_ENSBTAG00000005251	0.294659	0.255063
50537304	7	15	-1.92838	ENSBTAG00000008433	0.0538074	0.54158	50537304_7_ENSBTAG00000008433	50537304_15_ENSBTAG00000008433	0.161856	0.15446
46400167	7	15	-1.92701	ENSBTAG00000000696	0.0539784	0.54158	46400167_7_ENSBTAG00000000696	46400167_15_ENSBTAG00000000696	0.134246	-0.0234757
50673313	7	15	-1.92608	ENSBTAG00000000347	0.0540942	0.54158	50673313_7_ENSBTAG00000000347	50673313_15_ENSBTAG00000000347	-0.00306536	0.000547362
51669502	7	15	-1.92587	ENSBTAG00000014167	0.0541201	0.54158	51669502_7_ENSBTAG00000014167	51669502_15_ENSBTAG00000014167	0.0918664	0.222839
51891502	7	15	-1.9232	ENSBTAG00000002999	0.054455	0.54158	51891502_7_ENSBTAG00000002999	51891502_15_ENSBTAG00000002999	0.128282	-0.0391242
45490705	7	15	1.91949	ENSBTAG00000004861	0.0549223	0.54158	45490705_7_ENSBTAG00000004861	45490705_15_ENSBTAG00000004861	0.0200746	0.00888575
45533235	7	15	1.91949	ENSBTAG00000004861	0.0549223	0.54158	45533235_7_ENSBTAG00000004861	45533235_15_ENSBTAG00000004861	0.0200746	0.00888575
52019352	7	15	1.91896	ENSBTAG00000002999	0.054989	0.54158	52019352_7_ENSBTAG00000002999	52019352_15_ENSBTAG00000002999	0.159371	-0.0495035
50665211	7	15	-1.91864	ENSBTAG00000014167	0.0550297	0.54158	50665211_7_ENSBTAG00000014167	50665211_15_ENSBTAG00000014167	0.277838	-0.0127503
51245926	7	15	1.91836	ENSBTAG00000019167	0.0550649	0.54158	51245926_7_ENSBTAG00000019167	51245926_15_ENSBTAG00000019167	0.282448	-0.125686
52082137	7	15	-1.91799	ENSBTAG00000027676	0.0551122	0.54158	52082137_7_ENSBTAG00000027676	52082137_15_ENSBTAG00000027676	0.099109	-0.118058
52094721	7	15	-1.91799	ENSBTAG00000027676	0.0551122	0.54158	52094721_7_ENSBTAG00000027676	52094721_15_ENSBTAG00000027676	0.099109	-0.118058
52029560	7	15	1.91799	ENSBTAG00000027676	0.0551122	0.54158	52029560_7_ENSBTAG00000027676	52029560_15_ENSBTAG00000027676	0.099109	-0.118058
52030242	7	15	1.91799	ENSBTAG00000027676	0.0551122	0.54158	52030242_7_ENSBTAG00000027676	52030242_15_ENSBTAG00000027676	0.099109	-0.118058
52033017	7	15	1.91799	ENSBTAG00000027676	0.0551122	0.54158	52033017_7_ENSBTAG00000027676	52033017_15_ENSBTAG00000027676	0.099109	-0.118058
52068818	7	15	1.91799	ENSBTAG00000027676	0.0551122	0.54158	52068818_7_ENSBTAG00000027676	52068818_15_ENSBTAG00000027676	0.099109	-0.118058
52165370	7	15	1.91273	ENSBTAG00000019167	0.055782	0.54158	52165370_7_ENSBTAG00000019167	52165370_15_ENSBTAG00000019167	0.312569	-0.140729
51927155	7	15	1.91178	ENSBTAG00000051491	0.0559039	0.54158	51927155_7_ENSBTAG00000051491	51927155_15_ENSBTAG00000051491	-0.116341	0.0596617
51966531	7	15	-1.91178	ENSBTAG00000051491	0.0559039	0.54158	51966531_7_ENSBTAG00000051491	51966531_15_ENSBTAG00000051491	-0.116341	0.0596617
51057213	7	15	1.91124	ENSBTAG00000013900	0.0559737	0.54158	51057213_7_ENSBTAG00000013900	51057213_15_ENSBTAG00000013900	0.0900107	-0.0682127
45515443	7	15	-1.90828	ENSBTAG00000000694	0.0563555	0.54158	45515443_7_ENSBTAG00000000694	45515443_15_ENSBTAG00000000694	0.0537224	0.120215
45522489	7	15	-1.90828	ENSBTAG00000000694	0.0563555	0.54158	45522489_7_ENSBTAG00000000694	45522489_15_ENSBTAG00000000694	0.0537224	0.120215
45786736	7	15	-1.90828	ENSBTAG00000000694	0.0563555	0.54158	45786736_7_ENSBTAG00000000694	45786736_15_ENSBTAG00000000694	0.0537224	0.120215
51245926	7	15	1.90707	ENSBTAG00000018449	0.0565114	0.54158	51245926_7_ENSBTAG00000018449	51245926_15_ENSBTAG00000018449	0.167647	0.0741732
51995347	7	15	1.90505	ENSBTAG00000023648	0.0567734	0.54158	51995347_7_ENSBTAG00000023648	51995347_15_ENSBTAG00000023648	0.167169	-0.192007
52005216	7	15	1.90505	ENSBTAG00000023648	0.0567734	0.54158	52005216_7_ENSBTAG00000023648	52005216_15_ENSBTAG00000023648	0.167169	-0.192007
52012427	7	15	1.90505	ENSBTAG00000023648	0.0567734	0.54158	52012427_7_ENSBTAG00000023648	52012427_15_ENSBTAG00000023648	0.167169	-0.192007
52013518	7	15	1.90505	ENSBTAG00000023648	0.0567734	0.54158	52013518_7_ENSBTAG00000023648	52013518_15_ENSBTAG00000023648	0.167169	-0.192007
52014036	7	15	1.90505	ENSBTAG00000023648	0.0567734	0.54158	52014036_7_ENSBTAG00000023648	52014036_15_ENSBTAG00000023648	0.167169	-0.192007
52023708	7	15	1.90505	ENSBTAG00000023648	0.0567734	0.54158	52023708_7_ENSBTAG00000023648	52023708_15_ENSBTAG00000023648	0.167169	-0.192007
51510372	7	15	-1.90462	ENSBTAG00000018449	0.05683	0.54158	51510372_7_ENSBTAG00000018449	51510372_15_ENSBTAG00000018449	0.170098	0.0729952
51520511	7	15	-1.90462	ENSBTAG00000018449	0.05683	0.54158	51520511_7_ENSBTAG00000018449	51520511_15_ENSBTAG00000018449	0.170098	0.0729952
51509486	7	15	1.90462	ENSBTAG00000018449	0.05683	0.54158	51509486_7_ENSBTAG00000018449	51509486_15_ENSBTAG00000018449	0.170098	0.0729952
50286001	7	15	1.90407	ENSBTAG00000013109	0.0569014	0.54158	50286001_7_ENSBTAG00000013109	50286001_15_ENSBTAG00000013109	0.014579	-0.0971384
52242375	7	15	1.9019	ENSBTAG00000019167	0.0571847	0.54158	52242375_7_ENSBTAG00000019167	52242375_15_ENSBTAG00000019167	0.304692	-0.139732
45092169	7	15	-1.90007	ENSBTAG00000004861	0.0574238	0.54158	45092169_7_ENSBTAG00000004861	45092169_15_ENSBTAG00000004861	0.112181	-0.179095
45056165	7	15	1.90007	ENSBTAG00000004861	0.0574238	0.54158	45056165_7_ENSBTAG00000004861	45056165_15_ENSBTAG00000004861	0.112181	-0.179095
47140836	7	15	-1.89889	ENSBTAG00000015655	0.0575794	0.54158	47140836_7_ENSBTAG00000015655	47140836_15_ENSBTAG00000015655	0.357105	-0.137867
47141641	7	15	-1.89889	ENSBTAG00000015655	0.0575794	0.54158	47141641_7_ENSBTAG00000015655	47141641_15_ENSBTAG00000015655	0.357105	-0.137867
47143996	7	15	-1.89889	ENSBTAG00000015655	0.0575794	0.54158	47143996_7_ENSBTAG00000015655	47143996_15_ENSBTAG00000015655	0.357105	-0.137867
47144956	7	15	-1.89889	ENSBTAG00000015655	0.0575794	0.54158	47144956_7_ENSBTAG00000015655	47144956_15_ENSBTAG00000015655	0.357105	-0.137867
45515443	7	15	-1.89532	ENSBTAG00000000696	0.0580503	0.54158	45515443_7_ENSBTAG00000000696	45515443_15_ENSBTAG00000000696	0.128698	-0.0236699
45522489	7	15	-1.89532	ENSBTAG00000000696	0.0580503	0.54158	45522489_7_ENSBTAG00000000696	45522489_15_ENSBTAG00000000696	0.128698	-0.0236699
45786736	7	15	-1.89532	ENSBTAG00000000696	0.0580503	0.54158	45786736_7_ENSBTAG00000000696	45786736_15_ENSBTAG00000000696	0.128698	-0.0236699
52090903	7	15	1.8938	ENSBTAG00000023648	0.0582516	0.54158	52090903_7_ENSBTAG00000023648	52090903_15_ENSBTAG00000023648	-0.0325064	-0.0737394
52092527	7	15	1.8938	ENSBTAG00000023648	0.0582516	0.54158	52092527_7_ENSBTAG00000023648	52092527_15_ENSBTAG00000023648	-0.0325064	-0.0737394
52093952	7	15	1.8938	ENSBTAG00000023648	0.0582516	0.54158	52093952_7_ENSBTAG00000023648	52093952_15_ENSBTAG00000023648	-0.0325064	-0.0737394
46502520	7	15	-1.89353	ENSBTAG00000000694	0.0582871	0.54158	46502520_7_ENSBTAG00000000694	46502520_15_ENSBTAG00000000694	0.0447323	0.157518
51912568	7	15	-1.89333	ENSBTAG00000018449	0.0583136	0.54158	51912568_7_ENSBTAG00000018449	51912568_15_ENSBTAG00000018449	0.120804	0.195967
50397767	7	15	-1.89141	ENSBTAG00000023648	0.058569	0.54158	50397767_7_ENSBTAG00000023648	50397767_15_ENSBTAG00000023648	0.210993	-0.191732
52082137	7	15	-1.89141	ENSBTAG00000023648	0.058569	0.54158	52082137_7_ENSBTAG00000023648	52082137_15_ENSBTAG00000023648	0.210993	-0.191732
52094721	7	15	-1.89141	ENSBTAG00000023648	0.058569	0.54158	52094721_7_ENSBTAG00000023648	52094721_15_ENSBTAG00000023648	0.210993	-0.191732
52068818	7	15	1.89141	ENSBTAG00000023648	0.058569	0.54158	52068818_7_ENSBTAG00000023648	52068818_15_ENSBTAG00000023648	0.210993	-0.191732
52029560	7	15	1.89141	ENSBTAG00000023648	0.058569	0.54158	52029560_7_ENSBTAG00000023648	52029560_15_ENSBTAG00000023648	0.210993	-0.191732
52030242	7	15	1.89141	ENSBTAG00000023648	0.058569	0.54158	52030242_7_ENSBTAG00000023648	52030242_15_ENSBTAG00000023648	0.210993	-0.191732
52033017	7	15	1.89141	ENSBTAG00000023648	0.058569	0.54158	52033017_7_ENSBTAG00000023648	52033017_15_ENSBTAG00000023648	0.210993	-0.191732
43775754	7	15	-1.89009	ENSBTAG00000004861	0.058746	0.54158	43775754_7_ENSBTAG00000004861	43775754_15_ENSBTAG00000004861	0.0574103	-0.101574
51620821	7	15	-1.88825	ENSBTAG00000003001	0.0589928	0.54158	51620821_7_ENSBTAG00000003001	51620821_15_ENSBTAG00000003001	-0.177721	0.121219
51627281	7	15	-1.88825	ENSBTAG00000003001	0.0589928	0.54158	51627281_7_ENSBTAG00000003001	51627281_15_ENSBTAG00000003001	-0.177721	0.121219
51630406	7	15	-1.88825	ENSBTAG00000003001	0.0589928	0.54158	51630406_7_ENSBTAG00000003001	51630406_15_ENSBTAG00000003001	-0.177721	0.121219
51673993	7	15	-1.88825	ENSBTAG00000003001	0.0589928	0.54158	51673993_7_ENSBTAG00000003001	51673993_15_ENSBTAG00000003001	-0.177721	0.121219
51680978	7	15	-1.88825	ENSBTAG00000003001	0.0589928	0.54158	51680978_7_ENSBTAG00000003001	51680978_15_ENSBTAG00000003001	-0.177721	0.121219
51682782	7	15	-1.88825	ENSBTAG00000003001	0.0589928	0.54158	51682782_7_ENSBTAG00000003001	51682782_15_ENSBTAG00000003001	-0.177721	0.121219
51686234	7	15	-1.88825	ENSBTAG00000003001	0.0589928	0.54158	51686234_7_ENSBTAG00000003001	51686234_15_ENSBTAG00000003001	-0.177721	0.121219
51536654	7	15	1.88825	ENSBTAG00000003001	0.0589928	0.54158	51536654_7_ENSBTAG00000003001	51536654_15_ENSBTAG00000003001	-0.177721	0.121219
51549658	7	15	1.88825	ENSBTAG00000003001	0.0589928	0.54158	51549658_7_ENSBTAG00000003001	51549658_15_ENSBTAG00000003001	-0.177721	0.121219
51560685	7	15	1.88825	ENSBTAG00000003001	0.0589928	0.54158	51560685_7_ENSBTAG00000003001	51560685_15_ENSBTAG00000003001	-0.177721	0.121219
51584710	7	15	1.88825	ENSBTAG00000003001	0.0589928	0.54158	51584710_7_ENSBTAG00000003001	51584710_15_ENSBTAG00000003001	-0.177721	0.121219
51635120	7	15	1.88825	ENSBTAG00000003001	0.0589928	0.54158	51635120_7_ENSBTAG00000003001	51635120_15_ENSBTAG00000003001	-0.177721	0.121219
51635769	7	15	1.88825	ENSBTAG00000003001	0.0589928	0.54158	51635769_7_ENSBTAG00000003001	51635769_15_ENSBTAG00000003001	-0.177721	0.121219
51644699	7	15	1.88825	ENSBTAG00000003001	0.0589928	0.54158	51644699_7_ENSBTAG00000003001	51644699_15_ENSBTAG00000003001	-0.177721	0.121219
51651910	7	15	1.88825	ENSBTAG00000003001	0.0589928	0.54158	51651910_7_ENSBTAG00000003001	51651910_15_ENSBTAG00000003001	-0.177721	0.121219
51662625	7	15	1.88825	ENSBTAG00000003001	0.0589928	0.54158	51662625_7_ENSBTAG00000003001	51662625_15_ENSBTAG00000003001	-0.177721	0.121219
51664231	7	15	1.88825	ENSBTAG00000003001	0.0589928	0.54158	51664231_7_ENSBTAG00000003001	51664231_15_ENSBTAG00000003001	-0.177721	0.121219
51509486	7	15	1.88679	ENSBTAG00000008433	0.0591892	0.54158	51509486_7_ENSBTAG00000008433	51509486_15_ENSBTAG00000008433	0.0400534	0.182912
51510372	7	15	-1.88679	ENSBTAG00000008433	0.0591892	0.54158	51510372_7_ENSBTAG00000008433	51510372_15_ENSBTAG00000008433	0.0400534	0.182912
51520511	7	15	-1.88679	ENSBTAG00000008433	0.0591892	0.54158	51520511_7_ENSBTAG00000008433	51520511_15_ENSBTAG00000008433	0.0400534	0.182912
51874349	7	15	-1.8864	ENSBTAG00000055237	0.0592415	0.54158	51874349_7_ENSBTAG00000055237	51874349_15_ENSBTAG00000055237	-0.172	0.288928
50586035	7	15	-1.8805	ENSBTAG00000006345	0.0600402	0.54158	50586035_7_ENSBTAG00000006345	50586035_15_ENSBTAG00000006345	0.103715	0.0718358
51693636	7	15	1.87904	ENSBTAG00000027676	0.060239	0.54158	51693636_7_ENSBTAG00000027676	51693636_15_ENSBTAG00000027676	-0.0247991	-0.0392596
51694817	7	15	1.87904	ENSBTAG00000027676	0.060239	0.54158	51694817_7_ENSBTAG00000027676	51694817_15_ENSBTAG00000027676	-0.0247991	-0.0392596
50423555	7	15	1.878	ENSBTAG00000013900	0.0603806	0.54158	50423555_7_ENSBTAG00000013900	50423555_15_ENSBTAG00000013900	0.127689	-0.0990317
52165370	7	15	1.87796	ENSBTAG00000018449	0.0603865	0.54158	52165370_7_ENSBTAG00000018449	52165370_15_ENSBTAG00000018449	0.209661	0.0333759
45459473	7	15	-1.87561	ENSBTAG00000000696	0.0607082	0.54158	45459473_7_ENSBTAG00000000696	45459473_15_ENSBTAG00000000696	0.176546	-0.0583487
45483195	7	15	-1.87561	ENSBTAG00000000696	0.0607082	0.54158	45483195_7_ENSBTAG00000000696	45483195_15_ENSBTAG00000000696	0.176546	-0.0583487
45561203	7	15	1.87561	ENSBTAG00000000696	0.0607082	0.54158	45561203_7_ENSBTAG00000000696	45561203_15_ENSBTAG00000000696	0.176546	-0.0583487
45568545	7	15	-1.87561	ENSBTAG00000000696	0.0607082	0.54158	45568545_7_ENSBTAG00000000696	45568545_15_ENSBTAG00000000696	0.176546	-0.0583487
45577313	7	15	-1.87561	ENSBTAG00000000696	0.0607082	0.54158	45577313_7_ENSBTAG00000000696	45577313_15_ENSBTAG00000000696	0.176546	-0.0583487
45582792	7	15	-1.87561	ENSBTAG00000000696	0.0607082	0.54158	45582792_7_ENSBTAG00000000696	45582792_15_ENSBTAG00000000696	0.176546	-0.0583487
45599653	7	15	-1.87561	ENSBTAG00000000696	0.0607082	0.54158	45599653_7_ENSBTAG00000000696	45599653_15_ENSBTAG00000000696	0.176546	-0.0583487
45608972	7	15	-1.87561	ENSBTAG00000000696	0.0607082	0.54158	45608972_7_ENSBTAG00000000696	45608972_15_ENSBTAG00000000696	0.176546	-0.0583487
45613262	7	15	-1.87561	ENSBTAG00000000696	0.0607082	0.54158	45613262_7_ENSBTAG00000000696	45613262_15_ENSBTAG00000000696	0.176546	-0.0583487
45634448	7	15	-1.87561	ENSBTAG00000000696	0.0607082	0.54158	45634448_7_ENSBTAG00000000696	45634448_15_ENSBTAG00000000696	0.176546	-0.0583487
45637650	7	15	-1.87561	ENSBTAG00000000696	0.0607082	0.54158	45637650_7_ENSBTAG00000000696	45637650_15_ENSBTAG00000000696	0.176546	-0.0583487
45655509	7	15	-1.87561	ENSBTAG00000000696	0.0607082	0.54158	45655509_7_ENSBTAG00000000696	45655509_15_ENSBTAG00000000696	0.176546	-0.0583487
45659548	7	15	-1.87561	ENSBTAG00000000696	0.0607082	0.54158	45659548_7_ENSBTAG00000000696	45659548_15_ENSBTAG00000000696	0.176546	-0.0583487
45663106	7	15	-1.87561	ENSBTAG00000000696	0.0607082	0.54158	45663106_7_ENSBTAG00000000696	45663106_15_ENSBTAG00000000696	0.176546	-0.0583487
45663911	7	15	-1.87561	ENSBTAG00000000696	0.0607082	0.54158	45663911_7_ENSBTAG00000000696	45663911_15_ENSBTAG00000000696	0.176546	-0.0583487
45669730	7	15	-1.87561	ENSBTAG00000000696	0.0607082	0.54158	45669730_7_ENSBTAG00000000696	45669730_15_ENSBTAG00000000696	0.176546	-0.0583487
50531577	7	15	1.87397	ENSBTAG00000000347	0.0609352	0.54158	50531577_7_ENSBTAG00000000347	50531577_15_ENSBTAG00000000347	-0.063239	0.0858628
50533234	7	15	1.87397	ENSBTAG00000000347	0.0609352	0.54158	50533234_7_ENSBTAG00000000347	50533234_15_ENSBTAG00000000347	-0.063239	0.0858628
51776850	7	15	-1.87342	ENSBTAG00000014167	0.0610103	0.54158	51776850_7_ENSBTAG00000014167	51776850_15_ENSBTAG00000014167	0.111551	0.222549
51852853	7	15	1.87342	ENSBTAG00000014167	0.0610103	0.54158	51852853_7_ENSBTAG00000014167	51852853_15_ENSBTAG00000014167	0.111551	0.222549
51858666	7	15	1.87342	ENSBTAG00000014167	0.0610103	0.54158	51858666_7_ENSBTAG00000014167	51858666_15_ENSBTAG00000014167	0.111551	0.222549
46416458	7	15	-1.87338	ENSBTAG00000000694	0.0610163	0.54158	46416458_7_ENSBTAG00000000694	46416458_15_ENSBTAG00000000694	0.00315217	0.210081
46418032	7	15	-1.87338	ENSBTAG00000000694	0.0610163	0.54158	46418032_7_ENSBTAG00000000694	46418032_15_ENSBTAG00000000694	0.00315217	0.210081
51995347	7	15	1.87281	ENSBTAG00000027676	0.0610945	0.54158	51995347_7_ENSBTAG00000027676	51995347_15_ENSBTAG00000027676	0.101599	-0.130704
52005216	7	15	1.87281	ENSBTAG00000027676	0.0610945	0.54158	52005216_7_ENSBTAG00000027676	52005216_15_ENSBTAG00000027676	0.101599	-0.130704
52012427	7	15	1.87281	ENSBTAG00000027676	0.0610945	0.54158	52012427_7_ENSBTAG00000027676	52012427_15_ENSBTAG00000027676	0.101599	-0.130704
52013518	7	15	1.87281	ENSBTAG00000027676	0.0610945	0.54158	52013518_7_ENSBTAG00000027676	52013518_15_ENSBTAG00000027676	0.101599	-0.130704
52014036	7	15	1.87281	ENSBTAG00000027676	0.0610945	0.54158	52014036_7_ENSBTAG00000027676	52014036_15_ENSBTAG00000027676	0.101599	-0.130704
52023708	7	15	1.87281	ENSBTAG00000027676	0.0610945	0.54158	52023708_7_ENSBTAG00000027676	52023708_15_ENSBTAG00000027676	0.101599	-0.130704
51316394	7	15	-1.87243	ENSBTAG00000003001	0.0611472	0.54158	51316394_7_ENSBTAG00000003001	51316394_15_ENSBTAG00000003001	-0.146769	0.119343
51331774	7	15	-1.87243	ENSBTAG00000003001	0.0611472	0.54158	51331774_7_ENSBTAG00000003001	51331774_15_ENSBTAG00000003001	-0.146769	0.119343
51333396	7	15	-1.87243	ENSBTAG00000003001	0.0611472	0.54158	51333396_7_ENSBTAG00000003001	51333396_15_ENSBTAG00000003001	-0.146769	0.119343
51336838	7	15	-1.87243	ENSBTAG00000003001	0.0611472	0.54158	51336838_7_ENSBTAG00000003001	51336838_15_ENSBTAG00000003001	-0.146769	0.119343
51142712	7	15	1.87243	ENSBTAG00000003001	0.0611472	0.54158	51142712_7_ENSBTAG00000003001	51142712_15_ENSBTAG00000003001	-0.146769	0.119343
51268692	7	15	1.87243	ENSBTAG00000003001	0.0611472	0.54158	51268692_7_ENSBTAG00000003001	51268692_15_ENSBTAG00000003001	-0.146769	0.119343
51271791	7	15	1.87243	ENSBTAG00000003001	0.0611472	0.54158	51271791_7_ENSBTAG00000003001	51271791_15_ENSBTAG00000003001	-0.146769	0.119343
51315641	7	15	1.87243	ENSBTAG00000003001	0.0611472	0.54158	51315641_7_ENSBTAG00000003001	51315641_15_ENSBTAG00000003001	-0.146769	0.119343
51321342	7	15	1.87243	ENSBTAG00000003001	0.0611472	0.54158	51321342_7_ENSBTAG00000003001	51321342_15_ENSBTAG00000003001	-0.146769	0.119343
50679345	7	15	-1.8718	ENSBTAG00000013900	0.0612345	0.54158	50679345_7_ENSBTAG00000013900	50679345_15_ENSBTAG00000013900	0.0172957	0.0227021
51891502	7	15	-1.87024	ENSBTAG00000014167	0.0614509	0.54158	51891502_7_ENSBTAG00000014167	51891502_15_ENSBTAG00000014167	0.189445	0.331385
50689212	7	15	1.86949	ENSBTAG00000023648	0.0615553	0.54158	50689212_7_ENSBTAG00000023648	50689212_15_ENSBTAG00000023648	-0.0723482	-0.00897073
50689904	7	15	1.86949	ENSBTAG00000023648	0.0615553	0.54158	50689904_7_ENSBTAG00000023648	50689904_15_ENSBTAG00000023648	-0.0723482	-0.00897073
50692104	7	15	1.86949	ENSBTAG00000023648	0.0615553	0.54158	50692104_7_ENSBTAG00000023648	50692104_15_ENSBTAG00000023648	-0.0723482	-0.00897073
50566368	7	15	-1.86543	ENSBTAG00000023648	0.0621217	0.54158	50566368_7_ENSBTAG00000023648	50566368_15_ENSBTAG00000023648	-0.0914775	0.0317214
51509486	7	15	1.86512	ENSBTAG00000019168	0.062164	0.54158	51509486_7_ENSBTAG00000019168	51509486_15_ENSBTAG00000019168	0.122278	0.165356
51510372	7	15	-1.86512	ENSBTAG00000019168	0.062164	0.54158	51510372_7_ENSBTAG00000019168	51510372_15_ENSBTAG00000019168	0.122278	0.165356
51520511	7	15	-1.86512	ENSBTAG00000019168	0.062164	0.54158	51520511_7_ENSBTAG00000019168	51520511_15_ENSBTAG00000019168	0.122278	0.165356
51265571	7	15	-1.86451	ENSBTAG00000023648	0.06225	0.54158	51265571_7_ENSBTAG00000023648	51265571_15_ENSBTAG00000023648	-0.124497	0.320841
51565640	7	15	-1.86077	ENSBTAG00000013109	0.0627764	0.54158	51565640_7_ENSBTAG00000013109	51565640_15_ENSBTAG00000013109	0.00966565	-0.103042
51660781	7	15	-1.86077	ENSBTAG00000013109	0.0627764	0.54158	51660781_7_ENSBTAG00000013109	51660781_15_ENSBTAG00000013109	0.00966565	-0.103042
51666787	7	15	-1.86077	ENSBTAG00000013109	0.0627764	0.54158	51666787_7_ENSBTAG00000013109	51666787_15_ENSBTAG00000013109	0.00966565	-0.103042
51670981	7	15	-1.86077	ENSBTAG00000013109	0.0627764	0.54158	51670981_7_ENSBTAG00000013109	51670981_15_ENSBTAG00000013109	0.00966565	-0.103042
51672366	7	15	-1.86077	ENSBTAG00000013109	0.0627764	0.54158	51672366_7_ENSBTAG00000013109	51672366_15_ENSBTAG00000013109	0.00966565	-0.103042
51672880	7	15	-1.86077	ENSBTAG00000013109	0.0627764	0.54158	51672880_7_ENSBTAG00000013109	51672880_15_ENSBTAG00000013109	0.00966565	-0.103042
51674462	7	15	-1.86077	ENSBTAG00000013109	0.0627764	0.54158	51674462_7_ENSBTAG00000013109	51674462_15_ENSBTAG00000013109	0.00966565	-0.103042
51683616	7	15	-1.86077	ENSBTAG00000013109	0.0627764	0.54158	51683616_7_ENSBTAG00000013109	51683616_15_ENSBTAG00000013109	0.00966565	-0.103042
51738883	7	15	-1.86077	ENSBTAG00000013109	0.0627764	0.54158	51738883_7_ENSBTAG00000013109	51738883_15_ENSBTAG00000013109	0.00966565	-0.103042
51133368	7	15	1.86077	ENSBTAG00000013109	0.0627764	0.54158	51133368_7_ENSBTAG00000013109	51133368_15_ENSBTAG00000013109	0.00966565	-0.103042
51135900	7	15	1.86077	ENSBTAG00000013109	0.0627764	0.54158	51135900_7_ENSBTAG00000013109	51135900_15_ENSBTAG00000013109	0.00966565	-0.103042
51156191	7	15	1.86077	ENSBTAG00000013109	0.0627764	0.54158	51156191_7_ENSBTAG00000013109	51156191_15_ENSBTAG00000013109	0.00966565	-0.103042
51639053	7	15	1.86077	ENSBTAG00000013109	0.0627764	0.54158	51639053_7_ENSBTAG00000013109	51639053_15_ENSBTAG00000013109	0.00966565	-0.103042
51664945	7	15	1.86077	ENSBTAG00000013109	0.0627764	0.54158	51664945_7_ENSBTAG00000013109	51664945_15_ENSBTAG00000013109	0.00966565	-0.103042
51666035	7	15	1.86077	ENSBTAG00000013109	0.0627764	0.54158	51666035_7_ENSBTAG00000013109	51666035_15_ENSBTAG00000013109	0.00966565	-0.103042
51667874	7	15	1.86077	ENSBTAG00000013109	0.0627764	0.54158	51667874_7_ENSBTAG00000013109	51667874_15_ENSBTAG00000013109	0.00966565	-0.103042
51670096	7	15	1.86077	ENSBTAG00000013109	0.0627764	0.54158	51670096_7_ENSBTAG00000013109	51670096_15_ENSBTAG00000013109	0.00966565	-0.103042
51676293	7	15	1.86077	ENSBTAG00000013109	0.0627764	0.54158	51676293_7_ENSBTAG00000013109	51676293_15_ENSBTAG00000013109	0.00966565	-0.103042
52068818	7	15	1.85848	ENSBTAG00000019168	0.0631011	0.54158	52068818_7_ENSBTAG00000019168	52068818_15_ENSBTAG00000019168	0.106497	0.147942
52029560	7	15	1.85848	ENSBTAG00000019168	0.0631011	0.54158	52029560_7_ENSBTAG00000019168	52029560_15_ENSBTAG00000019168	0.106497	0.147942
52030242	7	15	1.85848	ENSBTAG00000019168	0.0631011	0.54158	52030242_7_ENSBTAG00000019168	52030242_15_ENSBTAG00000019168	0.106497	0.147942
52033017	7	15	1.85848	ENSBTAG00000019168	0.0631011	0.54158	52033017_7_ENSBTAG00000019168	52033017_15_ENSBTAG00000019168	0.106497	0.147942
52082137	7	15	-1.85848	ENSBTAG00000019168	0.0631011	0.54158	52082137_7_ENSBTAG00000019168	52082137_15_ENSBTAG00000019168	0.106497	0.147942
52094721	7	15	-1.85848	ENSBTAG00000019168	0.0631011	0.54158	52094721_7_ENSBTAG00000019168	52094721_15_ENSBTAG00000019168	0.106497	0.147942
50566368	7	15	-1.85765	ENSBTAG00000055237	0.0632191	0.54158	50566368_7_ENSBTAG00000055237	50566368_15_ENSBTAG00000055237	-0.175481	0.174819
51812912	7	15	-1.85375	ENSBTAG00000019167	0.0637745	0.54158	51812912_7_ENSBTAG00000019167	51812912_15_ENSBTAG00000019167	0.181577	0.124822
51819579	7	15	-1.85375	ENSBTAG00000019167	0.0637745	0.54158	51819579_7_ENSBTAG00000019167	51819579_15_ENSBTAG00000019167	0.181577	0.124822
51839337	7	15	-1.85375	ENSBTAG00000019167	0.0637745	0.54158	51839337_7_ENSBTAG00000019167	51839337_15_ENSBTAG00000019167	0.181577	0.124822
51848208	7	15	-1.85375	ENSBTAG00000019167	0.0637745	0.54158	51848208_7_ENSBTAG00000019167	51848208_15_ENSBTAG00000019167	0.181577	0.124822
51866010	7	15	-1.85375	ENSBTAG00000019167	0.0637745	0.54158	51866010_7_ENSBTAG00000019167	51866010_15_ENSBTAG00000019167	0.181577	0.124822
50680655	7	15	1.85041	ENSBTAG00000018449	0.064255	0.54158	50680655_7_ENSBTAG00000018449	50680655_15_ENSBTAG00000018449	0.1063	0.163398
52391008	7	15	1.85036	ENSBTAG00000019167	0.0642624	0.54158	52391008_7_ENSBTAG00000019167	52391008_15_ENSBTAG00000019167	0.275457	-0.128928
46435763	7	15	1.84839	ENSBTAG00000000694	0.0645461	0.54158	46435763_7_ENSBTAG00000000694	46435763_15_ENSBTAG00000000694	0.0447323	0.14004
52636232	7	15	-1.84808	ENSBTAG00000019167	0.064591	0.54158	52636232_7_ENSBTAG00000019167	52636232_15_ENSBTAG00000019167	0.32816	-0.133942
50640041	7	15	1.84288	ENSBTAG00000013109	0.0653463	0.54158	50640041_7_ENSBTAG00000013109	50640041_15_ENSBTAG00000013109	0.0335035	-0.0127611
50670035	7	15	-1.84074	ENSBTAG00000013109	0.0656603	0.54158	50670035_7_ENSBTAG00000013109	50670035_15_ENSBTAG00000013109	-0.00535644	-0.0824551
50672453	7	15	-1.84074	ENSBTAG00000013109	0.0656603	0.54158	50672453_7_ENSBTAG00000013109	50672453_15_ENSBTAG00000013109	-0.00535644	-0.0824551
50678853	7	15	-1.84074	ENSBTAG00000013109	0.0656603	0.54158	50678853_7_ENSBTAG00000013109	50678853_15_ENSBTAG00000013109	-0.00535644	-0.0824551
44333403	7	15	1.83947	ENSBTAG00000004861	0.0658462	0.54158	44333403_7_ENSBTAG00000004861	44333403_15_ENSBTAG00000004861	-0.0155282	0.153361
52084701	7	15	1.83676	ENSBTAG00000051491	0.0662451	0.54158	52084701_7_ENSBTAG00000051491	52084701_15_ENSBTAG00000051491	0.0137573	-0.0506054
51768763	7	15	1.83613	ENSBTAG00000018449	0.0663391	0.54158	51768763_7_ENSBTAG00000018449	51768763_15_ENSBTAG00000018449	0.219987	0.0241505
50670035	7	15	-1.83554	ENSBTAG00000023648	0.0664261	0.54158	50670035_7_ENSBTAG00000023648	50670035_15_ENSBTAG00000023648	-0.0874776	0.0053784
50672453	7	15	-1.83554	ENSBTAG00000023648	0.0664261	0.54158	50672453_7_ENSBTAG00000023648	50672453_15_ENSBTAG00000023648	-0.0874776	0.0053784
50678853	7	15	-1.83554	ENSBTAG00000023648	0.0664261	0.54158	50678853_7_ENSBTAG00000023648	50678853_15_ENSBTAG00000023648	-0.0874776	0.0053784
50955147	7	15	-1.83526	ENSBTAG00000003001	0.0664674	0.54158	50955147_7_ENSBTAG00000003001	50955147_15_ENSBTAG00000003001	-0.132357	-0.0511715
50586035	7	15	1.83361	ENSBTAG00000023648	0.0667112	0.54158	50586035_7_ENSBTAG00000023648	50586035_15_ENSBTAG00000023648	-0.0584672	-0.046998
47200661	7	15	1.8322	ENSBTAG00000027642	0.0669218	0.54158	47200661_7_ENSBTAG00000027642	47200661_15_ENSBTAG00000027642	0.229332	-0.115195
47205227	7	15	1.8322	ENSBTAG00000027642	0.0669218	0.54158	47205227_7_ENSBTAG00000027642	47205227_15_ENSBTAG00000027642	0.229332	-0.115195
51859597	7	15	1.83001	ENSBTAG00000008433	0.0672492	0.54158	51859597_7_ENSBTAG00000008433	51859597_15_ENSBTAG00000008433	0.0464373	0.169546
51947937	7	15	1.83001	ENSBTAG00000008433	0.0672492	0.54158	51947937_7_ENSBTAG00000008433	51947937_15_ENSBTAG00000008433	0.0464373	0.169546
50435504	7	15	-1.83001	ENSBTAG00000008433	0.0672492	0.54158	50435504_7_ENSBTAG00000008433	50435504_15_ENSBTAG00000008433	0.0464373	0.169546
44979340	7	15	-1.8297	ENSBTAG00000004861	0.0672943	0.54158	44979340_7_ENSBTAG00000004861	44979340_15_ENSBTAG00000004861	0.122325	-0.195641
44984389	7	15	-1.8297	ENSBTAG00000004861	0.0672943	0.54158	44984389_7_ENSBTAG00000004861	44984389_15_ENSBTAG00000004861	0.122325	-0.195641
44991814	7	15	-1.8297	ENSBTAG00000004861	0.0672943	0.54158	44991814_7_ENSBTAG00000004861	44991814_15_ENSBTAG00000004861	0.122325	-0.195641
44999265	7	15	-1.8297	ENSBTAG00000004861	0.0672943	0.54158	44999265_7_ENSBTAG00000004861	44999265_15_ENSBTAG00000004861	0.122325	-0.195641
45001175	7	15	-1.8297	ENSBTAG00000004861	0.0672943	0.54158	45001175_7_ENSBTAG00000004861	45001175_15_ENSBTAG00000004861	0.122325	-0.195641
45007429	7	15	-1.8297	ENSBTAG00000004861	0.0672943	0.54158	45007429_7_ENSBTAG00000004861	45007429_15_ENSBTAG00000004861	0.122325	-0.195641
45010408	7	15	-1.8297	ENSBTAG00000004861	0.0672943	0.54158	45010408_7_ENSBTAG00000004861	45010408_15_ENSBTAG00000004861	0.122325	-0.195641
45016034	7	15	-1.8297	ENSBTAG00000004861	0.0672943	0.54158	45016034_7_ENSBTAG00000004861	45016034_15_ENSBTAG00000004861	0.122325	-0.195641
45074933	7	15	1.8297	ENSBTAG00000004861	0.0672943	0.54158	45074933_7_ENSBTAG00000004861	45074933_15_ENSBTAG00000004861	0.122325	-0.195641
50279912	7	15	-1.82842	ENSBTAG00000000347	0.0674862	0.54158	50279912_7_ENSBTAG00000000347	50279912_15_ENSBTAG00000000347	-0.088288	0.149258
50301606	7	15	-1.82842	ENSBTAG00000000347	0.0674862	0.54158	50301606_7_ENSBTAG00000000347	50301606_15_ENSBTAG00000000347	-0.088288	0.149258
51746464	7	15	1.82821	ENSBTAG00000018449	0.0675175	0.54158	51746464_7_ENSBTAG00000018449	51746464_15_ENSBTAG00000018449	0.0953502	0.238221
46479837	7	15	-1.82757	ENSBTAG00000000696	0.0676136	0.54158	46479837_7_ENSBTAG00000000696	46479837_15_ENSBTAG00000000696	0.0918745	0.0093089
46483821	7	15	-1.82757	ENSBTAG00000000696	0.0676136	0.54158	46483821_7_ENSBTAG00000000696	46483821_15_ENSBTAG00000000696	0.0918745	0.0093089
46486149	7	15	-1.82757	ENSBTAG00000000696	0.0676136	0.54158	46486149_7_ENSBTAG00000000696	46486149_15_ENSBTAG00000000696	0.0918745	0.0093089
46472591	7	15	1.82757	ENSBTAG00000000696	0.0676136	0.54158	46472591_7_ENSBTAG00000000696	46472591_15_ENSBTAG00000000696	0.0918745	0.0093089
51679990	7	15	-1.82596	ENSBTAG00000053052	0.0678555	0.54158	51679990_7_ENSBTAG00000053052	51679990_15_ENSBTAG00000053052	0.0404754	0.185454
51776850	7	15	-1.82392	ENSBTAG00000008433	0.0681634	0.54158	51776850_7_ENSBTAG00000008433	51776850_15_ENSBTAG00000008433	-0.0516733	0.311356
51852853	7	15	1.82392	ENSBTAG00000008433	0.0681634	0.54158	51852853_7_ENSBTAG00000008433	51852853_15_ENSBTAG00000008433	-0.0516733	0.311356
51858666	7	15	1.82392	ENSBTAG00000008433	0.0681634	0.54158	51858666_7_ENSBTAG00000008433	51858666_15_ENSBTAG00000008433	-0.0516733	0.311356
51903816	7	15	-1.82244	ENSBTAG00000014167	0.0683883	0.54158	51903816_7_ENSBTAG00000014167	51903816_15_ENSBTAG00000014167	0.191129	0.306071
51122115	7	15	1.81642	ENSBTAG00000019168	0.069306	0.54158	51122115_7_ENSBTAG00000019168	51122115_15_ENSBTAG00000019168	0.0151995	0.2245
52433552	7	15	-1.81617	ENSBTAG00000018449	0.0693446	0.54158	52433552_7_ENSBTAG00000018449	52433552_15_ENSBTAG00000018449	0.263369	0.00659788
49903002	7	15	-1.81563	ENSBTAG00000013900	0.069427	0.54158	49903002_7_ENSBTAG00000013900	49903002_15_ENSBTAG00000013900	-0.010601	0.105394
51510372	7	15	-1.8145	ENSBTAG00000019167	0.0696002	0.54158	51510372_7_ENSBTAG00000019167	51510372_15_ENSBTAG00000019167	0.212485	0.00343894
51520511	7	15	-1.8145	ENSBTAG00000019167	0.0696002	0.54158	51520511_7_ENSBTAG00000019167	51520511_15_ENSBTAG00000019167	0.212485	0.00343894
51509486	7	15	1.8145	ENSBTAG00000019167	0.0696002	0.54158	51509486_7_ENSBTAG00000019167	51509486_15_ENSBTAG00000019167	0.212485	0.00343894
52759624	7	15	1.814	ENSBTAG00000051491	0.0696771	0.54158	52759624_7_ENSBTAG00000051491	52759624_15_ENSBTAG00000051491	-0.015646	-0.0453446
51746464	7	15	1.81343	ENSBTAG00000003001	0.069765	0.54158	51746464_7_ENSBTAG00000003001	51746464_15_ENSBTAG00000003001	-0.184136	0.164997
51111669	7	15	-1.81329	ENSBTAG00000003001	0.0697873	0.54158	51111669_7_ENSBTAG00000003001	51111669_15_ENSBTAG00000003001	-0.212422	0.267662
50965192	7	15	-1.81144	ENSBTAG00000051491	0.070073	0.54158	50965192_7_ENSBTAG00000051491	50965192_15_ENSBTAG00000051491	-0.139997	0.0698919
50983166	7	15	-1.81144	ENSBTAG00000051491	0.070073	0.54158	50983166_7_ENSBTAG00000051491	50983166_15_ENSBTAG00000051491	-0.139997	0.0698919
50998503	7	15	-1.81144	ENSBTAG00000051491	0.070073	0.54158	50998503_7_ENSBTAG00000051491	50998503_15_ENSBTAG00000051491	-0.139997	0.0698919
51027155	7	15	-1.81144	ENSBTAG00000051491	0.070073	0.54158	51027155_7_ENSBTAG00000051491	51027155_15_ENSBTAG00000051491	-0.139997	0.0698919
51090536	7	15	-1.81144	ENSBTAG00000051491	0.070073	0.54158	51090536_7_ENSBTAG00000051491	51090536_15_ENSBTAG00000051491	-0.139997	0.0698919
51173429	7	15	-1.81144	ENSBTAG00000051491	0.070073	0.54158	51173429_7_ENSBTAG00000051491	51173429_15_ENSBTAG00000051491	-0.139997	0.0698919
51181855	7	15	-1.81144	ENSBTAG00000051491	0.070073	0.54158	51181855_7_ENSBTAG00000051491	51181855_15_ENSBTAG00000051491	-0.139997	0.0698919
51772780	7	15	-1.81144	ENSBTAG00000051491	0.070073	0.54158	51772780_7_ENSBTAG00000051491	51772780_15_ENSBTAG00000051491	-0.139997	0.0698919
51989430	7	15	-1.81144	ENSBTAG00000051491	0.070073	0.54158	51989430_7_ENSBTAG00000051491	51989430_15_ENSBTAG00000051491	-0.139997	0.0698919
52664402	7	15	-1.81144	ENSBTAG00000051491	0.070073	0.54158	52664402_7_ENSBTAG00000051491	52664402_15_ENSBTAG00000051491	-0.139997	0.0698919
50977647	7	15	1.81144	ENSBTAG00000051491	0.070073	0.54158	50977647_7_ENSBTAG00000051491	50977647_15_ENSBTAG00000051491	-0.139997	0.0698919
50983839	7	15	1.81144	ENSBTAG00000051491	0.070073	0.54158	50983839_7_ENSBTAG00000051491	50983839_15_ENSBTAG00000051491	-0.139997	0.0698919
50986343	7	15	1.81144	ENSBTAG00000051491	0.070073	0.54158	50986343_7_ENSBTAG00000051491	50986343_15_ENSBTAG00000051491	-0.139997	0.0698919
50989481	7	15	1.81144	ENSBTAG00000051491	0.070073	0.54158	50989481_7_ENSBTAG00000051491	50989481_15_ENSBTAG00000051491	-0.139997	0.0698919
50992304	7	15	1.81144	ENSBTAG00000051491	0.070073	0.54158	50992304_7_ENSBTAG00000051491	50992304_15_ENSBTAG00000051491	-0.139997	0.0698919
50995742	7	15	1.81144	ENSBTAG00000051491	0.070073	0.54158	50995742_7_ENSBTAG00000051491	50995742_15_ENSBTAG00000051491	-0.139997	0.0698919
50997537	7	15	1.81144	ENSBTAG00000051491	0.070073	0.54158	50997537_7_ENSBTAG00000051491	50997537_15_ENSBTAG00000051491	-0.139997	0.0698919
50999479	7	15	1.81144	ENSBTAG00000051491	0.070073	0.54158	50999479_7_ENSBTAG00000051491	50999479_15_ENSBTAG00000051491	-0.139997	0.0698919
51018261	7	15	1.81144	ENSBTAG00000051491	0.070073	0.54158	51018261_7_ENSBTAG00000051491	51018261_15_ENSBTAG00000051491	-0.139997	0.0698919
51024681	7	15	1.81144	ENSBTAG00000051491	0.070073	0.54158	51024681_7_ENSBTAG00000051491	51024681_15_ENSBTAG00000051491	-0.139997	0.0698919
51029408	7	15	1.81144	ENSBTAG00000051491	0.070073	0.54158	51029408_7_ENSBTAG00000051491	51029408_15_ENSBTAG00000051491	-0.139997	0.0698919
51056038	7	15	1.81144	ENSBTAG00000051491	0.070073	0.54158	51056038_7_ENSBTAG00000051491	51056038_15_ENSBTAG00000051491	-0.139997	0.0698919
51587586	7	15	1.81144	ENSBTAG00000051491	0.070073	0.54158	51587586_7_ENSBTAG00000051491	51587586_15_ENSBTAG00000051491	-0.139997	0.0698919
51591306	7	15	1.81144	ENSBTAG00000051491	0.070073	0.54158	51591306_7_ENSBTAG00000051491	51591306_15_ENSBTAG00000051491	-0.139997	0.0698919
51625138	7	15	1.81144	ENSBTAG00000051491	0.070073	0.54158	51625138_7_ENSBTAG00000051491	51625138_15_ENSBTAG00000051491	-0.139997	0.0698919
51715738	7	15	1.81144	ENSBTAG00000051491	0.070073	0.54158	51715738_7_ENSBTAG00000051491	51715738_15_ENSBTAG00000051491	-0.139997	0.0698919
51725256	7	15	1.81144	ENSBTAG00000051491	0.070073	0.54158	51725256_7_ENSBTAG00000051491	51725256_15_ENSBTAG00000051491	-0.139997	0.0698919
51728207	7	15	1.81144	ENSBTAG00000051491	0.070073	0.54158	51728207_7_ENSBTAG00000051491	51728207_15_ENSBTAG00000051491	-0.139997	0.0698919
51767631	7	15	1.81144	ENSBTAG00000051491	0.070073	0.54158	51767631_7_ENSBTAG00000051491	51767631_15_ENSBTAG00000051491	-0.139997	0.0698919
52352237	7	15	1.81144	ENSBTAG00000051491	0.070073	0.54158	52352237_7_ENSBTAG00000051491	52352237_15_ENSBTAG00000051491	-0.139997	0.0698919
52358278	7	15	1.81144	ENSBTAG00000051491	0.070073	0.54158	52358278_7_ENSBTAG00000051491	52358278_15_ENSBTAG00000051491	-0.139997	0.0698919
52363430	7	15	1.81144	ENSBTAG00000051491	0.070073	0.54158	52363430_7_ENSBTAG00000051491	52363430_15_ENSBTAG00000051491	-0.139997	0.0698919
52368989	7	15	1.81144	ENSBTAG00000051491	0.070073	0.54158	52368989_7_ENSBTAG00000051491	52368989_15_ENSBTAG00000051491	-0.139997	0.0698919
52370646	7	15	1.81144	ENSBTAG00000051491	0.070073	0.54158	52370646_7_ENSBTAG00000051491	52370646_15_ENSBTAG00000051491	-0.139997	0.0698919
52377781	7	15	1.81144	ENSBTAG00000051491	0.070073	0.54158	52377781_7_ENSBTAG00000051491	52377781_15_ENSBTAG00000051491	-0.139997	0.0698919
52384497	7	15	1.81144	ENSBTAG00000051491	0.070073	0.54158	52384497_7_ENSBTAG00000051491	52384497_15_ENSBTAG00000051491	-0.139997	0.0698919
52387925	7	15	1.81144	ENSBTAG00000051491	0.070073	0.54158	52387925_7_ENSBTAG00000051491	52387925_15_ENSBTAG00000051491	-0.139997	0.0698919
52394951	7	15	1.81144	ENSBTAG00000051491	0.070073	0.54158	52394951_7_ENSBTAG00000051491	52394951_15_ENSBTAG00000051491	-0.139997	0.0698919
52414214	7	15	1.81144	ENSBTAG00000051491	0.070073	0.54158	52414214_7_ENSBTAG00000051491	52414214_15_ENSBTAG00000051491	-0.139997	0.0698919
52436771	7	15	1.81144	ENSBTAG00000051491	0.070073	0.54158	52436771_7_ENSBTAG00000051491	52436771_15_ENSBTAG00000051491	-0.139997	0.0698919
52444442	7	15	1.81144	ENSBTAG00000051491	0.070073	0.54158	52444442_7_ENSBTAG00000051491	52444442_15_ENSBTAG00000051491	-0.139997	0.0698919
52454943	7	15	1.81144	ENSBTAG00000051491	0.070073	0.54158	52454943_7_ENSBTAG00000051491	52454943_15_ENSBTAG00000051491	-0.139997	0.0698919
52660106	7	15	1.81144	ENSBTAG00000051491	0.070073	0.54158	52660106_7_ENSBTAG00000051491	52660106_15_ENSBTAG00000051491	-0.139997	0.0698919
52715653	7	15	1.81144	ENSBTAG00000051491	0.070073	0.54158	52715653_7_ENSBTAG00000051491	52715653_15_ENSBTAG00000051491	-0.139997	0.0698919
52721338	7	15	1.81144	ENSBTAG00000051491	0.070073	0.54158	52721338_7_ENSBTAG00000051491	52721338_15_ENSBTAG00000051491	-0.139997	0.0698919
52728808	7	15	1.81144	ENSBTAG00000051491	0.070073	0.54158	52728808_7_ENSBTAG00000051491	52728808_15_ENSBTAG00000051491	-0.139997	0.0698919
52729977	7	15	1.81144	ENSBTAG00000051491	0.070073	0.54158	52729977_7_ENSBTAG00000051491	52729977_15_ENSBTAG00000051491	-0.139997	0.0698919
52740333	7	15	1.81144	ENSBTAG00000051491	0.070073	0.54158	52740333_7_ENSBTAG00000051491	52740333_15_ENSBTAG00000051491	-0.139997	0.0698919
52749567	7	15	1.81144	ENSBTAG00000051491	0.070073	0.54158	52749567_7_ENSBTAG00000051491	52749567_15_ENSBTAG00000051491	-0.139997	0.0698919
52765709	7	15	1.81144	ENSBTAG00000051491	0.070073	0.54158	52765709_7_ENSBTAG00000051491	52765709_15_ENSBTAG00000051491	-0.139997	0.0698919
52790682	7	15	1.81144	ENSBTAG00000051491	0.070073	0.54158	52790682_7_ENSBTAG00000051491	52790682_15_ENSBTAG00000051491	-0.139997	0.0698919
45178775	7	15	-1.81098	ENSBTAG00000004861	0.0701441	0.54158	45178775_7_ENSBTAG00000004861	45178775_15_ENSBTAG00000004861	-0.0484125	0.32578
45192522	7	15	-1.81098	ENSBTAG00000004861	0.0701441	0.54158	45192522_7_ENSBTAG00000004861	45192522_15_ENSBTAG00000004861	-0.0484125	0.32578
45193105	7	15	-1.81098	ENSBTAG00000004861	0.0701441	0.54158	45193105_7_ENSBTAG00000004861	45193105_15_ENSBTAG00000004861	-0.0484125	0.32578
45194846	7	15	-1.81098	ENSBTAG00000004861	0.0701441	0.54158	45194846_7_ENSBTAG00000004861	45194846_15_ENSBTAG00000004861	-0.0484125	0.32578
45197218	7	15	-1.81098	ENSBTAG00000004861	0.0701441	0.54158	45197218_7_ENSBTAG00000004861	45197218_15_ENSBTAG00000004861	-0.0484125	0.32578
45199864	7	15	-1.81098	ENSBTAG00000004861	0.0701441	0.54158	45199864_7_ENSBTAG00000004861	45199864_15_ENSBTAG00000004861	-0.0484125	0.32578
45200705	7	15	-1.81098	ENSBTAG00000004861	0.0701441	0.54158	45200705_7_ENSBTAG00000004861	45200705_15_ENSBTAG00000004861	-0.0484125	0.32578
45219743	7	15	-1.81098	ENSBTAG00000004861	0.0701441	0.54158	45219743_7_ENSBTAG00000004861	45219743_15_ENSBTAG00000004861	-0.0484125	0.32578
45226782	7	15	-1.81098	ENSBTAG00000004861	0.0701441	0.54158	45226782_7_ENSBTAG00000004861	45226782_15_ENSBTAG00000004861	-0.0484125	0.32578
51510372	7	15	-1.80996	ENSBTAG00000000347	0.0703022	0.54158	51510372_7_ENSBTAG00000000347	51510372_15_ENSBTAG00000000347	-0.00674895	-0.0153767
51520511	7	15	-1.80996	ENSBTAG00000000347	0.0703022	0.54158	51520511_7_ENSBTAG00000000347	51520511_15_ENSBTAG00000000347	-0.00674895	-0.0153767
51509486	7	15	1.80996	ENSBTAG00000000347	0.0703022	0.54158	51509486_7_ENSBTAG00000000347	51509486_15_ENSBTAG00000000347	-0.00674895	-0.0153767
50949086	0	15	-2.02907	ENSBTAG00000051491	0.042451	0.54201	50949086_0_ENSBTAG00000051491	50949086_15_ENSBTAG00000051491	-0.0360695	0.0680652
50949542	0	15	2.02907	ENSBTAG00000051491	0.042451	0.54201	50949542_0_ENSBTAG00000051491	50949542_15_ENSBTAG00000051491	-0.0360695	0.0680652
51048860	0	15	2.02907	ENSBTAG00000051491	0.042451	0.54201	51048860_0_ENSBTAG00000051491	51048860_15_ENSBTAG00000051491	-0.0360695	0.0680652
50627686	7	15	1.80818	ENSBTAG00000014167	0.0705791	0.543185	50627686_7_ENSBTAG00000014167	50627686_15_ENSBTAG00000014167	0.108526	0.0940635
45029795	7	15	-1.80711	ENSBTAG00000004861	0.0707448	0.543932	45029795_7_ENSBTAG00000004861	45029795_15_ENSBTAG00000004861	0.048508	-0.0939345
51912568	0	15	-2.02607	ENSBTAG00000053052	0.0427576	0.544374	51912568_0_ENSBTAG00000053052	51912568_15_ENSBTAG00000053052	0.311864	0.2139
51358817	0	15	-2.02596	ENSBTAG00000018449	0.0427689	0.544374	51358817_0_ENSBTAG00000018449	51358817_15_ENSBTAG00000018449	-0.0952983	0.135279
50483292	0	15	2.02186	ENSBTAG00000053052	0.0431906	0.544416	50483292_0_ENSBTAG00000053052	50483292_15_ENSBTAG00000053052	0.521245	0.356087
50497078	0	15	2.02186	ENSBTAG00000053052	0.0431906	0.544416	50497078_0_ENSBTAG00000053052	50497078_15_ENSBTAG00000053052	0.521245	0.356087
46031202	0	15	-2.02174	ENSBTAG00000000696	0.043203	0.544416	46031202_0_ENSBTAG00000000696	46031202_15_ENSBTAG00000000696	0.0180022	-0.0119202
51794481	0	15	-2.02036	ENSBTAG00000023648	0.0433462	0.544416	51794481_0_ENSBTAG00000023648	51794481_15_ENSBTAG00000023648	0.054257	0.0728056
51803577	0	15	-2.02036	ENSBTAG00000023648	0.0433462	0.544416	51803577_0_ENSBTAG00000023648	51803577_15_ENSBTAG00000023648	0.054257	0.0728056
46598802	0	15	-2.01981	ENSBTAG00000000694	0.0434032	0.544416	46598802_0_ENSBTAG00000000694	46598802_15_ENSBTAG00000000694	-0.0578245	0.259111
46608153	0	15	-2.01981	ENSBTAG00000000694	0.0434032	0.544416	46608153_0_ENSBTAG00000000694	46608153_15_ENSBTAG00000000694	-0.0578245	0.259111
46627627	0	15	-2.01981	ENSBTAG00000000694	0.0434032	0.544416	46627627_0_ENSBTAG00000000694	46627627_15_ENSBTAG00000000694	-0.0578245	0.259111
50447742	0	15	-2.01838	ENSBTAG00000023648	0.0435519	0.544416	50447742_0_ENSBTAG00000023648	50447742_15_ENSBTAG00000023648	0.217139	-0.178456
51828154	0	15	-2.01775	ENSBTAG00000006345	0.0436169	0.544416	51828154_0_ENSBTAG00000006345	51828154_15_ENSBTAG00000006345	0.0912625	0.0194019
45831020	0	15	2.01757	ENSBTAG00000027642	0.0436356	0.544416	45831020_0_ENSBTAG00000027642	45831020_15_ENSBTAG00000027642	0.0265362	-0.0937186
45846619	0	15	2.01757	ENSBTAG00000027642	0.0436356	0.544416	45846619_0_ENSBTAG00000027642	45846619_15_ENSBTAG00000027642	0.0265362	-0.0937186
45897949	0	15	-2.01757	ENSBTAG00000027642	0.0436356	0.544416	45897949_0_ENSBTAG00000027642	45897949_15_ENSBTAG00000027642	0.0265362	-0.0937186
44744673	7	15	1.80612	ENSBTAG00000004861	0.0708997	0.544595	44744673_7_ENSBTAG00000004861	44744673_15_ENSBTAG00000004861	0.0289463	-0.194774
51050303	0	7	2.73883	ENSBTAG00000002999	0.00616585	0.548959	51050303_0_ENSBTAG00000002999	51050303_7_ENSBTAG00000002999	0.064647	0.0882304
45793534	0	7	-2.72571	ENSBTAG00000015655	0.00641629	0.549115	45793534_0_ENSBTAG00000015655	45793534_7_ENSBTAG00000015655	0.210166	0.313826
45716064	0	7	-2.72571	ENSBTAG00000015655	0.00641629	0.549115	45716064_0_ENSBTAG00000015655	45716064_7_ENSBTAG00000015655	0.210166	0.313826
45804166	0	7	-2.72571	ENSBTAG00000015655	0.00641629	0.549115	45804166_0_ENSBTAG00000015655	45804166_7_ENSBTAG00000015655	0.210166	0.313826
45807442	0	7	-2.72571	ENSBTAG00000015655	0.00641629	0.549115	45807442_0_ENSBTAG00000015655	45807442_7_ENSBTAG00000015655	0.210166	0.313826
45794629	0	7	2.72571	ENSBTAG00000015655	0.00641629	0.549115	45794629_0_ENSBTAG00000015655	45794629_7_ENSBTAG00000015655	0.210166	0.313826
52636232	0	15	2.01044	ENSBTAG00000014167	0.0443845	0.549242	52636232_0_ENSBTAG00000014167	52636232_15_ENSBTAG00000014167	0.157914	0.157528
47183086	0	15	-2.00991	ENSBTAG00000000697	0.044441	0.549242	47183086_0_ENSBTAG00000000697	47183086_15_ENSBTAG00000000697	-0.0637374	0.126706
47185375	0	15	-2.00991	ENSBTAG00000000697	0.044441	0.549242	47185375_0_ENSBTAG00000000697	47185375_15_ENSBTAG00000000697	-0.0637374	0.126706
50962733	0	15	2.00172	ENSBTAG00000017964	0.0453153	0.549242	50962733_0_ENSBTAG00000017964	50962733_15_ENSBTAG00000017964	0.217321	-0.0395666
50964073	0	15	2.00172	ENSBTAG00000017964	0.0453153	0.549242	50964073_0_ENSBTAG00000017964	50964073_15_ENSBTAG00000017964	0.217321	-0.0395666
51250847	0	15	-2.00049	ENSBTAG00000014167	0.0454471	0.549242	51250847_0_ENSBTAG00000014167	51250847_15_ENSBTAG00000014167	0.228798	0.0509482
51194523	0	15	2.0002	ENSBTAG00000008433	0.0454792	0.549242	51194523_0_ENSBTAG00000008433	51194523_15_ENSBTAG00000008433	-0.0861104	0.274375
51195251	0	15	-2.0002	ENSBTAG00000008433	0.0454792	0.549242	51195251_0_ENSBTAG00000008433	51195251_15_ENSBTAG00000008433	-0.0861104	0.274375
47581320	0	15	-2	ENSBTAG00000015655	0.0455001	0.549242	47581320_0_ENSBTAG00000015655	47581320_15_ENSBTAG00000015655	0.238687	-0.148604
51912568	0	15	-1.99964	ENSBTAG00000023648	0.0455392	0.549242	51912568_0_ENSBTAG00000023648	51912568_15_ENSBTAG00000023648	0.0325084	0.207732
46721184	0	15	-1.99868	ENSBTAG00000015655	0.0456429	0.549242	46721184_0_ENSBTAG00000015655	46721184_15_ENSBTAG00000015655	0.113053	-0.0606962
52253684	0	15	-1.9975	ENSBTAG00000006345	0.0457707	0.549242	52253684_0_ENSBTAG00000006345	52253684_15_ENSBTAG00000006345	0.096936	0.0284522
51879976	0	15	-1.99588	ENSBTAG00000023648	0.0459468	0.549242	51879976_0_ENSBTAG00000023648	51879976_15_ENSBTAG00000023648	0.0322265	0.216698
51882089	0	15	-1.99588	ENSBTAG00000023648	0.0459468	0.549242	51882089_0_ENSBTAG00000023648	51882089_15_ENSBTAG00000023648	0.0322265	0.216698
52514760	0	15	1.98335	ENSBTAG00000019168	0.0473279	0.549242	52514760_0_ENSBTAG00000019168	52514760_15_ENSBTAG00000019168	0.18216	0.285601
52520053	0	15	1.98335	ENSBTAG00000019168	0.0473279	0.549242	52520053_0_ENSBTAG00000019168	52520053_15_ENSBTAG00000019168	0.18216	0.285601
52567017	0	15	1.98335	ENSBTAG00000019168	0.0473279	0.549242	52567017_0_ENSBTAG00000019168	52567017_15_ENSBTAG00000019168	0.18216	0.285601
51250847	0	15	-1.98008	ENSBTAG00000027676	0.0476947	0.549242	51250847_0_ENSBTAG00000027676	51250847_15_ENSBTAG00000027676	0.0609947	0.0853873
51720704	0	15	1.97838	ENSBTAG00000055237	0.0478856	0.549242	51720704_0_ENSBTAG00000055237	51720704_15_ENSBTAG00000055237	-0.0976351	0.128921
51723468	0	15	1.97838	ENSBTAG00000055237	0.0478856	0.549242	51723468_0_ENSBTAG00000055237	51723468_15_ENSBTAG00000055237	-0.0976351	0.128921
51724516	0	15	1.97838	ENSBTAG00000055237	0.0478856	0.549242	51724516_0_ENSBTAG00000055237	51724516_15_ENSBTAG00000055237	-0.0976351	0.128921
51735146	0	15	1.97838	ENSBTAG00000055237	0.0478856	0.549242	51735146_0_ENSBTAG00000055237	51735146_15_ENSBTAG00000055237	-0.0976351	0.128921
51744991	0	15	1.97838	ENSBTAG00000055237	0.0478856	0.549242	51744991_0_ENSBTAG00000055237	51744991_15_ENSBTAG00000055237	-0.0976351	0.128921
52013000	0	15	-1.97369	ENSBTAG00000017964	0.0484172	0.549242	52013000_0_ENSBTAG00000017964	52013000_15_ENSBTAG00000017964	0.0659128	0.0125127
50725750	0	15	1.97298	ENSBTAG00000008433	0.0484984	0.549242	50725750_0_ENSBTAG00000008433	50725750_15_ENSBTAG00000008433	0.145204	0.150129
46623405	0	15	-1.96994	ENSBTAG00000000694	0.0488449	0.549242	46623405_0_ENSBTAG00000000694	46623405_15_ENSBTAG00000000694	-0.0469263	0.225712
46617121	0	15	1.96994	ENSBTAG00000000694	0.0488449	0.549242	46617121_0_ENSBTAG00000000694	46617121_15_ENSBTAG00000000694	-0.0469263	0.225712
46617758	0	15	1.96994	ENSBTAG00000000694	0.0488449	0.549242	46617758_0_ENSBTAG00000000694	46617758_15_ENSBTAG00000000694	-0.0469263	0.225712
46500362	0	15	-1.96989	ENSBTAG00000000697	0.0488509	0.549242	46500362_0_ENSBTAG00000000697	46500362_15_ENSBTAG00000000697	-0.0994208	0.151795
52091599	0	15	1.9673	ENSBTAG00000027676	0.0491491	0.549242	52091599_0_ENSBTAG00000027676	52091599_15_ENSBTAG00000027676	-0.016534	0.0318795
51950672	0	15	-1.96557	ENSBTAG00000008433	0.0493486	0.549242	51950672_0_ENSBTAG00000008433	51950672_15_ENSBTAG00000008433	-0.0588416	0.229879
50926852	0	15	-1.96496	ENSBTAG00000051491	0.0494185	0.549242	50926852_0_ENSBTAG00000051491	50926852_15_ENSBTAG00000051491	-0.0282581	0.0552786
50953208	0	15	-1.96496	ENSBTAG00000051491	0.0494185	0.549242	50953208_0_ENSBTAG00000051491	50953208_15_ENSBTAG00000051491	-0.0282581	0.0552786
51982968	0	15	-1.96496	ENSBTAG00000051491	0.0494185	0.549242	51982968_0_ENSBTAG00000051491	51982968_15_ENSBTAG00000051491	-0.0282581	0.0552786
51950672	0	15	-1.96479	ENSBTAG00000017964	0.0494389	0.549242	51950672_0_ENSBTAG00000017964	51950672_15_ENSBTAG00000017964	0.0664606	0.0110966
51358817	0	15	-1.96022	ENSBTAG00000008433	0.0499703	0.549242	51358817_0_ENSBTAG00000008433	51358817_15_ENSBTAG00000008433	-0.0564122	0.226896
50965192	0	15	-1.96009	ENSBTAG00000051491	0.0499851	0.549242	50965192_0_ENSBTAG00000051491	50965192_15_ENSBTAG00000051491	-0.0531929	0.0698919
50983166	0	15	-1.96009	ENSBTAG00000051491	0.0499851	0.549242	50983166_0_ENSBTAG00000051491	50983166_15_ENSBTAG00000051491	-0.0531929	0.0698919
50998503	0	15	-1.96009	ENSBTAG00000051491	0.0499851	0.549242	50998503_0_ENSBTAG00000051491	50998503_15_ENSBTAG00000051491	-0.0531929	0.0698919
51027155	0	15	-1.96009	ENSBTAG00000051491	0.0499851	0.549242	51027155_0_ENSBTAG00000051491	51027155_15_ENSBTAG00000051491	-0.0531929	0.0698919
51090536	0	15	-1.96009	ENSBTAG00000051491	0.0499851	0.549242	51090536_0_ENSBTAG00000051491	51090536_15_ENSBTAG00000051491	-0.0531929	0.0698919
51173429	0	15	-1.96009	ENSBTAG00000051491	0.0499851	0.549242	51173429_0_ENSBTAG00000051491	51173429_15_ENSBTAG00000051491	-0.0531929	0.0698919
51181855	0	15	-1.96009	ENSBTAG00000051491	0.0499851	0.549242	51181855_0_ENSBTAG00000051491	51181855_15_ENSBTAG00000051491	-0.0531929	0.0698919
51772780	0	15	-1.96009	ENSBTAG00000051491	0.0499851	0.549242	51772780_0_ENSBTAG00000051491	51772780_15_ENSBTAG00000051491	-0.0531929	0.0698919
51989430	0	15	-1.96009	ENSBTAG00000051491	0.0499851	0.549242	51989430_0_ENSBTAG00000051491	51989430_15_ENSBTAG00000051491	-0.0531929	0.0698919
52664402	0	15	-1.96009	ENSBTAG00000051491	0.0499851	0.549242	52664402_0_ENSBTAG00000051491	52664402_15_ENSBTAG00000051491	-0.0531929	0.0698919
50977647	0	15	1.96009	ENSBTAG00000051491	0.0499851	0.549242	50977647_0_ENSBTAG00000051491	50977647_15_ENSBTAG00000051491	-0.0531929	0.0698919
50983839	0	15	1.96009	ENSBTAG00000051491	0.0499851	0.549242	50983839_0_ENSBTAG00000051491	50983839_15_ENSBTAG00000051491	-0.0531929	0.0698919
50986343	0	15	1.96009	ENSBTAG00000051491	0.0499851	0.549242	50986343_0_ENSBTAG00000051491	50986343_15_ENSBTAG00000051491	-0.0531929	0.0698919
50989481	0	15	1.96009	ENSBTAG00000051491	0.0499851	0.549242	50989481_0_ENSBTAG00000051491	50989481_15_ENSBTAG00000051491	-0.0531929	0.0698919
50992304	0	15	1.96009	ENSBTAG00000051491	0.0499851	0.549242	50992304_0_ENSBTAG00000051491	50992304_15_ENSBTAG00000051491	-0.0531929	0.0698919
50995742	0	15	1.96009	ENSBTAG00000051491	0.0499851	0.549242	50995742_0_ENSBTAG00000051491	50995742_15_ENSBTAG00000051491	-0.0531929	0.0698919
50997537	0	15	1.96009	ENSBTAG00000051491	0.0499851	0.549242	50997537_0_ENSBTAG00000051491	50997537_15_ENSBTAG00000051491	-0.0531929	0.0698919
50999479	0	15	1.96009	ENSBTAG00000051491	0.0499851	0.549242	50999479_0_ENSBTAG00000051491	50999479_15_ENSBTAG00000051491	-0.0531929	0.0698919
51018261	0	15	1.96009	ENSBTAG00000051491	0.0499851	0.549242	51018261_0_ENSBTAG00000051491	51018261_15_ENSBTAG00000051491	-0.0531929	0.0698919
51024681	0	15	1.96009	ENSBTAG00000051491	0.0499851	0.549242	51024681_0_ENSBTAG00000051491	51024681_15_ENSBTAG00000051491	-0.0531929	0.0698919
51029408	0	15	1.96009	ENSBTAG00000051491	0.0499851	0.549242	51029408_0_ENSBTAG00000051491	51029408_15_ENSBTAG00000051491	-0.0531929	0.0698919
51056038	0	15	1.96009	ENSBTAG00000051491	0.0499851	0.549242	51056038_0_ENSBTAG00000051491	51056038_15_ENSBTAG00000051491	-0.0531929	0.0698919
51587586	0	15	1.96009	ENSBTAG00000051491	0.0499851	0.549242	51587586_0_ENSBTAG00000051491	51587586_15_ENSBTAG00000051491	-0.0531929	0.0698919
51591306	0	15	1.96009	ENSBTAG00000051491	0.0499851	0.549242	51591306_0_ENSBTAG00000051491	51591306_15_ENSBTAG00000051491	-0.0531929	0.0698919
51625138	0	15	1.96009	ENSBTAG00000051491	0.0499851	0.549242	51625138_0_ENSBTAG00000051491	51625138_15_ENSBTAG00000051491	-0.0531929	0.0698919
51715738	0	15	1.96009	ENSBTAG00000051491	0.0499851	0.549242	51715738_0_ENSBTAG00000051491	51715738_15_ENSBTAG00000051491	-0.0531929	0.0698919
51725256	0	15	1.96009	ENSBTAG00000051491	0.0499851	0.549242	51725256_0_ENSBTAG00000051491	51725256_15_ENSBTAG00000051491	-0.0531929	0.0698919
51728207	0	15	1.96009	ENSBTAG00000051491	0.0499851	0.549242	51728207_0_ENSBTAG00000051491	51728207_15_ENSBTAG00000051491	-0.0531929	0.0698919
51767631	0	15	1.96009	ENSBTAG00000051491	0.0499851	0.549242	51767631_0_ENSBTAG00000051491	51767631_15_ENSBTAG00000051491	-0.0531929	0.0698919
52352237	0	15	1.96009	ENSBTAG00000051491	0.0499851	0.549242	52352237_0_ENSBTAG00000051491	52352237_15_ENSBTAG00000051491	-0.0531929	0.0698919
52358278	0	15	1.96009	ENSBTAG00000051491	0.0499851	0.549242	52358278_0_ENSBTAG00000051491	52358278_15_ENSBTAG00000051491	-0.0531929	0.0698919
52363430	0	15	1.96009	ENSBTAG00000051491	0.0499851	0.549242	52363430_0_ENSBTAG00000051491	52363430_15_ENSBTAG00000051491	-0.0531929	0.0698919
52368989	0	15	1.96009	ENSBTAG00000051491	0.0499851	0.549242	52368989_0_ENSBTAG00000051491	52368989_15_ENSBTAG00000051491	-0.0531929	0.0698919
52370646	0	15	1.96009	ENSBTAG00000051491	0.0499851	0.549242	52370646_0_ENSBTAG00000051491	52370646_15_ENSBTAG00000051491	-0.0531929	0.0698919
52377781	0	15	1.96009	ENSBTAG00000051491	0.0499851	0.549242	52377781_0_ENSBTAG00000051491	52377781_15_ENSBTAG00000051491	-0.0531929	0.0698919
52384497	0	15	1.96009	ENSBTAG00000051491	0.0499851	0.549242	52384497_0_ENSBTAG00000051491	52384497_15_ENSBTAG00000051491	-0.0531929	0.0698919
52387925	0	15	1.96009	ENSBTAG00000051491	0.0499851	0.549242	52387925_0_ENSBTAG00000051491	52387925_15_ENSBTAG00000051491	-0.0531929	0.0698919
52394951	0	15	1.96009	ENSBTAG00000051491	0.0499851	0.549242	52394951_0_ENSBTAG00000051491	52394951_15_ENSBTAG00000051491	-0.0531929	0.0698919
52414214	0	15	1.96009	ENSBTAG00000051491	0.0499851	0.549242	52414214_0_ENSBTAG00000051491	52414214_15_ENSBTAG00000051491	-0.0531929	0.0698919
52436771	0	15	1.96009	ENSBTAG00000051491	0.0499851	0.549242	52436771_0_ENSBTAG00000051491	52436771_15_ENSBTAG00000051491	-0.0531929	0.0698919
52444442	0	15	1.96009	ENSBTAG00000051491	0.0499851	0.549242	52444442_0_ENSBTAG00000051491	52444442_15_ENSBTAG00000051491	-0.0531929	0.0698919
52454943	0	15	1.96009	ENSBTAG00000051491	0.0499851	0.549242	52454943_0_ENSBTAG00000051491	52454943_15_ENSBTAG00000051491	-0.0531929	0.0698919
52660106	0	15	1.96009	ENSBTAG00000051491	0.0499851	0.549242	52660106_0_ENSBTAG00000051491	52660106_15_ENSBTAG00000051491	-0.0531929	0.0698919
52715653	0	15	1.96009	ENSBTAG00000051491	0.0499851	0.549242	52715653_0_ENSBTAG00000051491	52715653_15_ENSBTAG00000051491	-0.0531929	0.0698919
52721338	0	15	1.96009	ENSBTAG00000051491	0.0499851	0.549242	52721338_0_ENSBTAG00000051491	52721338_15_ENSBTAG00000051491	-0.0531929	0.0698919
52728808	0	15	1.96009	ENSBTAG00000051491	0.0499851	0.549242	52728808_0_ENSBTAG00000051491	52728808_15_ENSBTAG00000051491	-0.0531929	0.0698919
52729977	0	15	1.96009	ENSBTAG00000051491	0.0499851	0.549242	52729977_0_ENSBTAG00000051491	52729977_15_ENSBTAG00000051491	-0.0531929	0.0698919
52740333	0	15	1.96009	ENSBTAG00000051491	0.0499851	0.549242	52740333_0_ENSBTAG00000051491	52740333_15_ENSBTAG00000051491	-0.0531929	0.0698919
52749567	0	15	1.96009	ENSBTAG00000051491	0.0499851	0.549242	52749567_0_ENSBTAG00000051491	52749567_15_ENSBTAG00000051491	-0.0531929	0.0698919
52765709	0	15	1.96009	ENSBTAG00000051491	0.0499851	0.549242	52765709_0_ENSBTAG00000051491	52765709_15_ENSBTAG00000051491	-0.0531929	0.0698919
52790682	0	15	1.96009	ENSBTAG00000051491	0.0499851	0.549242	52790682_0_ENSBTAG00000051491	52790682_15_ENSBTAG00000051491	-0.0531929	0.0698919
46436924	0	15	-1.95951	ENSBTAG00000000694	0.0500529	0.549242	46436924_0_ENSBTAG00000000694	46436924_15_ENSBTAG00000000694	-0.0611492	0.260493
46466770	0	15	-1.95951	ENSBTAG00000000694	0.0500529	0.549242	46466770_0_ENSBTAG00000000694	46466770_15_ENSBTAG00000000694	-0.0611492	0.260493
46544130	0	15	-1.95951	ENSBTAG00000000694	0.0500529	0.549242	46544130_0_ENSBTAG00000000694	46544130_15_ENSBTAG00000000694	-0.0611492	0.260493
46521573	7	15	1.80031	ENSBTAG00000000696	0.071811	0.550181	46521573_7_ENSBTAG00000000696	46521573_15_ENSBTAG00000000696	0.077869	0.00911808
46522837	7	15	-1.80031	ENSBTAG00000000696	0.071811	0.550181	46522837_7_ENSBTAG00000000696	46522837_15_ENSBTAG00000000696	0.077869	0.00911808
50665211	7	15	-1.7978	ENSBTAG00000018449	0.0722081	0.550181	50665211_7_ENSBTAG00000018449	50665211_15_ENSBTAG00000018449	0.093351	0.180209
52082137	7	15	-1.7971	ENSBTAG00000002999	0.0723199	0.550181	52082137_7_ENSBTAG00000002999	52082137_15_ENSBTAG00000002999	0.102207	-0.0369501
52094721	7	15	-1.7971	ENSBTAG00000002999	0.0723199	0.550181	52094721_7_ENSBTAG00000002999	52094721_15_ENSBTAG00000002999	0.102207	-0.0369501
52029560	7	15	1.7971	ENSBTAG00000002999	0.0723199	0.550181	52029560_7_ENSBTAG00000002999	52029560_15_ENSBTAG00000002999	0.102207	-0.0369501
52030242	7	15	1.7971	ENSBTAG00000002999	0.0723199	0.550181	52030242_7_ENSBTAG00000002999	52030242_15_ENSBTAG00000002999	0.102207	-0.0369501
52033017	7	15	1.7971	ENSBTAG00000002999	0.0723199	0.550181	52033017_7_ENSBTAG00000002999	52033017_15_ENSBTAG00000002999	0.102207	-0.0369501
52068818	7	15	1.7971	ENSBTAG00000002999	0.0723199	0.550181	52068818_7_ENSBTAG00000002999	52068818_15_ENSBTAG00000002999	0.102207	-0.0369501
51903816	7	15	-1.79709	ENSBTAG00000003001	0.072321	0.550181	51903816_7_ENSBTAG00000003001	51903816_15_ENSBTAG00000003001	-0.21315	0.378941
51194523	7	15	1.79541	ENSBTAG00000002999	0.0725892	0.551163	51194523_7_ENSBTAG00000002999	51194523_15_ENSBTAG00000002999	0.168866	-0.0570292
51195251	7	15	-1.79541	ENSBTAG00000002999	0.0725892	0.551163	51195251_7_ENSBTAG00000002999	51195251_15_ENSBTAG00000002999	0.168866	-0.0570292
52253684	0	15	-1.95722	ENSBTAG00000055237	0.0503212	0.551447	52253684_0_ENSBTAG00000055237	52253684_15_ENSBTAG00000055237	0.098689	0.0163687
51314834	0	15	1.95604	ENSBTAG00000055237	0.0504607	0.552239	51314834_0_ENSBTAG00000055237	51314834_15_ENSBTAG00000055237	0.0502935	0.0291842
46558036	0	15	1.95478	ENSBTAG00000000694	0.0506095	0.552392	46558036_0_ENSBTAG00000000694	46558036_15_ENSBTAG00000000694	-0.0457116	0.220722
46563187	0	15	1.95478	ENSBTAG00000000694	0.0506095	0.552392	46563187_0_ENSBTAG00000000694	46563187_15_ENSBTAG00000000694	-0.0457116	0.220722
51915322	0	15	-1.95325	ENSBTAG00000018449	0.0507904	0.553629	51915322_0_ENSBTAG00000018449	51915322_15_ENSBTAG00000018449	-0.129149	0.168691
50705248	7	15	-1.79265	ENSBTAG00000000347	0.0730282	0.553862	50705248_7_ENSBTAG00000000347	50705248_15_ENSBTAG00000000347	0.0261752	-0.0509187
51358817	7	15	1.7923	ENSBTAG00000027676	0.0730844	0.553862	51358817_7_ENSBTAG00000027676	51358817_15_ENSBTAG00000027676	0.515602	-0.0768832
47528312	7	15	1.79157	ENSBTAG00000015655	0.0732026	0.554228	47528312_7_ENSBTAG00000015655	47528312_15_ENSBTAG00000015655	0.314317	-0.123631
51057213	7	15	1.78975	ENSBTAG00000008432	0.0734934	0.55549	51057213_7_ENSBTAG00000008432	51057213_15_ENSBTAG00000008432	0.242927	0.0426832
51050303	7	15	-1.78878	ENSBTAG00000003001	0.0736496	0.55549	51050303_7_ENSBTAG00000003001	51050303_15_ENSBTAG00000003001	-0.132357	-0.0573599
52433552	7	15	-1.7876	ENSBTAG00000019168	0.0738408	0.55549	52433552_7_ENSBTAG00000019168	52433552_15_ENSBTAG00000019168	0.0824163	0.140463
51884516	7	15	1.78715	ENSBTAG00000008433	0.0739127	0.55549	51884516_7_ENSBTAG00000008433	51884516_15_ENSBTAG00000008433	-0.0604815	0.228183
47045566	7	15	-1.78684	ENSBTAG00000000694	0.0739633	0.55549	47045566_7_ENSBTAG00000000694	47045566_15_ENSBTAG00000000694	0.14296	0.0830541
45880545	7	15	1.78644	ENSBTAG00000000694	0.0740277	0.55549	45880545_7_ENSBTAG00000000694	45880545_15_ENSBTAG00000000694	-0.0356354	0.258049
45900628	7	15	-1.78644	ENSBTAG00000000694	0.0740277	0.55549	45900628_7_ENSBTAG00000000694	45900628_15_ENSBTAG00000000694	-0.0356354	0.258049
46623405	7	15	-1.78618	ENSBTAG00000000696	0.07407	0.55549	46623405_7_ENSBTAG00000000696	46623405_15_ENSBTAG00000000696	0.234346	-0.0993246
46617121	7	15	1.78618	ENSBTAG00000000696	0.07407	0.55549	46617121_7_ENSBTAG00000000696	46617121_15_ENSBTAG00000000696	0.234346	-0.0993246
46617758	7	15	1.78618	ENSBTAG00000000696	0.07407	0.55549	46617758_7_ENSBTAG00000000696	46617758_15_ENSBTAG00000000696	0.234346	-0.0993246
46721184	0	15	-1.95038	ENSBTAG00000000697	0.0511312	0.555833	46721184_0_ENSBTAG00000000697	46721184_15_ENSBTAG00000000697	-0.152283	0.220654
51961792	0	15	-1.94106	ENSBTAG00000023648	0.0522511	0.555833	51961792_0_ENSBTAG00000023648	51961792_15_ENSBTAG00000023648	0.189895	-0.172996
52151580	0	15	1.94106	ENSBTAG00000023648	0.0522511	0.555833	52151580_0_ENSBTAG00000023648	52151580_15_ENSBTAG00000023648	0.189895	-0.172996
52159037	0	15	1.94106	ENSBTAG00000023648	0.0522511	0.555833	52159037_0_ENSBTAG00000023648	52159037_15_ENSBTAG00000023648	0.189895	-0.172996
50531577	0	15	1.93945	ENSBTAG00000013900	0.0524468	0.555833	50531577_0_ENSBTAG00000013900	50531577_15_ENSBTAG00000013900	-0.159099	0.12706
50533234	0	15	1.93945	ENSBTAG00000013900	0.0524468	0.555833	50533234_0_ENSBTAG00000013900	50533234_15_ENSBTAG00000013900	-0.159099	0.12706
52063619	0	15	1.93941	ENSBTAG00000000347	0.0524515	0.555833	52063619_0_ENSBTAG00000000347	52063619_15_ENSBTAG00000000347	-0.0414924	-0.0963514
52036072	0	15	-1.93941	ENSBTAG00000000347	0.0524515	0.555833	52036072_0_ENSBTAG00000000347	52036072_15_ENSBTAG00000000347	-0.0414924	-0.0963514
52105199	0	15	-1.93839	ENSBTAG00000051491	0.0525752	0.555833	52105199_0_ENSBTAG00000051491	52105199_15_ENSBTAG00000051491	-0.0611948	0.0804722
51935719	0	15	1.93839	ENSBTAG00000051491	0.0525752	0.555833	51935719_0_ENSBTAG00000051491	51935719_15_ENSBTAG00000051491	-0.0611948	0.0804722
51939478	0	15	1.93839	ENSBTAG00000051491	0.0525752	0.555833	51939478_0_ENSBTAG00000051491	51939478_15_ENSBTAG00000051491	-0.0611948	0.0804722
51946407	0	15	1.93839	ENSBTAG00000051491	0.0525752	0.555833	51946407_0_ENSBTAG00000051491	51946407_15_ENSBTAG00000051491	-0.0611948	0.0804722
51958561	0	15	1.93839	ENSBTAG00000051491	0.0525752	0.555833	51958561_0_ENSBTAG00000051491	51958561_15_ENSBTAG00000051491	-0.0611948	0.0804722
52077743	0	15	1.93839	ENSBTAG00000051491	0.0525752	0.555833	52077743_0_ENSBTAG00000051491	52077743_15_ENSBTAG00000051491	-0.0611948	0.0804722
52109075	0	15	1.93839	ENSBTAG00000051491	0.0525752	0.555833	52109075_0_ENSBTAG00000051491	52109075_15_ENSBTAG00000051491	-0.0611948	0.0804722
52119162	0	15	1.93839	ENSBTAG00000051491	0.0525752	0.555833	52119162_0_ENSBTAG00000051491	52119162_15_ENSBTAG00000051491	-0.0611948	0.0804722
52148660	0	15	1.93839	ENSBTAG00000051491	0.0525752	0.555833	52148660_0_ENSBTAG00000051491	52148660_15_ENSBTAG00000051491	-0.0611948	0.0804722
52182976	0	15	1.93839	ENSBTAG00000051491	0.0525752	0.555833	52182976_0_ENSBTAG00000051491	52182976_15_ENSBTAG00000051491	-0.0611948	0.0804722
50435504	0	15	1.93729	ENSBTAG00000006345	0.05271	0.555833	50435504_0_ENSBTAG00000006345	50435504_15_ENSBTAG00000006345	0.0620172	0.0410888
51859597	0	15	-1.93729	ENSBTAG00000006345	0.05271	0.555833	51859597_0_ENSBTAG00000006345	51859597_15_ENSBTAG00000006345	0.0620172	0.0410888
51947937	0	15	-1.93729	ENSBTAG00000006345	0.05271	0.555833	51947937_0_ENSBTAG00000006345	51947937_15_ENSBTAG00000006345	0.0620172	0.0410888
52028984	0	15	1.93378	ENSBTAG00000014167	0.0531407	0.555833	52028984_0_ENSBTAG00000014167	52028984_15_ENSBTAG00000014167	0.206563	0.0487229
52032112	0	15	1.93378	ENSBTAG00000014167	0.0531407	0.555833	52032112_0_ENSBTAG00000014167	52032112_15_ENSBTAG00000014167	0.206563	0.0487229
52202359	0	15	1.92839	ENSBTAG00000000347	0.0538063	0.555833	52202359_0_ENSBTAG00000000347	52202359_15_ENSBTAG00000000347	-0.0911504	-0.0411382
51536654	0	15	1.92826	ENSBTAG00000055237	0.0538233	0.555833	51536654_0_ENSBTAG00000055237	51536654_15_ENSBTAG00000055237	-8.77058e-05	0.0484935
51549658	0	15	1.92826	ENSBTAG00000055237	0.0538233	0.555833	51549658_0_ENSBTAG00000055237	51549658_15_ENSBTAG00000055237	-8.77058e-05	0.0484935
51560685	0	15	1.92826	ENSBTAG00000055237	0.0538233	0.555833	51560685_0_ENSBTAG00000055237	51560685_15_ENSBTAG00000055237	-8.77058e-05	0.0484935
51584710	0	15	1.92826	ENSBTAG00000055237	0.0538233	0.555833	51584710_0_ENSBTAG00000055237	51584710_15_ENSBTAG00000055237	-8.77058e-05	0.0484935
51635120	0	15	1.92826	ENSBTAG00000055237	0.0538233	0.555833	51635120_0_ENSBTAG00000055237	51635120_15_ENSBTAG00000055237	-8.77058e-05	0.0484935
51635769	0	15	1.92826	ENSBTAG00000055237	0.0538233	0.555833	51635769_0_ENSBTAG00000055237	51635769_15_ENSBTAG00000055237	-8.77058e-05	0.0484935
51644699	0	15	1.92826	ENSBTAG00000055237	0.0538233	0.555833	51644699_0_ENSBTAG00000055237	51644699_15_ENSBTAG00000055237	-8.77058e-05	0.0484935
51651910	0	15	1.92826	ENSBTAG00000055237	0.0538233	0.555833	51651910_0_ENSBTAG00000055237	51651910_15_ENSBTAG00000055237	-8.77058e-05	0.0484935
51662625	0	15	1.92826	ENSBTAG00000055237	0.0538233	0.555833	51662625_0_ENSBTAG00000055237	51662625_15_ENSBTAG00000055237	-8.77058e-05	0.0484935
51664231	0	15	1.92826	ENSBTAG00000055237	0.0538233	0.555833	51664231_0_ENSBTAG00000055237	51664231_15_ENSBTAG00000055237	-8.77058e-05	0.0484935
51620821	0	15	-1.92826	ENSBTAG00000055237	0.0538233	0.555833	51620821_0_ENSBTAG00000055237	51620821_15_ENSBTAG00000055237	-8.77058e-05	0.0484935
51627281	0	15	-1.92826	ENSBTAG00000055237	0.0538233	0.555833	51627281_0_ENSBTAG00000055237	51627281_15_ENSBTAG00000055237	-8.77058e-05	0.0484935
51630406	0	15	-1.92826	ENSBTAG00000055237	0.0538233	0.555833	51630406_0_ENSBTAG00000055237	51630406_15_ENSBTAG00000055237	-8.77058e-05	0.0484935
51673993	0	15	-1.92826	ENSBTAG00000055237	0.0538233	0.555833	51673993_0_ENSBTAG00000055237	51673993_15_ENSBTAG00000055237	-8.77058e-05	0.0484935
51680978	0	15	-1.92826	ENSBTAG00000055237	0.0538233	0.555833	51680978_0_ENSBTAG00000055237	51680978_15_ENSBTAG00000055237	-8.77058e-05	0.0484935
51682782	0	15	-1.92826	ENSBTAG00000055237	0.0538233	0.555833	51682782_0_ENSBTAG00000055237	51682782_15_ENSBTAG00000055237	-8.77058e-05	0.0484935
51686234	0	15	-1.92826	ENSBTAG00000055237	0.0538233	0.555833	51686234_0_ENSBTAG00000055237	51686234_15_ENSBTAG00000055237	-8.77058e-05	0.0484935
51874349	0	15	-1.92795	ENSBTAG00000018449	0.0538613	0.555833	51874349_0_ENSBTAG00000018449	51874349_15_ENSBTAG00000018449	-0.121394	0.149237
51918003	0	15	-1.9273	ENSBTAG00000006345	0.0539419	0.555833	51918003_0_ENSBTAG00000006345	51918003_15_ENSBTAG00000006345	0.0819717	0.0228838
52089246	0	15	1.92605	ENSBTAG00000053052	0.0540986	0.555833	52089246_0_ENSBTAG00000053052	52089246_15_ENSBTAG00000053052	0.466303	0.151142
52020380	0	15	1.92594	ENSBTAG00000023648	0.0541119	0.555833	52020380_0_ENSBTAG00000023648	52020380_15_ENSBTAG00000023648	0.303537	-0.18867
52021566	0	15	1.92594	ENSBTAG00000023648	0.0541119	0.555833	52021566_0_ENSBTAG00000023648	52021566_15_ENSBTAG00000023648	0.303537	-0.18867
51669502	0	15	-1.9207	ENSBTAG00000055237	0.0547695	0.55657	51669502_0_ENSBTAG00000055237	51669502_15_ENSBTAG00000055237	-0.0160237	0.0553144
50689212	0	15	-1.92052	ENSBTAG00000013109	0.0547921	0.55657	50689212_0_ENSBTAG00000013109	50689212_15_ENSBTAG00000013109	-0.0510062	-0.140369
50689904	0	15	-1.92052	ENSBTAG00000013109	0.0547921	0.55657	50689904_0_ENSBTAG00000013109	50689904_15_ENSBTAG00000013109	-0.0510062	-0.140369
50692104	0	15	-1.92052	ENSBTAG00000013109	0.0547921	0.55657	50692104_0_ENSBTAG00000013109	50692104_15_ENSBTAG00000013109	-0.0510062	-0.140369
52091599	0	15	1.92003	ENSBTAG00000023648	0.0548536	0.55657	52091599_0_ENSBTAG00000023648	52091599_15_ENSBTAG00000023648	0.0383443	0.146366
46742161	0	15	1.91782	ENSBTAG00000000697	0.0551342	0.55657	46742161_0_ENSBTAG00000000697	46742161_15_ENSBTAG00000000697	-0.136434	0.190411
46725381	0	15	-1.91782	ENSBTAG00000000697	0.0551342	0.55657	46725381_0_ENSBTAG00000000697	46725381_15_ENSBTAG00000000697	-0.136434	0.190411
46739781	0	15	-1.91782	ENSBTAG00000000697	0.0551342	0.55657	46739781_0_ENSBTAG00000000697	46739781_15_ENSBTAG00000000697	-0.136434	0.190411
46740687	0	15	-1.91782	ENSBTAG00000000697	0.0551342	0.55657	46740687_0_ENSBTAG00000000697	46740687_15_ENSBTAG00000000697	-0.136434	0.190411
46810436	0	15	-1.91782	ENSBTAG00000000697	0.0551342	0.55657	46810436_0_ENSBTAG00000000697	46810436_15_ENSBTAG00000000697	-0.136434	0.190411
46816447	0	15	-1.91782	ENSBTAG00000000697	0.0551342	0.55657	46816447_0_ENSBTAG00000000697	46816447_15_ENSBTAG00000000697	-0.136434	0.190411
46820231	0	15	-1.91782	ENSBTAG00000000697	0.0551342	0.55657	46820231_0_ENSBTAG00000000697	46820231_15_ENSBTAG00000000697	-0.136434	0.190411
46830682	0	15	-1.91782	ENSBTAG00000000697	0.0551342	0.55657	46830682_0_ENSBTAG00000000697	46830682_15_ENSBTAG00000000697	-0.136434	0.190411
46839816	0	15	-1.91782	ENSBTAG00000000697	0.0551342	0.55657	46839816_0_ENSBTAG00000000697	46839816_15_ENSBTAG00000000697	-0.136434	0.190411
52214824	7	15	-1.78438	ENSBTAG00000023648	0.0743623	0.557155	52214824_7_ENSBTAG00000023648	52214824_15_ENSBTAG00000023648	0.118829	-0.184083
[truncated: 25,165 more rows]
