# Supplementary material for: A locus conferring tolerance to Theileria infection in African cattle
Source: PLoS Genet. 2022 Apr 21;18(4):e1010099. doi: 10.1371/journal.pgen.1010099 (PMC9022807; doi:10.1371/journal.pgen.1010099)
Supplement: S6 Table — (XLSX) [file pgen.1010099.s006.xlsx]

## Sheet: S6
#Uploaded_variation	Location	Allele	Gene	Feature	Feature_type	Consequence	cDNA_position	CDS_position	Protein_position	Amino_acids	Codons	Extra	African-indicine	African-taurine	Boran-(Pedigree)	Chinese-indicine	East-asian-taurine	East-asian-taurine-x-indicine	European-taurine	Indian-indicine	Middle-eastern	A1	A2	IMPACT
15_45095490_G/A	15:45095490	A	ENSBTAG00000016140	ENSBTAT00000069454	Transcript	intron_variant	-	-	-	-	-	IMPACT=MODIFIER;STRAND=-1;HGVSc=ENSBTAT00000069454.1:c.823+109C>T	0.3492	0.4259	0.25	0.3205	0.4459	0.5	0.688	0.14	0.5769	G	A	MODIFIER
15_45095498_C/G	15:45095498	G	ENSBTAG00000016140	ENSBTAT00000069454	Transcript	intron_variant	-	-	-	-	-	IMPACT=MODIFIER;STRAND=-1;HGVSc=ENSBTAT00000069454.1:c.823+101G>C	0.3516	0.4231	0.25	0.3205	0.4459	0.75	0.692	0.24	0.5769	C	G	MODIFIER
15_45095560_C/T	15:45095560	T	ENSBTAG00000016140	ENSBTAT00000069454	Transcript	intron_variant	-	-	-	-	-	IMPACT=MODIFIER;STRAND=-1;HGVSc=ENSBTAT00000069454.1:c.823+39G>A	0.35	0.4167	0.25	0.3049	0.4189	0.75	0.6917	0.28	0.6071	C	T	MODIFIER
15_45095617_C/T	15:45095617	T	ENSBTAG00000016140	ENSBTAT00000069454	Transcript	missense_variant	1152	805	269	G/S	Ggt/Agt	IMPACT=MODERATE;STRAND=-1;HGVSc=ENSBTAT00000069454.1:c.805G>A;HGVSp=ENSBTAP00000065725.1:p.Gly269Ser	0.3475	0.4423	0.25	0.2561	0.3857	0.8333	0.6933	0.26	0.5769	C	T	MODERATE
15_45095639_G/C	15:45095639	C	ENSBTAG00000016140	ENSBTAT00000069454	Transcript	synonymous_variant	1130	783	261	L	ctC/ctG	IMPACT=LOW;STRAND=-1;HGVSc=ENSBTAT00000069454.1:c.783C>G;HGVSp=ENSBTAP00000065725.1:p.Leu261%3D	0.1852	0.4259	0.1719	0.1429	0.4265	0.1667	0.3083	0	0.2143	C	G	LOW
15_45095730_C/A	15:45095730	A	ENSBTAG00000016140	ENSBTAT00000069454	Transcript	intron_variant	-	-	-	-	-	IMPACT=MODIFIER;STRAND=-1;HGVSc=ENSBTAT00000069454.1:c.712-20G>T	0.2054	0.4348	0.1719	0.1406	0.4219	0	0.3171	0	0.2727	A	C	MODIFIER
15_45095793_C/T	15:45095793	T	ENSBTAG00000016140	ENSBTAT00000069454	Transcript	intron_variant	-	-	-	-	-	IMPACT=MODIFIER;STRAND=-1;HGVSc=ENSBTAT00000069454.1:c.712-83G>A	0.3525	0.48	0.25	0.3378	0.4444	1	0.6926	0.2667	0.5417	C	T	MODIFIER
15_45095847_G/A	15:45095847	A	ENSBTAG00000016140	ENSBTAT00000069454	Transcript	intron_variant	-	-	-	-	-	IMPACT=MODIFIER;STRAND=-1;HGVSc=ENSBTAT00000069454.1:c.712-137C>T	0.1827	0.09524	0.09375	0.1167	0.3167	1	0.504	0.02	0.5385	A	G	MODIFIER
15_45096073_C/T	15:45096073	T	ENSBTAG00000016140	ENSBTAT00000069454	Transcript	intron_variant	-	-	-	-	-	IMPACT=MODIFIER;STRAND=-1;HGVSc=ENSBTAT00000069454.1:c.712-363G>A	0.3421	0.3958	0.25	0.3289	0.4189	0.5	0.6911	0.2885	0.5417	C	T	MODIFIER
15_45096167_C/T	15:45096167	T	ENSBTAG00000016140	ENSBTAT00000069454	Transcript	intron_variant	-	-	-	-	-	IMPACT=MODIFIER;STRAND=-1;HGVSc=ENSBTAT00000069454.1:c.712-457G>A	0.3594	0.4231	0.25	0.2812	0.4429	0.75	0.6938	0.1538	0.6538	C	T	MODIFIER
15_45096340_C/T	15:45096340	T	ENSBTAG00000016140	ENSBTAT00000069454	Transcript	intron_variant	-	-	-	-	-	IMPACT=MODIFIER;STRAND=-1;HGVSc=ENSBTAT00000069454.1:c.712-630G>A	0.1636	0.1042	0.03125	0.01429	0	0	0	0.01724	0	T	C	MODIFIER
15_45096448_C/A	15:45096448	A	ENSBTAG00000016140	ENSBTAT00000069454	Transcript	intron_variant	-	-	-	-	-	IMPACT=MODIFIER;STRAND=-1;HGVSc=ENSBTAT00000069454.1:c.712-738G>T	0.1852	0.1	0.03125	0.01667	0	0	0	0.01923	0	A	C	MODIFIER
15_45096532_T/C	15:45096532	C	ENSBTAG00000016140	ENSBTAT00000069454	Transcript	intron_variant	-	-	-	-	-	IMPACT=MODIFIER;STRAND=-1;HGVSc=ENSBTAT00000069454.1:c.712-822A>G	0.05263	0.1522	0.1719	0	0	0	0	0	0	C	T	MODIFIER
15_45096575_A/G	15:45096575	G	ENSBTAG00000016140	ENSBTAT00000069454	Transcript	intron_variant	-	-	-	-	-	IMPACT=MODIFIER;STRAND=-1;HGVSc=ENSBTAT00000069454.1:c.712-865T>C	0.3621	0.4524	0.25	0.2619	0.4559	0.5	0.6977	0.18	0.6538	G	A	MODIFIER
15_45096578_C/T	15:45096578	T	ENSBTAG00000016140	ENSBTAT00000069454	Transcript	intron_variant	-	-	-	-	-	IMPACT=MODIFIER;STRAND=-1;HGVSc=ENSBTAT00000069454.1:c.712-868G>A	0.3559	0.4524	0.25	0.2619	0.4559	0.5	0.6992	0.1667	0.6071	T	C	MODIFIER
15_45096580_C/G	15:45096580	G	ENSBTAG00000016140	ENSBTAT00000069454	Transcript	intron_variant	-	-	-	-	-	IMPACT=MODIFIER;STRAND=-1;HGVSc=ENSBTAT00000069454.1:c.712-870G>C	0.1607	0.1053	0.09375	0.1585	0.3438	0.5	0.626	0.01852	0.5357	G	C	MODIFIER
15_45096590_C/T	15:45096590	T	ENSBTAG00000016140	ENSBTAT00000069454	Transcript	intron_variant	-	-	-	-	-	IMPACT=MODIFIER;STRAND=-1;HGVSc=ENSBTAT00000069454.1:c.712-880G>A	0.1518	0.1111	0.09375	0.1029	0.3387	0.6667	0.5	0.02083	0.5769	T	C	MODIFIER
15_45096591_G/A	15:45096591	A	ENSBTAG00000016140	ENSBTAT00000069454	Transcript	intron_variant	-	-	-	-	-	IMPACT=MODIFIER;STRAND=-1;HGVSc=ENSBTAT00000069454.1:c.712-881C>T	0.0283	0	0	0.0625	0	0	0	0.02083	0	A	G	MODIFIER
15_45097038_C/T	15:45097038	T	ENSBTAG00000016140	ENSBTAT00000069454	Transcript	intron_variant	-	-	-	-	-	IMPACT=MODIFIER;STRAND=-1;HGVSc=ENSBTAT00000069454.1:c.712-1328G>A	0.3607	0.5167	0.25	0.2361	0.4342	0.75	0.7074	0.1429	0.5833	T	C	MODIFIER
15_45097283_C/T	15:45097283	T	ENSBTAG00000016140	ENSBTAT00000069454	Transcript	intron_variant	-	-	-	-	-	IMPACT=MODIFIER;STRAND=-1;HGVSc=ENSBTAT00000069454.1:c.712-1573G>A	0.4206	0.04762	0.5645	0.5745	0.2424	0	0	0.6731	0.1786	T	C	MODIFIER
15_45097345_C/T	15:45097345	T	ENSBTAG00000016140	ENSBTAT00000069454	Transcript	intron_variant	-	-	-	-	-	IMPACT=MODIFIER;STRAND=-1;HGVSc=ENSBTAT00000069454.1:c.712-1635G>A	0.3333	0.4815	0.25	0.3068	0.475	0.8333	0.7063	0.2857	0.5769	C	T	MODIFIER
15_45097426_C/T	15:45097426	T	ENSBTAG00000016140	ENSBTAT00000069454	Transcript	intron_variant	-	-	-	-	-	IMPACT=MODIFIER;STRAND=-1;HGVSc=ENSBTAT00000069454.1:c.712-1716G>A	0.5678	0.16	0.5781	0.6	0.1774	0	0	0.6964	0.2083	T	C	MODIFIER
15_45097447_A/G	15:45097447	G	ENSBTAG00000016140	ENSBTAT00000069454	Transcript	intron_variant	-	-	-	-	-	IMPACT=MODIFIER;STRAND=-1;HGVSc=ENSBTAT00000069454.1:c.712-1737T>C	0.1667	0.4107	0.1719	0.1556	0.4189	0	0.3008	0	0.1667	A	G	MODIFIER
15_45097680_G/C	15:45097680	C	ENSBTAG00000016140	ENSBTAT00000069454	Transcript	intron_variant	-	-	-	-	-	IMPACT=MODIFIER;STRAND=-1;HGVSc=ENSBTAT00000069454.1:c.712-1970C>G	0.1984	0.42	0.2031	0.2347	0.3816	0.25	0.3074	0.08	0.1667	G	C	MODIFIER
15_45097684_G/C	15:45097684	C	ENSBTAG00000016140	ENSBTAT00000069454	Transcript	intron_variant	-	-	-	-	-	IMPACT=MODIFIER;STRAND=-1;HGVSc=ENSBTAT00000069454.1:c.712-1974C>G	0.1774	0.42	0.1719	0.1146	0.3816	0.25	0.3105	0	0.1667	G	C	MODIFIER
15_45097703_T/C	15:45097703	C	ENSBTAG00000016140	ENSBTAT00000069454	Transcript	intron_variant	-	-	-	-	-	IMPACT=MODIFIER;STRAND=-1;HGVSc=ENSBTAT00000069454.1:c.712-1993A>G	0.1769	0.38	0.1719	0.1196	0.3816	0.25	0.3115	0	0.09091	T	C	MODIFIER
15_45097896_A/G	15:45097896	G	ENSBTAG00000016140	ENSBTAT00000069454	Transcript	intron_variant	-	-	-	-	-	IMPACT=MODIFIER;STRAND=-1;HGVSc=ENSBTAT00000069454.1:c.712-2186T>C	0.4211	0.0625	0.5469	0.5778	0.1897	0	0	0.5385	0.1071	G	A	MODIFIER
15_45097985_C/T	15:45097985	T	ENSBTAG00000016140	ENSBTAT00000069454	Transcript	intron_variant	-	-	-	-	-	IMPACT=MODIFIER;STRAND=-1;HGVSc=ENSBTAT00000069454.1:c.712-2275G>A	0.09259	0.16	0.1719	0	0	0	0	0	0	T	C	MODIFIER
15_45098140_T/C	15:45098140	C	ENSBTAG00000016140	ENSBTAT00000069454	Transcript	intron_variant	-	-	-	-	-	IMPACT=MODIFIER;STRAND=-1;HGVSc=ENSBTAT00000069454.1:c.712-2430A>G	0.1146	0	0.03125	0	0	0	0	0	0	C	T	MODIFIER
15_45098152_G/C	15:45098152	C	ENSBTAG00000016140	ENSBTAT00000069454	Transcript	intron_variant	-	-	-	-	-	IMPACT=MODIFIER;STRAND=-1;HGVSc=ENSBTAT00000069454.1:c.712-2442C>G	0.1754	0.4259	0.1719	0.1316	0.3939	0.5	0.2846	0	0.2083	G	C	MODIFIER
15_45098184_T/G	15:45098184	G	ENSBTAG00000016140	ENSBTAT00000069454	Transcript	intron_variant	-	-	-	-	-	IMPACT=MODIFIER;STRAND=-1;HGVSc=ENSBTAT00000069454.1:c.712-2474A>C	0.1667	0.431	0.1719	0.1279	0.4118	0.25	0.2891	0	0.2143	T	G	MODIFIER
15_45098236_G/A	15:45098236	A	ENSBTAG00000016140	ENSBTAT00000069454	Transcript	intron_variant	-	-	-	-	-	IMPACT=MODIFIER;STRAND=-1;HGVSc=ENSBTAT00000069454.1:c.712-2526C>T	0.1885	0.4333	0.1719	0.2778	0.4054	0.5	0.311	0.08	0.25	A	G	MODIFIER
15_45098239_A/C	15:45098239	C	ENSBTAG00000016140	ENSBTAT00000069454	Transcript	intron_variant	-	-	-	-	-	IMPACT=MODIFIER;STRAND=-1;HGVSc=ENSBTAT00000069454.1:c.712-2529T>G	0.1864	0.4333	0.1719	0.1618	0.3947	0.25	0.3135	0	0.2308	C	A	MODIFIER
15_45098337_G/A	15:45098337	A	ENSBTAG00000016140	ENSBTAT00000069454	Transcript	intron_variant	-	-	-	-	-	IMPACT=MODIFIER;STRAND=-1;HGVSc=ENSBTAT00000069454.1:c.711+2520C>T	0.2018	0.4615	0.1719	0.15	0.4167	0.5	0.3086	0	0.2727	A	G	MODIFIER
15_45098347_C/T	15:45098347	T	ENSBTAG00000016140	ENSBTAT00000069454	Transcript	intron_variant	-	-	-	-	-	IMPACT=MODIFIER;STRAND=-1;HGVSc=ENSBTAT00000069454.1:c.711+2510G>A	0.2308	0.02632	0.4531	0.2188	0.08065	0	0	0.2222	0.05556	T	C	MODIFIER
15_45098355_C/T	15:45098355	T	ENSBTAG00000016140	ENSBTAT00000069454	Transcript	intron_variant	-	-	-	-	-	IMPACT=MODIFIER;STRAND=-1;HGVSc=ENSBTAT00000069454.1:c.711+2502G>A	0.1949	0.4423	0.1719	0.125	0.4444	0.25	0.2868	0	0.3	C	T	MODIFIER
15_45098356_A/G	15:45098356	G	ENSBTAG00000016140	ENSBTAT00000069454	Transcript	intron_variant	-	-	-	-	-	IMPACT=MODIFIER;STRAND=-1;HGVSc=ENSBTAT00000069454.1:c.711+2501T>C	0.1949	0.42	0.1719	0.125	0.4444	0.25	0.2868	0	0.3	A	G	MODIFIER
15_45098394_G/T	15:45098394	T	ENSBTAG00000016140	ENSBTAT00000069454	Transcript	intron_variant	-	-	-	-	-	IMPACT=MODIFIER;STRAND=-1;HGVSc=ENSBTAT00000069454.1:c.711+2463C>A	0.1792	0.4038	0.1719	0.1613	0.4286	0.5	0.3031	0	0.375	T	G	MODIFIER
15_45098448_A/G	15:45098448	G	ENSBTAG00000016140	ENSBTAT00000069454	Transcript	intron_variant	-	-	-	-	-	IMPACT=MODIFIER;STRAND=-1;HGVSc=ENSBTAT00000069454.1:c.711+2409T>C	0.1875	0.3704	0.1719	0.1364	0.4677	0.5	0.2962	0	0.2727	A	G	MODIFIER
15_45098455_C/T	15:45098455	T	ENSBTAG00000016140	ENSBTAT00000069454	Transcript	intron_variant	-	-	-	-	-	IMPACT=MODIFIER;STRAND=-1;HGVSc=ENSBTAT00000069454.1:c.711+2402G>A	0.1964	0.3704	0.1719	0.1286	0.4531	0.5	0.2923	0	0.2727	C	T	MODIFIER
15_45098483_T/C	15:45098483	C	ENSBTAG00000016140	ENSBTAT00000069454	Transcript	intron_variant	-	-	-	-	-	IMPACT=MODIFIER;STRAND=-1;HGVSc=ENSBTAT00000069454.1:c.711+2374A>G	0.1786	0.3667	0.1562	0.09259	0.45	0.5	0.3101	0	0.25	T	C	MODIFIER
15_45098522_C/T	15:45098522	T	ENSBTAG00000016140	ENSBTAT00000069454	Transcript	intron_variant	-	-	-	-	-	IMPACT=MODIFIER;STRAND=-1;HGVSc=ENSBTAT00000069454.1:c.711+2335G>A	0.1897	0.4375	0.15	0.125	0.4242	0.5	0.3089	0	0.2727	T	C	MODIFIER
15_45098551_C/T	15:45098551	T	ENSBTAG00000016140	ENSBTAT00000069454	Transcript	intron_variant	-	-	-	-	-	IMPACT=MODIFIER;STRAND=-1;HGVSc=ENSBTAT00000069454.1:c.711+2306G>A	0.1727	0.4792	0.1719	0.1452	0.4429	0.25	0.3115	0	0.3	T	C	MODIFIER
15_45098572_A/G	15:45098572	G	ENSBTAG00000016140	ENSBTAT00000069454	Transcript	intron_variant	-	-	-	-	-	IMPACT=MODIFIER;STRAND=-1;HGVSc=ENSBTAT00000069454.1:c.711+2285T>C	0.181	0.46	0.1719	0.1429	0.3857	0.25	0.3031	0	0.2273	A	G	MODIFIER
15_45098599_T/C	15:45098599	C	ENSBTAG00000016140	ENSBTAT00000069454	Transcript	intron_variant	-	-	-	-	-	IMPACT=MODIFIER;STRAND=-1;HGVSc=ENSBTAT00000069454.1:c.711+2258A>G	0.3482	0.4048	0.2419	0.2308	0.4342	0.75	0.6468	0.1607	0.5769	T	C	MODIFIER
15_45098647_G/A	15:45098647	A	ENSBTAG00000016140	ENSBTAT00000069454	Transcript	intron_variant	-	-	-	-	-	IMPACT=MODIFIER;STRAND=-1;HGVSc=ENSBTAT00000069454.1:c.711+2210C>T	0.339	0.4348	0.25	0.2297	0.4118	0.5	0.6895	0.1964	0.5417	A	G	MODIFIER
15_45098717_G/A	15:45098717	A	ENSBTAG00000016140	ENSBTAT00000069454	Transcript	intron_variant	-	-	-	-	-	IMPACT=MODIFIER;STRAND=-1;HGVSc=ENSBTAT00000069454.1:c.711+2140C>T	0.1983	0.46	0.1719	0.1286	0.4054	0.5	0.3099	0	0.2727	A	G	MODIFIER
15_45098747_G/A	15:45098747	A	ENSBTAG00000016140	ENSBTAT00000069454	Transcript	intron_variant	-	-	-	-	-	IMPACT=MODIFIER;STRAND=-1;HGVSc=ENSBTAT00000069454.1:c.711+2110C>T	0.3525	0.5	0.25	0.225	0.4028	0.5	0.7031	0.1875	0.6538	A	G	MODIFIER
15_45098790_G/A	15:45098790	A	ENSBTAG00000016140	ENSBTAT00000069454	Transcript	intron_variant	-	-	-	-	-	IMPACT=MODIFIER;STRAND=-1;HGVSc=ENSBTAT00000069454.1:c.711+2067C>T	0.5583	0.1667	0.5781	0.6316	0.1852	0	0	0.6905	0.2083	A	G	MODIFIER
15_45098844_C/T	15:45098844	T	ENSBTAG00000016140	ENSBTAT00000069454	Transcript	intron_variant	-	-	-	-	-	IMPACT=MODIFIER;STRAND=-1;HGVSc=ENSBTAT00000069454.1:c.711+2013G>A	0.2097	0.3889	0.1774	0.1471	0.4143	0.5	0.3053	0	0.1667	T	C	MODIFIER
15_45098862_C/T	15:45098862	T	ENSBTAG00000016140	ENSBTAT00000069454	Transcript	intron_variant	-	-	-	-	-	IMPACT=MODIFIER;STRAND=-1;HGVSc=ENSBTAT00000069454.1:c.711+1995G>A	0.1917	0.3793	0.1719	0.1875	0.4054	0.25	0.3015	0	0.1818	T	C	MODIFIER
15_45098863_G/A	15:45098863	A	ENSBTAG00000016140	ENSBTAT00000069454	Transcript	intron_variant	-	-	-	-	-	IMPACT=MODIFIER;STRAND=-1;HGVSc=ENSBTAT00000069454.1:c.711+1994C>T	0.1667	0.1	0.03125	0.01852	0	0	0	0.01852	0	A	G	MODIFIER
15_45098902_T/C	15:45098902	C	ENSBTAG00000016140	ENSBTAT00000069454	Transcript	intron_variant	-	-	-	-	-	IMPACT=MODIFIER;STRAND=-1;HGVSc=ENSBTAT00000069454.1:c.711+1955A>G	0.1935	0.3438	0.1719	0.1618	0.3846	0.25	0.3158	0	0.2308	T	C	MODIFIER
15_45098919_T/C	15:45098919	C	ENSBTAG00000016140	ENSBTAT00000069454	Transcript	intron_variant	-	-	-	-	-	IMPACT=MODIFIER;STRAND=-1;HGVSc=ENSBTAT00000069454.1:c.711+1938A>G	0.175	0.3621	0.1719	0.1429	0.3846	0.25	0.297	0	0.1818	T	C	MODIFIER
15_45099137_C/T	15:45099137	T	ENSBTAG00000016140	ENSBTAT00000069454	Transcript	intron_variant	-	-	-	-	-	IMPACT=MODIFIER;STRAND=-1;HGVSc=ENSBTAT00000069454.1:c.711+1720G>A	0.1797	0.3846	0.1719	0.1286	0.4	0.5	0.3015	0	0.1667	C	T	MODIFIER
15_45099187_A/G	15:45099187	G	ENSBTAG00000016140	ENSBTAT00000069454	Transcript	intron_variant	-	-	-	-	-	IMPACT=MODIFIER;STRAND=-1;HGVSc=ENSBTAT00000069454.1:c.711+1670T>C	0.3689	0.4783	0.25	0.3537	0.4559	0.75	0.7008	0.1923	0.625	G	A	MODIFIER
15_45099256_T/C	15:45099256	C	ENSBTAG00000016140	ENSBTAT00000069454	Transcript	intron_variant	-	-	-	-	-	IMPACT=MODIFIER;STRAND=-1;HGVSc=ENSBTAT00000069454.1:c.711+1601A>G	0.3455	0.46	0.25	0.2778	0.4412	0.8333	0.6938	0.1786	0.6364	C	T	MODIFIER
15_45099288_T/G	15:45099288	G	ENSBTAG00000016140	ENSBTAT00000069454	Transcript	intron_variant	-	-	-	-	-	IMPACT=MODIFIER;STRAND=-1;HGVSc=ENSBTAT00000069454.1:c.711+1569A>C	0.3559	0.5	0.25	0.3068	0.4429	0.8333	0.7052	0.1964	0.5833	G	T	MODIFIER
15_45099292_T/A	15:45099292	A	ENSBTAG00000016140	ENSBTAT00000069454	Transcript	intron_variant	-	-	-	-	-	IMPACT=MODIFIER;STRAND=-1;HGVSc=ENSBTAT00000069454.1:c.711+1565A>T	0.35	0.5	0.25	0.3214	0.4714	0.8333	0.703	0.2037	0.5833	A	T	MODIFIER
15_45099313_A/G	15:45099313	G	ENSBTAG00000016140	ENSBTAT00000069454	Transcript	intron_variant	-	-	-	-	-	IMPACT=MODIFIER;STRAND=-1;HGVSc=ENSBTAT00000069454.1:c.711+1544T>C	0.537	0.1842	0.5781	0.7439	0.1944	0	0	0.8077	0.2	G	A	MODIFIER
15_45099425_C/T	15:45099425	T	ENSBTAG00000016140	ENSBTAT00000069454	Transcript	intron_variant	-	-	-	-	-	IMPACT=MODIFIER;STRAND=-1;HGVSc=ENSBTAT00000069454.1:c.711+1432G>A	0.2353	0.3636	0.4231	0	0	0	0	0	0	T	C	MODIFIER
15_45099450_T/A	15:45099450	A	ENSBTAG00000016140	ENSBTAT00000069454	Transcript	intron_variant	-	-	-	-	-	IMPACT=MODIFIER;STRAND=-1;HGVSc=ENSBTAT00000069454.1:c.711+1407A>T	0.1735	0.125	0.03226	0.025	0	0	0	0.18	0	A	T	MODIFIER
15_45099507_C/T	15:45099507	T	ENSBTAG00000016140	ENSBTAT00000069454	Transcript	intron_variant	-	-	-	-	-	IMPACT=MODIFIER;STRAND=-1;HGVSc=ENSBTAT00000069454.1:c.711+1350G>A	0.3051	0.4565	0.125	0.2576	0.3676	0.75	0.644	0.1667	0.6429	T	C	MODIFIER
15_45099530_A/G	15:45099530	G	ENSBTAG00000016140	ENSBTAT00000069454	Transcript	intron_variant	-	-	-	-	-	IMPACT=MODIFIER;STRAND=-1;HGVSc=ENSBTAT00000069454.1:c.711+1327T>C	0.2377	0.02632	0.09375	0.4773	0.1667	0	0	0.4483	0.1667	G	A	MODIFIER
15_45099541_G/A	15:45099541	A	ENSBTAG00000016140	ENSBTAT00000069454	Transcript	intron_variant	-	-	-	-	-	IMPACT=MODIFIER;STRAND=-1;HGVSc=ENSBTAT00000069454.1:c.711+1316C>T	0.15	0.1429	0.03125	0.05556	0	0	0	0.1346	0	A	G	MODIFIER
15_45099619_A/G	15:45099619	G	ENSBTAG00000016140	ENSBTAT00000069454	Transcript	intron_variant	-	-	-	-	-	IMPACT=MODIFIER;STRAND=-1;HGVSc=ENSBTAT00000069454.1:c.711+1238T>C	0.2761	0.4808	0.125	0.2344	0.5	0.8333	0.6562	0.1481	0.4444	G	A	MODIFIER
15_45099622_T/A	15:45099622	A	ENSBTAG00000016140	ENSBTAT00000069454	Transcript	intron_variant	-	-	-	-	-	IMPACT=MODIFIER;STRAND=-1;HGVSc=ENSBTAT00000069454.1:c.711+1235A>T	0.2761	0.463	0.125	0.2586	0.5	0.8333	0.6562	0.1538	0.4444	A	T	MODIFIER
15_45099674_T/C	15:45099674	C	ENSBTAG00000016140	ENSBTAT00000069454	Transcript	intron_variant	-	-	-	-	-	IMPACT=MODIFIER;STRAND=-1;HGVSc=ENSBTAT00000069454.1:c.711+1183A>G	0.1827	0.125	0.03226	0	0	0	0	0.01613	0	C	T	MODIFIER
15_45099702_C/T	15:45099702	T	ENSBTAG00000016140	ENSBTAT00000069454	Transcript	intron_variant	-	-	-	-	-	IMPACT=MODIFIER;STRAND=-1;HGVSc=ENSBTAT00000069454.1:c.711+1155G>A	0.2712	0.4375	0.125	0.2941	0.4062	0.75	0.652	0.1613	0.55	C	T	MODIFIER
15_45099731_A/C	15:45099731	C	ENSBTAG00000016140	ENSBTAT00000069454	Transcript	intron_variant	-	-	-	-	-	IMPACT=MODIFIER;STRAND=-1;HGVSc=ENSBTAT00000069454.1:c.711+1126T>G	0.1885	0.2619	0.125	0.1613	0.4062	0.25	0.3468	0.01667	0.2222	A	C	MODIFIER
15_45099774_T/A	15:45099774	A	ENSBTAG00000016140	ENSBTAT00000069454	Transcript	intron_variant	-	-	-	-	-	IMPACT=MODIFIER;STRAND=-1;HGVSc=ENSBTAT00000069454.1:c.711+1083A>T	0.4608	0.06667	0.5645	0.5581	0.2414	0	0	0.7097	0.2778	A	T	MODIFIER
15_45099814_C/T	15:45099814	T	ENSBTAG00000016140	ENSBTAT00000069454	Transcript	intron_variant	-	-	-	-	-	IMPACT=MODIFIER;STRAND=-1;HGVSc=ENSBTAT00000069454.1:c.711+1043G>A	0.3778	0.4773	0.1905	0.3235	0.4487	0.8333	0.6429	0.12	0.5909	T	C	MODIFIER
15_45099838_C/G	15:45099838	G	ENSBTAG00000016140	ENSBTAT00000069454	Transcript	intron_variant	-	-	-	-	-	IMPACT=MODIFIER;STRAND=-1;HGVSc=ENSBTAT00000069454.1:c.711+1019G>C	0.3516	0.4423	0.3281	0.2568	0.3971	0.1667	0.3611	0.16	0.2917	C	G	MODIFIER
15_45099855_A/C	15:45099855	C	ENSBTAG00000016140	ENSBTAT00000069454	Transcript	intron_variant	-	-	-	-	-	IMPACT=MODIFIER;STRAND=-1;HGVSc=ENSBTAT00000069454.1:c.711+1002T>G	0.2333	0.02778	0.09375	0.4419	0.14	0	0	0.4444	0.07692	C	A	MODIFIER
15_45099876_G/A	15:45099876	A	ENSBTAG00000016140	ENSBTAT00000069454	Transcript	intron_variant	-	-	-	-	-	IMPACT=MODIFIER;STRAND=-1;HGVSc=ENSBTAT00000069454.1:c.711+981C>T	0.1917	0.2391	0.125	0.1379	0.4516	0.1667	0.3516	0.01667	0.3333	A	G	MODIFIER
15_45100025_G/A	15:45100025	A	ENSBTAG00000016140	ENSBTAT00000069454	Transcript	intron_variant	-	-	-	-	-	IMPACT=MODIFIER;STRAND=-1;HGVSc=ENSBTAT00000069454.1:c.711+832C>T	0.3103	0.5192	0.125	0.2222	0.4412	1	0.4962	0.1667	0.5	A	G	MODIFIER
15_45100033_G/A	15:45100033	A	ENSBTAG00000016140	ENSBTAT00000069454	Transcript	intron_variant	-	-	-	-	-	IMPACT=MODIFIER;STRAND=-1;HGVSc=ENSBTAT00000069454.1:c.711+824C>T	0.07692	0.2045	0.1719	0.03333	0	0	0	0	0	A	G	MODIFIER
15_45100097_T/C	15:45100097	C	ENSBTAG00000016140	ENSBTAT00000069454	Transcript	intron_variant	-	-	-	-	-	IMPACT=MODIFIER;STRAND=-1;HGVSc=ENSBTAT00000069454.1:c.711+760A>G	0.5545	0.1667	0.5781	0.6023	0.2	0	0	0.8519	0.1923	C	T	MODIFIER
15_45100387_T/G	15:45100387	G	ENSBTAG00000016140	ENSBTAT00000069454	Transcript	intron_variant	-	-	-	-	-	IMPACT=MODIFIER;STRAND=-1;HGVSc=ENSBTAT00000069454.1:c.711+470A>C	0.1855	0.2609	0.125	0.1429	0.3594	0.1667	0.3465	0.01852	0.375	G	T	MODIFIER
15_45100464_A/G/*	15:45100464	G	ENSBTAG00000016140	ENSBTAT00000069454	Transcript	intron_variant	-	-	-	-	-	IMPACT=MODIFIER;STRAND=-1;HGVSc=ENSBTAT00000069454.1:c.711+393T>C	0.4808	0.1667	0.44	0.5	0.3333	0.5	0.3254	0.5417	0.3333	G	A	MODIFIER
15_45100487_A/C	15:45100487	C	ENSBTAG00000016140	ENSBTAT00000069454	Transcript	intron_variant	-	-	-	-	-	IMPACT=MODIFIER;STRAND=-1;HGVSc=ENSBTAT00000069454.1:c.711+370T>G	0.2315	0.425	0.2969	0.1207	0.375	0	0.35	0.01786	0.1875	C	A	MODIFIER
15_45100604_G/A	15:45100604	A	ENSBTAG00000016140	ENSBTAT00000069454	Transcript	intron_variant	-	-	-	-	-	IMPACT=MODIFIER;STRAND=-1;HGVSc=ENSBTAT00000069454.1:c.711+253C>T	0.4298	0.04762	0.5469	0.5676	0.2045	0	0	0.6852	0.2222	A	G	MODIFIER
15_45100785_A/C	15:45100785	C	ENSBTAG00000016140	ENSBTAT00000069454	Transcript	intron_variant	-	-	-	-	-	IMPACT=MODIFIER;STRAND=-1;HGVSc=ENSBTAT00000069454.1:c.711+72T>G	0.3538	0.5	0.3281	0.2174	0.4118	0	0.3413	0.03846	0.3333	A	C	MODIFIER
15_45101022_A/G	15:45101022	G	ENSBTAG00000016140	ENSBTAT00000069454	Transcript	intron_variant	-	-	-	-	-	IMPACT=MODIFIER;STRAND=-1;HGVSc=ENSBTAT00000069454.1:c.619-73T>C	0.2807	0.4231	0.2969	0.1667	0.4265	0.5	0.3511	0.01613	0.3077	G	A	MODIFIER
15_45101075_T/C	15:45101075	C	ENSBTAG00000016140	ENSBTAT00000069454	Transcript	intron_variant	-	-	-	-	-	IMPACT=MODIFIER;STRAND=-1;HGVSc=ENSBTAT00000069454.1:c.619-126A>G	0.377	0.4773	0.3281	0.1333	0.3649	0.25	0.3346	0.03448	0.3077	T	C	MODIFIER
15_45101093_A/G	15:45101093	G	ENSBTAG00000016140	ENSBTAT00000069454	Transcript	intron_variant	-	-	-	-	-	IMPACT=MODIFIER;STRAND=-1;HGVSc=ENSBTAT00000069454.1:c.619-144T>C	0.3594	0.5227	0.3281	0.2128	0.4103	0.1667	0.3386	0.03571	0.2857	A	G	MODIFIER
15_45101113_C/T	15:45101113	T	ENSBTAG00000016140	ENSBTAT00000069454	Transcript	intron_variant	-	-	-	-	-	IMPACT=MODIFIER;STRAND=-1;HGVSc=ENSBTAT00000069454.1:c.619-164G>A	0.3879	0.05263	0.5469	0.5957	0.2059	0	0	0.7414	0.2273	T	C	MODIFIER
15_45101140_A/G	15:45101140	G	ENSBTAG00000016140	ENSBTAT00000069454	Transcript	intron_variant	-	-	-	-	-	IMPACT=MODIFIER;STRAND=-1;HGVSc=ENSBTAT00000069454.1:c.619-191T>C	0.1727	0.1053	0.09375	0.09756	0.2727	1	0.4886	0.03448	0.4231	G	A	MODIFIER
15_45101343_A/T	15:45101343	T	ENSBTAG00000016140	ENSBTAT00000069454	Transcript	intron_variant	-	-	-	-	-	IMPACT=MODIFIER;STRAND=-1;HGVSc=ENSBTAT00000069454.1:c.619-394T>A	0.3276	0.537	0.125	0.1951	0.4286	0.75	0.6406	0.1481	0.5	A	T	MODIFIER
15_45101365_A/AT/T	15:45101365	AT	ENSBTAG00000016140	ENSBTAT00000069454	Transcript	intron_variant	-	-	-	-	-	IMPACT=MODIFIER;STRAND=-1;HGVSc=ENSBTAT00000069454.1:c.619-417_619-416insA	0.4189	0.52	0.16	0.2833	0.4722	0.75	0.6299	0.2045	0.5909	A	AT	MODIFIER
15_45101542_G/C	15:45101542	C	ENSBTAG00000016140	ENSBTAT00000069454	Transcript	intron_variant	-	-	-	-	-	IMPACT=MODIFIER;STRAND=-1;HGVSc=ENSBTAT00000069454.1:c.619-593C>G	0.3852	0.46	0.3281	0.2619	0.4189	0.25	0.343	0.1957	0.2083	C	G	MODIFIER
15_45101549_A/G	15:45101549	G	ENSBTAG00000016140	ENSBTAT00000069454	Transcript	intron_variant	-	-	-	-	-	IMPACT=MODIFIER;STRAND=-1;HGVSc=ENSBTAT00000069454.1:c.619-600T>C	0.4107	0.04545	0.5469	0.5638	0.1667	0	0	0.6875	0.1818	G	A	MODIFIER
15_45101604_G/C	15:45101604	C	ENSBTAG00000016140	ENSBTAT00000069454	Transcript	intron_variant	-	-	-	-	-	IMPACT=MODIFIER;STRAND=-1;HGVSc=ENSBTAT00000069454.1:c.619-655C>G	0.04255	0	0.04688	0	0	0	0	0	0	C	G	MODIFIER
15_45101616_G/A	15:45101616	A	ENSBTAG00000016140	ENSBTAT00000069454	Transcript	intron_variant	-	-	-	-	-	IMPACT=MODIFIER;STRAND=-1;HGVSc=ENSBTAT00000069454.1:c.619-667C>T	0.386	0.4375	0.3281	0.2692	0.4324	0.25	0.3583	0.1458	0.3	A	G	MODIFIER
15_45101664_C/T	15:45101664	T	ENSBTAG00000016140	ENSBTAT00000069454	Transcript	intron_variant	-	-	-	-	-	IMPACT=MODIFIER;STRAND=-1;HGVSc=ENSBTAT00000069454.1:c.619-715G>A	0.3661	0.44	0.3281	0.1579	0.4306	0	0.3548	0.1591	0.25	T	C	MODIFIER
15_45101844_C/T	15:45101844	T	ENSBTAG00000016140	ENSBTAT00000069454	Transcript	intron_variant	-	-	-	-	-	IMPACT=MODIFIER;STRAND=-1;HGVSc=ENSBTAT00000069454.1:c.619-895G>A	0.3492	0.44	0.3281	0.1413	0.3816	0.5	0.3398	0.1522	0.3077	T	C	MODIFIER
15_45101869_C/T	15:45101869	T	ENSBTAG00000016140	ENSBTAT00000069454	Transcript	intron_variant	-	-	-	-	-	IMPACT=MODIFIER;STRAND=-1;HGVSc=ENSBTAT00000069454.1:c.619-920G>A	0.25	0.5556	0.09375	0.1667	0.3846	0	0.5114	0.1739	0.5417	T	C	MODIFIER
15_45101873_C/T	15:45101873	T	ENSBTAG00000016140	ENSBTAT00000069454	Transcript	intron_variant	-	-	-	-	-	IMPACT=MODIFIER;STRAND=-1;HGVSc=ENSBTAT00000069454.1:c.619-924G>A	0.3516	0.4074	0.3281	0.25	0.378	0.5	0.3346	0.14	0.2308	C	T	MODIFIER
15_45102003_G/A	15:45102003	A	ENSBTAG00000016140	ENSBTAT00000069454	Transcript	intron_variant	-	-	-	-	-	IMPACT=MODIFIER;STRAND=-1;HGVSc=ENSBTAT00000069454.1:c.619-1054C>T	0.1579	0.1071	0.03125	0.01163	0	0	0	0.01852	0	A	G	MODIFIER
15_45102042_C/T	15:45102042	T	ENSBTAG00000016140	ENSBTAT00000069454	Transcript	intron_variant	-	-	-	-	-	IMPACT=MODIFIER;STRAND=-1;HGVSc=ENSBTAT00000069454.1:c.619-1093G>A	0.2358	0.025	0.4531	0.25	0.07812	0	0	0.1667	0.04167	T	C	MODIFIER
15_45102059_G/A	15:45102059	A	ENSBTAG00000016140	ENSBTAT00000069454	Transcript	intron_variant	-	-	-	-	-	IMPACT=MODIFIER;STRAND=-1;HGVSc=ENSBTAT00000069454.1:c.619-1110C>T	0.3879	0.4259	0.3281	0.131	0.3718	0	0.3543	0.1923	0.2308	A	G	MODIFIER
15_45102206_T/C	15:45102206	C	ENSBTAG00000016140	ENSBTAT00000069454	Transcript	intron_variant	-	-	-	-	-	IMPACT=MODIFIER;STRAND=-1;HGVSc=ENSBTAT00000069454.1:c.619-1257A>G	0.5403	0.5	0.4219	0.5326	0.5	0.5	0.348	0.5517	0.2727	C	T	MODIFIER
15_45102303_T/A	15:45102303	A	ENSBTAG00000016140	ENSBTAT00000069454	Transcript	intron_variant	-	-	-	-	-	IMPACT=MODIFIER;STRAND=-1;HGVSc=ENSBTAT00000069454.1:c.619-1354A>T	0.2222	0.02273	0.4531	0.2143	0.08333	0	0	0.2292	0.03846	A	T	MODIFIER
15_45102319_C/A	15:45102319	A	ENSBTAG00000016140	ENSBTAT00000069454	Transcript	intron_variant	-	-	-	-	-	IMPACT=MODIFIER;STRAND=-1;HGVSc=ENSBTAT00000069454.1:c.619-1370G>T	0.2632	0.463	0.125	0.2188	0.4286	1	0.6457	0.1667	0.5	C	A	MODIFIER
15_45102332_C/T	15:45102332	T	ENSBTAG00000016140	ENSBTAT00000069454	Transcript	intron_variant	-	-	-	-	-	IMPACT=MODIFIER;STRAND=-1;HGVSc=ENSBTAT00000069454.1:c.619-1383G>A	0.4107	0.04762	0.5469	0.6042	0.2286	0	0	0.6818	0.1923	T	C	MODIFIER
15_45102404_T/G	15:45102404	G	ENSBTAG00000016140	ENSBTAT00000069454	Transcript	intron_variant	-	-	-	-	-	IMPACT=MODIFIER;STRAND=-1;HGVSc=ENSBTAT00000069454.1:c.619-1455A>C	0.3839	0.04167	0.5469	0.5698	0.2241	0	0	0.6852	0.2273	G	T	MODIFIER
15_45102491_G/A	15:45102491	A	ENSBTAG00000016140	ENSBTAT00000069454	Transcript	intron_variant	-	-	-	-	-	IMPACT=MODIFIER;STRAND=-1;HGVSc=ENSBTAT00000069454.1:c.619-1542C>T	0.18	0.075	0.03125	0.01667	0	0	0	0.01923	0	A	G	MODIFIER
15_45102713_T/C	15:45102713	C	ENSBTAG00000016140	ENSBTAT00000069454	Transcript	intron_variant	-	-	-	-	-	IMPACT=MODIFIER;STRAND=-1;HGVSc=ENSBTAT00000069454.1:c.619-1764A>G	0.3226	0.4545	0.125	0.2759	0.4286	0.75	0.6512	0.18	0.5	C	T	MODIFIER
15_45103061_T/C	15:45103061	C	ENSBTAG00000016140	ENSBTAT00000069454	Transcript	intron_variant	-	-	-	-	-	IMPACT=MODIFIER;STRAND=-1;HGVSc=ENSBTAT00000069454.1:c.619-2112A>G	0.5462	0.5227	0.4219	0.4884	0.4483	0.25	0.3659	0.5	0.4444	C	T	MODIFIER
15_45103072_G/A	15:45103072	A	ENSBTAG00000016140	ENSBTAT00000069454	Transcript	intron_variant	-	-	-	-	-	IMPACT=MODIFIER;STRAND=-1;HGVSc=ENSBTAT00000069454.1:c.619-2123C>T	0.2281	0.02941	0.4531	0.2568	0.1	0	0	0.4	0.1364	A	G	MODIFIER
15_45103086_A/C	15:45103086	C	ENSBTAG00000016140	ENSBTAT00000069454	Transcript	intron_variant	-	-	-	-	-	IMPACT=MODIFIER;STRAND=-1;HGVSc=ENSBTAT00000069454.1:c.619-2137T>G	0.2281	0.03125	0.4531	0.3103	0.09091	0	0	0.4062	0.15	C	A	MODIFIER
15_45103168_A/T	15:45103168	T	ENSBTAG00000016140	ENSBTAT00000069454	Transcript	intron_variant	-	-	-	-	-	IMPACT=MODIFIER;STRAND=-1;HGVSc=ENSBTAT00000069454.1:c.619-2219T>A	0.2453	0.02778	0.4531	0.3333	0.1316	0	0	0.3929	0.1667	T	A	MODIFIER
15_45103244_A/G	15:45103244	G	ENSBTAG00000016140	ENSBTAT00000069454	Transcript	intron_variant	-	-	-	-	-	IMPACT=MODIFIER;STRAND=-1;HGVSc=ENSBTAT00000069454.1:c.619-2295T>C	0.2903	0.5	0.125	0.3472	0.4464	0.75	0.6371	0.1731	0.5	G	A	MODIFIER
15_45103360_C/T	15:45103360	T	ENSBTAG00000016140	ENSBTAT00000069454	Transcript	intron_variant	-	-	-	-	-	IMPACT=MODIFIER;STRAND=-1;HGVSc=ENSBTAT00000069454.1:c.619-2411G>A	0.2881	0.52	0.125	0.2949	0.4583	0.75	0.6349	0.14	0.55	T	C	MODIFIER
15_45103474_G/A	15:45103474	A	ENSBTAG00000016140	ENSBTAT00000069454	Transcript	intron_variant	-	-	-	-	-	IMPACT=MODIFIER;STRAND=-1;HGVSc=ENSBTAT00000069454.1:c.619-2525C>T	0.2328	0.02381	0.4531	0.2742	0.1042	0	0	0.4194	0.1154	A	G	MODIFIER
15_45103500_G/A	15:45103500	A	ENSBTAG00000016140	ENSBTAT00000069454	Transcript	intron_variant	-	-	-	-	-	IMPACT=MODIFIER;STRAND=-1;HGVSc=ENSBTAT00000069454.1:c.619-2551C>T	0.2411	0.025	0.4531	0.2833	0.1	0	0	0.42	0.125	A	G	MODIFIER
15_45103515_C/T	15:45103515	T	ENSBTAG00000016140	ENSBTAT00000069454	Transcript	intron_variant	-	-	-	-	-	IMPACT=MODIFIER;STRAND=-1;HGVSc=ENSBTAT00000069454.1:c.619-2566G>A	0.2364	0.02778	0.4531	0.3065	0.07692	0	0	0.3929	0.15	T	C	MODIFIER
15_45103517_G/A	15:45103517	A	ENSBTAG00000016140	ENSBTAT00000069454	Transcript	intron_variant	-	-	-	-	-	IMPACT=MODIFIER;STRAND=-1;HGVSc=ENSBTAT00000069454.1:c.619-2568C>T	0.07292	0.175	0.1719	0	0	0	0	0	0	A	G	MODIFIER
15_45103538_C/T	15:45103538	T	ENSBTAG00000016140	ENSBTAT00000069454	Transcript	intron_variant	-	-	-	-	-	IMPACT=MODIFIER;STRAND=-1;HGVSc=ENSBTAT00000069454.1:c.619-2589G>A	0.5273	0.5435	0.4219	0.5658	0.5152	0	0.3492	0.4677	0.4167	C	T	MODIFIER
15_45103540_A/G	15:45103540	G	ENSBTAG00000016140	ENSBTAT00000069454	Transcript	intron_variant	-	-	-	-	-	IMPACT=MODIFIER;STRAND=-1;HGVSc=ENSBTAT00000069454.1:c.619-2591T>C	0.2685	0.4348	0.125	0.2581	0.4219	0	0.6452	0.1481	0.4583	A	G	MODIFIER
15_45103542_A/G	15:45103542	G	ENSBTAG00000016140	ENSBTAT00000069454	Transcript	intron_variant	-	-	-	-	-	IMPACT=MODIFIER;STRAND=-1;HGVSc=ENSBTAT00000069454.1:c.619-2593T>C	0.2451	0.025	0.4677	0.2969	0.1136	0	0	0.45	0.1364	G	A	MODIFIER
15_45103601_G/A	15:45103601	A	ENSBTAG00000016140	ENSBTAT00000069454	Transcript	intron_variant	-	-	-	-	-	IMPACT=MODIFIER;STRAND=-1;HGVSc=ENSBTAT00000069454.1:c.619-2652C>T	0.22	0.02941	0.4531	0.3333	0.125	0	0	0.3871	0.15	A	G	MODIFIER
15_45103731_T/C	15:45103731	C	ENSBTAG00000016140	ENSBTAT00000069454	Transcript	intron_variant	-	-	-	-	-	IMPACT=MODIFIER;STRAND=-1;HGVSc=ENSBTAT00000069454.1:c.619-2782A>G	0.2177	0.02941	0.4531	0.3108	0.08065	0	0	0.4	0.1154	C	T	MODIFIER
15_45103828_G/A	15:45103828	A	ENSBTAG00000016140	ENSBTAT00000069454	Transcript	intron_variant	-	-	-	-	-	IMPACT=MODIFIER;STRAND=-1;HGVSc=ENSBTAT00000069454.1:c.619-2879C>T	0.4545	0.1875	0.1818	0.55	0.05556	0	0	0.4821	0.2	A	G	MODIFIER
15_45103843_A/G	15:45103843	G	ENSBTAG00000016140	ENSBTAT00000069454	Transcript	intron_variant	-	-	-	-	-	IMPACT=MODIFIER;STRAND=-1;HGVSc=ENSBTAT00000069454.1:c.619-2894T>C	0.1759	0.03125	0.4677	0.3	0.08	0	0	0.4138	0.15	G	A	MODIFIER
15_45103877_A/T	15:45103877	T	ENSBTAG00000016140	ENSBTAT00000069454	Transcript	intron_variant	-	-	-	-	-	IMPACT=MODIFIER;STRAND=-1;HGVSc=ENSBTAT00000069454.1:c.619-2928T>A	0.05932	0.2059	0.1719	0	0	0	0	0	0	T	A	MODIFIER
15_45104014_A/G	15:45104014	G	ENSBTAG00000016140	ENSBTAT00000069454	Transcript	intron_variant	-	-	-	-	-	IMPACT=MODIFIER;STRAND=-1;HGVSc=ENSBTAT00000069454.1:c.619-3065T>C	0.2788	0.4783	0.125	0.2344	0.4429	0	0.6483	0.125	0.5769	A	G	MODIFIER
15_45104043_A/T	15:45104043	T	ENSBTAG00000016140	ENSBTAT00000069454	Transcript	intron_variant	-	-	-	-	-	IMPACT=MODIFIER;STRAND=-1;HGVSc=ENSBTAT00000069454.1:c.619-3094T>A	0.25	0.02941	0.1	0.4605	0.1481	0	0	0.4348	0.04167	T	A	MODIFIER
15_45104045_C/T	15:45104045	T	ENSBTAG00000016140	ENSBTAT00000069454	Transcript	intron_variant	-	-	-	-	-	IMPACT=MODIFIER;STRAND=-1;HGVSc=ENSBTAT00000069454.1:c.619-3096G>A	0.25	0.02632	0.09375	0.4487	0.1429	0	0	0.4348	0.07692	T	C	MODIFIER
15_45104055_G/A	15:45104055	A	ENSBTAG00000016140	ENSBTAT00000069454	Transcript	intron_variant	-	-	-	-	-	IMPACT=MODIFIER;STRAND=-1;HGVSc=ENSBTAT00000069454.1:c.619-3106C>T	0.5268	0.5192	0.4219	0.5952	0.5	0	0.3625	0.4545	0.4167	A	G	MODIFIER
15_45104063_G/A	15:45104063	A	ENSBTAG00000016140	ENSBTAT00000069454	Transcript	intron_variant	-	-	-	-	-	IMPACT=MODIFIER;STRAND=-1;HGVSc=ENSBTAT00000069454.1:c.619-3114C>T	0.2396	0.02778	0.4531	0.3472	0.1	0	0	0.4565	0.125	A	G	MODIFIER
15_45104116_G/A	15:45104116	A	ENSBTAG00000016140	ENSBTAT00000069454	Transcript	intron_variant	-	-	-	-	-	IMPACT=MODIFIER;STRAND=-1;HGVSc=ENSBTAT00000069454.1:c.619-3167C>T	0.2447	0.025	0.4531	0.3375	0.08621	0	0	0.4583	0.1364	A	G	MODIFIER
15_45104162_C/T	15:45104162	T	ENSBTAG00000016140	ENSBTAT00000069454	Transcript	intron_variant	-	-	-	-	-	IMPACT=MODIFIER;STRAND=-1;HGVSc=ENSBTAT00000069454.1:c.619-3213G>A	0.1983	0.25	0.125	0.1212	0.4167	0.25	0.3559	0.02273	0.25	T	C	MODIFIER
15_45104274_G/A	15:45104274	A	ENSBTAG00000016140	ENSBTAT00000069454	Transcript	intron_variant	-	-	-	-	-	IMPACT=MODIFIER;STRAND=-1;HGVSc=ENSBTAT00000069454.1:c.619-3325C>T	0.2059	0.2222	0.125	0.1333	0.4342	0.5	0.3458	0.02	0.2857	A	G	MODIFIER
15_45104287_G/A	15:45104287	A	ENSBTAG00000016140	ENSBTAT00000069454	Transcript	intron_variant	-	-	-	-	-	IMPACT=MODIFIER;STRAND=-1;HGVSc=ENSBTAT00000069454.1:c.619-3338C>T	0.2212	0.025	0.4531	0.3158	0.09259	0	0	0.4375	0.1071	A	G	MODIFIER
15_45104500_C/T	15:45104500	T	ENSBTAG00000016140	ENSBTAT00000069454	Transcript	intron_variant	-	-	-	-	-	IMPACT=MODIFIER;STRAND=-1;HGVSc=ENSBTAT00000069454.1:c.619-3551G>A	0.5476	0.1	0.6905	0.1951	0.08929	0	0	0.2292	0.03846	T	C	MODIFIER
15_45104584_A/G	15:45104584	G	ENSBTAG00000016140	ENSBTAT00000069454	Transcript	intron_variant	-	-	-	-	-	IMPACT=MODIFIER;STRAND=-1;HGVSc=ENSBTAT00000069454.1:c.619-3635T>C	0.1863	0.1176	0.09375	0.1	0.2903	1	0.4792	0.04	0.4	G	A	MODIFIER
15_45104624_G/A	15:45104624	A	ENSBTAG00000016140	ENSBTAT00000069454	Transcript	intron_variant	-	-	-	-	-	IMPACT=MODIFIER;STRAND=-1;HGVSc=ENSBTAT00000069454.1:c.619-3675C>T	0.3039	0.5	0.125	0.3143	0.4265	0.75	0.6483	0.1481	0.5385	A	G	MODIFIER
15_45104932_C/T	15:45104932	T	ENSBTAG00000016140	ENSBTAT00000069454	Transcript	intron_variant	-	-	-	-	-	IMPACT=MODIFIER;STRAND=-1;HGVSc=ENSBTAT00000069454.1:c.619-3983G>A	0.1064	0	0.03125	0	0	0	0	0.01786	0	T	C	MODIFIER
15_45104946_G/T	15:45104946	T	ENSBTAG00000016140	ENSBTAT00000069454	Transcript	intron_variant	-	-	-	-	-	IMPACT=MODIFIER;STRAND=-1;HGVSc=ENSBTAT00000069454.1:c.619-3997C>A	0.2368	0.42	0.2969	0.1143	0.4143	0.25	0.344	0.01724	0.3077	T	G	MODIFIER
15_45105017_G/T	15:45105017	T	ENSBTAG00000016140	ENSBTAT00000069454	Transcript	intron_variant	-	-	-	-	-	IMPACT=MODIFIER;STRAND=-1;HGVSc=ENSBTAT00000069454.1:c.619-4068C>A	0.2455	0.02941	0.09375	0.4659	0.1452	0	0	0.4444	0.08333	T	G	MODIFIER
15_45105093_G/A	15:45105093	A	ENSBTAG00000016140	ENSBTAT00000069454	Transcript	intron_variant	-	-	-	-	-	IMPACT=MODIFIER;STRAND=-1;HGVSc=ENSBTAT00000069454.1:c.619-4144C>T	0.17	0.1389	0.03125	0.0122	0	0	0	0.01852	0	A	G	MODIFIER
15_45105111_G/A	15:45105111	A	ENSBTAG00000016140	ENSBTAT00000069454	Transcript	intron_variant	-	-	-	-	-	IMPACT=MODIFIER;STRAND=-1;HGVSc=ENSBTAT00000069454.1:c.619-4162C>T	0.3	0.4524	0.1129	0.3367	0.4706	0.8333	0.6585	0.4655	0.5455	G	A	MODIFIER
15_45105187_T/C	15:45105187	C	ENSBTAG00000016140	ENSBTAT00000069454	Transcript	intron_variant	-	-	-	-	-	IMPACT=MODIFIER;STRAND=-1;HGVSc=ENSBTAT00000069454.1:c.619-4238A>G	0.2885	0.4783	0.125	0.2283	0.4375	1	0.6496	0.1429	0.5357	T	C	MODIFIER
15_45105450_T/C	15:45105450	C	ENSBTAG00000016140	ENSBTAT00000069454	Transcript	intron_variant	-	-	-	-	-	IMPACT=MODIFIER;STRAND=-1;HGVSc=ENSBTAT00000069454.1:c.619-4501A>G	0.2951	0.4615	0.125	0.2073	0.4412	0.8333	0.652	0.1346	0.5	C	T	MODIFIER
15_45105572_C/T	15:45105572	T	ENSBTAG00000016140	ENSBTAT00000069454	Transcript	intron_variant	-	-	-	-	-	IMPACT=MODIFIER;STRAND=-1;HGVSc=ENSBTAT00000069454.1:c.619-4623G>A	0.1633	0.1053	0.03125	0.01351	0	0	0	0.02632	0	T	C	MODIFIER
15_45105706_A/C	15:45105706	C	ENSBTAG00000016140	ENSBTAT00000069454	Transcript	intron_variant	-	-	-	-	-	IMPACT=MODIFIER;STRAND=-1;HGVSc=ENSBTAT00000069454.1:c.619-4757T>G	0.2959	0.4286	0.125	0.3222	0.4857	0.8333	0.6492	0.14	0.5357	C	A	MODIFIER
15_45105786_G/A	15:45105786	A	ENSBTAG00000016140	ENSBTAT00000069454	Transcript	intron_variant	-	-	-	-	-	IMPACT=MODIFIER;STRAND=-1;HGVSc=ENSBTAT00000069454.1:c.619-4837C>T	0.2982	0.5	0.125	0.2805	0.5	0.75	0.6445	0.15	0.4091	G	A	MODIFIER
15_45105802_A/T	15:45105802	T	ENSBTAG00000016140	ENSBTAT00000069454	Transcript	intron_variant	-	-	-	-	-	IMPACT=MODIFIER;STRAND=-1;HGVSc=ENSBTAT00000069454.1:c.619-4853T>A	0.2797	0.46	0.125	0.2	0.4697	0.5	0.6429	0.1552	0.4091	A	T	MODIFIER
15_45105913_C/T	15:45105913	T	ENSBTAG00000016140	ENSBTAT00000069454	Transcript	intron_variant	-	-	-	-	-	IMPACT=MODIFIER;STRAND=-1;HGVSc=ENSBTAT00000069454.1:c.619-4964G>A	NA	NA	NA	NA	NA	NA	NA	NA	NA	NA	NA	MODIFIER
15_45105914_A/G	15:45105914	G	ENSBTAG00000016140	ENSBTAT00000069454	Transcript	intron_variant	-	-	-	-	-	IMPACT=MODIFIER;STRAND=-1;HGVSc=ENSBTAT00000069454.1:c.619-4965T>C	0.4194	0.05263	0.5469	0.5652	0.1818	0	0	0.5	0.125	G	A	MODIFIER
15_45105939_G/T	15:45105939	T	ENSBTAG00000016140	ENSBTAT00000069454	Transcript	intron_variant	-	-	-	-	-	IMPACT=MODIFIER;STRAND=-1;HGVSc=ENSBTAT00000069454.1:c.619-4990C>A	0.2672	0.4167	0.125	0.2396	0.4342	0.75	0.5885	0.1296	0.5769	G	T	MODIFIER
15_45105974_T/A	15:45105974	A	ENSBTAG00000016140	ENSBTAT00000069454	Transcript	intron_variant	-	-	-	-	-	IMPACT=MODIFIER;STRAND=-1;HGVSc=ENSBTAT00000069454.1:c.619-5025A>T	0.3033	0.5	0.125	0.3241	0.4444	0.75	0.6417	0.1613	0.5357	T	A	MODIFIER
15_45105980_C/G	15:45105980	G	ENSBTAG00000016140	ENSBTAT00000069454	Transcript	intron_variant	-	-	-	-	-	IMPACT=MODIFIER;STRAND=-1;HGVSc=ENSBTAT00000069454.1:c.619-5031G>C	0.3	0.4815	0.125	0.3302	0.4571	0.75	0.6473	0.1667	0.5	C	G	MODIFIER
15_45106078_T/C	15:45106078	C	ENSBTAG00000016140	ENSBTAT00000069454	Transcript	intron_variant	-	-	-	-	-	IMPACT=MODIFIER;STRAND=-1;HGVSc=ENSBTAT00000069454.1:c.619-5129A>G	0.2881	0.5179	0.125	0.2234	0.4474	0.5	0.655	0.1346	0.4545	T	C	MODIFIER
15_45106116_G/C	15:45106116	C	ENSBTAG00000016140	ENSBTAT00000069454	Transcript	intron_variant	-	-	-	-	-	IMPACT=MODIFIER;STRAND=-1;HGVSc=ENSBTAT00000069454.1:c.619-5167C>G	0.1042	0	0.03333	0	0	0	0	0	0	C	G	MODIFIER
15_45106150_T/G	15:45106150	G	ENSBTAG00000016140	ENSBTAT00000069454	Transcript	intron_variant	-	-	-	-	-	IMPACT=MODIFIER;STRAND=-1;HGVSc=ENSBTAT00000069454.1:c.619-5201A>C	0.425	0.3333	0.5	0.01429	0	0	0	0.02273	0	G	T	MODIFIER
15_45106151_C/T	15:45106151	T	ENSBTAG00000016140	ENSBTAT00000069454	Transcript	intron_variant	-	-	-	-	-	IMPACT=MODIFIER;STRAND=-1;HGVSc=ENSBTAT00000069454.1:c.619-5202G>A	0.48	0.08333	0.6905	0.2439	0.08065	0	0	0.2222	0.05556	T	C	MODIFIER
15_45106277_C/G	15:45106277	G	ENSBTAG00000016140	ENSBTAT00000069454	Transcript	intron_variant	-	-	-	-	-	IMPACT=MODIFIER;STRAND=-1;HGVSc=ENSBTAT00000069454.1:c.619-5328G>C	0.1667	0.1818	0.09375	0.0875	0.3286	0.5	0.4922	0.03571	0.4615	G	C	MODIFIER
15_45106375_A/T	15:45106375	T	ENSBTAG00000016140	ENSBTAT00000069454	Transcript	intron_variant	-	-	-	-	-	IMPACT=MODIFIER;STRAND=-1;HGVSc=ENSBTAT00000069454.1:c.619-5426T>A	0.2797	0.5	0.125	0.1932	0.4306	0.75	0.6541	0.1346	0.5455	A	T	MODIFIER
15_45106385_T/A	15:45106385	A	ENSBTAG00000016140	ENSBTAT00000069454	Transcript	intron_variant	-	-	-	-	-	IMPACT=MODIFIER;STRAND=-1;HGVSc=ENSBTAT00000069454.1:c.619-5436A>T	0.2315	0.02174	0.4531	0.2179	0.08929	0	0	0.1667	0.04545	A	T	MODIFIER
15_45106558_G/A	15:45106558	A	ENSBTAG00000016140	ENSBTAT00000069454	Transcript	intron_variant	-	-	-	-	-	IMPACT=MODIFIER;STRAND=-1;HGVSc=ENSBTAT00000069454.1:c.619-5609C>T	0.319	0.5185	0.125	0.2111	0.4853	0.75	0.6617	0.1667	0.5769	A	G	MODIFIER
15_45106605_G/A	15:45106605	A	ENSBTAG00000016140	ENSBTAT00000069454	Transcript	intron_variant	-	-	-	-	-	IMPACT=MODIFIER;STRAND=-1;HGVSc=ENSBTAT00000069454.1:c.619-5656C>T	0.07407	0.1957	0.1719	0	0	0	0	0	0	A	G	MODIFIER
15_45106904_G/T	15:45106904	T	ENSBTAG00000016140	ENSBTAT00000069454	Transcript	intron_variant	-	-	-	-	-	IMPACT=MODIFIER;STRAND=-1;HGVSc=ENSBTAT00000069454.1:c.619-5955C>A	0.1636	0.12	0.03125	0.01471	0	0	0	0.02174	0	T	G	MODIFIER
15_45106913_T/C	15:45106913	C	ENSBTAG00000016140	ENSBTAT00000069454	Transcript	intron_variant	-	-	-	-	-	IMPACT=MODIFIER;STRAND=-1;HGVSc=ENSBTAT00000069454.1:c.619-5964A>G	0.1905	0.2222	0.125	0.1	0.3824	0	0.3285	0.02	0.2308	T	C	MODIFIER
15_45107053_T/C	15:45107053	C	ENSBTAG00000016140	ENSBTAT00000069454	Transcript	intron_variant	-	-	-	-	-	IMPACT=MODIFIER;STRAND=-1;HGVSc=ENSBTAT00000069454.1:c.619-6104A>G	0.2273	0.02174	0.4531	0.2051	0.07353	0	0	0.1875	0.03571	C	T	MODIFIER
15_45107077_G/A	15:45107077	A	ENSBTAG00000016140	ENSBTAT00000069454	Transcript	intron_variant	-	-	-	-	-	IMPACT=MODIFIER;STRAND=-1;HGVSc=ENSBTAT00000069454.1:c.619-6128C>T	0.1471	0.09091	0.03125	0.01613	0	0	0	0.01724	0	A	G	MODIFIER
15_45107220_A/C	15:45107220	C	ENSBTAG00000016140	ENSBTAT00000069454	Transcript	intron_variant	-	-	-	-	-	IMPACT=MODIFIER;STRAND=-1;HGVSc=ENSBTAT00000069454.1:c.618+6010T>G	0.2368	0.02273	0.4531	0.2917	0.08929	0	0	0.2292	0.04167	C	A	MODIFIER
15_45107250_G/A	15:45107250	A	ENSBTAG00000016140	ENSBTAT00000069454	Transcript	intron_variant	-	-	-	-	-	IMPACT=MODIFIER;STRAND=-1;HGVSc=ENSBTAT00000069454.1:c.618+5980C>T	0.3056	0.5	0.125	0.2558	0.4714	0.75	0.6575	0.1346	0.5769	A	G	MODIFIER
15_45107253_A/G	15:45107253	G	ENSBTAG00000016140	ENSBTAT00000069454	Transcript	intron_variant	-	-	-	-	-	IMPACT=MODIFIER;STRAND=-1;HGVSc=ENSBTAT00000069454.1:c.618+5977T>C	0.2315	0.02381	0.4531	0.2308	0.07576	0	0	0.2069	0.04545	G	A	MODIFIER
15_45107332_T/A	15:45107332	A	ENSBTAG00000016140	ENSBTAT00000069454	Transcript	intron_variant	-	-	-	-	-	IMPACT=MODIFIER;STRAND=-1;HGVSc=ENSBTAT00000069454.1:c.618+5898A>T	0.2982	0.5	0.125	0.2391	0.4444	0.75	0.6667	0.1538	0.5357	A	T	MODIFIER
15_45107407_G/A	15:45107407	A	ENSBTAG00000016140	ENSBTAT00000069454	Transcript	intron_variant	-	-	-	-	-	IMPACT=MODIFIER;STRAND=-1;HGVSc=ENSBTAT00000069454.1:c.618+5823C>T	0.5875	0.3696	0.7647	0.6351	0.5541	0.1667	0.3145	0.8636	0.5455	G	A	MODIFIER
15_45107429_T/C	15:45107429	C	ENSBTAG00000016140	ENSBTAT00000069454	Transcript	intron_variant	-	-	-	-	-	IMPACT=MODIFIER;STRAND=-1;HGVSc=ENSBTAT00000069454.1:c.618+5801A>G	0.1721	0.125	0.03333	0.01316	0	0	0	0.1304	0	C	T	MODIFIER
15_45107578_C/T	15:45107578	T	ENSBTAG00000016140	ENSBTAT00000069454	Transcript	intron_variant	-	-	-	-	-	IMPACT=MODIFIER;STRAND=-1;HGVSc=ENSBTAT00000069454.1:c.618+5652G>A	0.3036	0.48	0.125	0.3409	0.4286	0.75	0.663	0.1522	0.5455	T	C	MODIFIER
15_45107696_T/C	15:45107696	C	ENSBTAG00000016140	ENSBTAT00000069454	Transcript	intron_variant	-	-	-	-	-	IMPACT=MODIFIER;STRAND=-1;HGVSc=ENSBTAT00000069454.1:c.618+5534A>G	0.2778	0.48	0.125	0.3333	0.4342	0.75	0.6617	0.1852	0.625	C	T	MODIFIER
15_45107734_C/T	15:45107734	T	ENSBTAG00000016140	ENSBTAT00000069454	Transcript	intron_variant	-	-	-	-	-	IMPACT=MODIFIER;STRAND=-1;HGVSc=ENSBTAT00000069454.1:c.618+5496G>A	0.1667	0.2321	0.125	0.117	0.3824	0.25	0.3435	0.01667	0.3182	C	T	MODIFIER
15_45107748_C/T	15:45107748	T	ENSBTAG00000016140	ENSBTAT00000069454	Transcript	intron_variant	-	-	-	-	-	IMPACT=MODIFIER;STRAND=-1;HGVSc=ENSBTAT00000069454.1:c.618+5482G>A	0.25	0.02632	0.09375	0.4519	0.1429	0	0	0.4464	0.09091	T	C	MODIFIER
15_45107846_C/T	15:45107846	T	ENSBTAG00000016140	ENSBTAT00000069454	Transcript	intron_variant	-	-	-	-	-	IMPACT=MODIFIER;STRAND=-1;HGVSc=ENSBTAT00000069454.1:c.618+5384G>A	0.2895	0.4167	0.125	0.3222	0.4286	0.75	0.6604	0.1667	0.5357	T	C	MODIFIER
15_45107974_G/C	15:45107974	C	ENSBTAG00000016140	ENSBTAT00000069454	Transcript	intron_variant	-	-	-	-	-	IMPACT=MODIFIER;STRAND=-1;HGVSc=ENSBTAT00000069454.1:c.618+5256C>G	0.3226	0.5179	0.125	0.2209	0.4324	0.8333	0.6565	0.1667	0.5417	C	G	MODIFIER
15_45107980_G/T	15:45107980	T	ENSBTAG00000016140	ENSBTAT00000069454	Transcript	intron_variant	-	-	-	-	-	IMPACT=MODIFIER;STRAND=-1;HGVSc=ENSBTAT00000069454.1:c.618+5250C>A	0.4385	0.5833	0.1562	0.3333	0.4571	0.8333	0.6565	0.3125	0.5417	T	G	MODIFIER
15_45108128_C/G	15:45108128	G	ENSBTAG00000016140	ENSBTAT00000069454	Transcript	intron_variant	-	-	-	-	-	IMPACT=MODIFIER;STRAND=-1;HGVSc=ENSBTAT00000069454.1:c.618+5102G>C	0.1774	0.2222	0.125	0.1818	0.3816	0.25	0.3477	0.01786	0.3333	C	G	MODIFIER
15_45108214_T/C	15:45108214	C	ENSBTAG00000016140	ENSBTAT00000069454	Transcript	intron_variant	-	-	-	-	-	IMPACT=MODIFIER;STRAND=-1;HGVSc=ENSBTAT00000069454.1:c.618+5016A>G	0.2742	0.5517	0.125	0.2763	0.4412	0.75	0.6587	0.1429	0.5357	C	T	MODIFIER
15_45108215_C/T	15:45108215	T	ENSBTAG00000016140	ENSBTAT00000069454	Transcript	intron_variant	-	-	-	-	-	IMPACT=MODIFIER;STRAND=-1;HGVSc=ENSBTAT00000069454.1:c.618+5015G>A	0.2742	0.5517	0.125	0.2763	0.4412	0.75	0.6587	0.15	0.5357	T	C	MODIFIER
15_45108243_C/A	15:45108243	A	ENSBTAG00000016140	ENSBTAT00000069454	Transcript	intron_variant	-	-	-	-	-	IMPACT=MODIFIER;STRAND=-1;HGVSc=ENSBTAT00000069454.1:c.618+4987G>T	0.2881	0.48	0.125	0.2692	0.4571	0.8333	0.6614	0.1667	0.5385	A	C	MODIFIER
15_45108349_A/G	15:45108349	G	ENSBTAG00000016140	ENSBTAT00000069454	Transcript	intron_variant	-	-	-	-	-	IMPACT=MODIFIER;STRAND=-1;HGVSc=ENSBTAT00000069454.1:c.618+4881T>C	0.2833	0.5	0.125	0.2625	0.4861	1	0.6581	0.1818	0.6	G	A	MODIFIER
15_45108369_T/C	15:45108369	C	ENSBTAG00000016140	ENSBTAT00000069454	Transcript	intron_variant	-	-	-	-	-	IMPACT=MODIFIER;STRAND=-1;HGVSc=ENSBTAT00000069454.1:c.618+4861A>G	0.2869	0.5	0.125	0.3214	0.4714	0.75	0.66	0.1731	0.5455	C	T	MODIFIER
15_45108387_T/G	15:45108387	G	ENSBTAG00000016140	ENSBTAT00000069454	Transcript	intron_variant	-	-	-	-	-	IMPACT=MODIFIER;STRAND=-1;HGVSc=ENSBTAT00000069454.1:c.618+4843A>C	0.2636	0.025	0.08065	0.4528	0.1452	0	0	0.4286	0.09091	G	T	MODIFIER
15_45108408_T/G	15:45108408	G	ENSBTAG00000016140	ENSBTAT00000069454	Transcript	intron_variant	-	-	-	-	-	IMPACT=MODIFIER;STRAND=-1;HGVSc=ENSBTAT00000069454.1:c.618+4822A>C	0.2212	0.5	0.09677	0.1923	0.4857	1	0.5	0.1739	0.4583	G	T	MODIFIER
15_45108412_C/T	15:45108412	T	ENSBTAG00000016140	ENSBTAT00000069454	Transcript	intron_variant	-	-	-	-	-	IMPACT=MODIFIER;STRAND=-1;HGVSc=ENSBTAT00000069454.1:c.618+4818G>A	0.1635	0.1042	0.03125	0.01351	0	0	0	0.02	0	T	C	MODIFIER
15_45108429_C/T	15:45108429	T	ENSBTAG00000016140	ENSBTAT00000069454	Transcript	intron_variant	-	-	-	-	-	IMPACT=MODIFIER;STRAND=-1;HGVSc=ENSBTAT00000069454.1:c.618+4801G>A	0.3148	0.5	0.125	0.2561	0.4865	0.75	0.6535	0.1538	0.5	T	C	MODIFIER
15_45108560_C/T	15:45108560	T	ENSBTAG00000016140	ENSBTAT00000069454	Transcript	intron_variant	-	-	-	-	-	IMPACT=MODIFIER;STRAND=-1;HGVSc=ENSBTAT00000069454.1:c.618+4670G>A	0.4068	0.4259	0.3906	0.5233	0.5	0.25	0.3346	0.3846	0.3462	C	T	MODIFIER
15_45108570_T/C	15:45108570	C	ENSBTAG00000016140	ENSBTAT00000069454	Transcript	intron_variant	-	-	-	-	-	IMPACT=MODIFIER;STRAND=-1;HGVSc=ENSBTAT00000069454.1:c.618+4660A>G	0.2119	0.4074	0.2969	0.1667	0.4062	0.25	0.3386	0.01667	0.2917	T	C	MODIFIER
15_45108611_T/C	15:45108611	C	ENSBTAG00000016140	ENSBTAT00000069454	Transcript	intron_variant	-	-	-	-	-	IMPACT=MODIFIER;STRAND=-1;HGVSc=ENSBTAT00000069454.1:c.618+4619A>G	0.2377	0.3929	0.2969	0.1618	0.3939	0.25	0.3462	0.01724	0.2083	T	C	MODIFIER
15_45108628_A/G/T	15:45108628	G	ENSBTAG00000016140	ENSBTAT00000069454	Transcript	intron_variant	-	-	-	-	-	IMPACT=MODIFIER;STRAND=-1;HGVSc=ENSBTAT00000069454.1:c.618+4602T>C	0.2907	0.42	0.3393	0.2857	0.4333	0.25	0.3397	0.05556	0.3125	A	G	MODIFIER
15_45108645_G/A	15:45108645	A	ENSBTAG00000016140	ENSBTAT00000069454	Transcript	intron_variant	-	-	-	-	-	IMPACT=MODIFIER;STRAND=-1;HGVSc=ENSBTAT00000069454.1:c.618+4585C>T	0.2258	0.4038	0.2969	0.1471	0.4138	0.1667	0.3333	0.01724	0.2273	G	A	MODIFIER
15_45108664_C/T	15:45108664	T	ENSBTAG00000016140	ENSBTAT00000069454	Transcript	intron_variant	-	-	-	-	-	IMPACT=MODIFIER;STRAND=-1;HGVSc=ENSBTAT00000069454.1:c.618+4566G>A	0.2903	0.1875	0.06667	0.01667	0	0	0	0.02083	0	T	C	MODIFIER
15_45108693_C/T	15:45108693	T	ENSBTAG00000016140	ENSBTAT00000069454	Transcript	intron_variant	-	-	-	-	-	IMPACT=MODIFIER;STRAND=-1;HGVSc=ENSBTAT00000069454.1:c.618+4537G>A	0.2544	0.02174	0.09375	0.4524	0.125	0	0	0.4615	0.1	T	C	MODIFIER
15_45108772_A/G	15:45108772	G	ENSBTAG00000016140	ENSBTAT00000069454	Transcript	intron_variant	-	-	-	-	-	IMPACT=MODIFIER;STRAND=-1;HGVSc=ENSBTAT00000069454.1:c.618+4458T>C	0.2015	0.3889	0.2969	0.1316	0.4167	0	0.3383	0.01786	0.2727	A	G	MODIFIER
15_45108826_G/T	15:45108826	T	ENSBTAG00000016140	ENSBTAT00000069454	Transcript	intron_variant	-	-	-	-	-	IMPACT=MODIFIER;STRAND=-1;HGVSc=ENSBTAT00000069454.1:c.618+4404C>A	0.04808	0	0.07812	0	0	0	0	0.04348	0	T	G	MODIFIER
15_45108917_C/T	15:45108917	T	ENSBTAG00000016140	ENSBTAT00000069454	Transcript	intron_variant	-	-	-	-	-	IMPACT=MODIFIER;STRAND=-1;HGVSc=ENSBTAT00000069454.1:c.618+4313G>A	0.2232	0.4348	0.2969	0.1607	0.3906	0.25	0.347	0.01786	0.25	C	T	MODIFIER
15_45108918_A/G	15:45108918	G	ENSBTAG00000016140	ENSBTAT00000069454	Transcript	intron_variant	-	-	-	-	-	IMPACT=MODIFIER;STRAND=-1;HGVSc=ENSBTAT00000069454.1:c.618+4312T>C	0.2232	0.4348	0.2969	0.1607	0.3906	0.25	0.347	0.01786	0.25	A	G	MODIFIER
15_45108961_C/T	15:45108961	T	ENSBTAG00000016140	ENSBTAT00000069454	Transcript	intron_variant	-	-	-	-	-	IMPACT=MODIFIER;STRAND=-1;HGVSc=ENSBTAT00000069454.1:c.618+4269G>A	0.2407	0.025	0.4531	0.2727	0.1136	0	0	0.1852	0.08333	T	C	MODIFIER
15_45108974_C/G	15:45108974	G	ENSBTAG00000016140	ENSBTAT00000069454	Transcript	intron_variant	-	-	-	-	-	IMPACT=MODIFIER;STRAND=-1;HGVSc=ENSBTAT00000069454.1:c.618+4256G>C	0.17	0.1429	0.03125	0.03571	0	0	0	0.3793	0.125	G	C	MODIFIER
15_45109020_A/T	15:45109020	T	ENSBTAG00000016140	ENSBTAT00000069454	Transcript	intron_variant	-	-	-	-	-	IMPACT=MODIFIER;STRAND=-1;HGVSc=ENSBTAT00000069454.1:c.618+4210T>A	0.5294	0.5217	0.7812	0.369	0.4394	0.25	0.3397	0.4483	0.4375	A	T	MODIFIER
15_45109078_A/G	15:45109078	G	ENSBTAG00000016140	ENSBTAT00000069454	Transcript	intron_variant	-	-	-	-	-	IMPACT=MODIFIER;STRAND=-1;HGVSc=ENSBTAT00000069454.1:c.618+4152T>C	0.2063	0.4091	0.2969	0.1053	0.4194	0	0.3195	0.02	0.25	A	G	MODIFIER
15_45109122_T/C	15:45109122	C	ENSBTAG00000016140	ENSBTAT00000069454	Transcript	intron_variant	-	-	-	-	-	IMPACT=MODIFIER;STRAND=-1;HGVSc=ENSBTAT00000069454.1:c.618+4108A>G	0.2394	0.4167	0.2969	0.1324	0.4444	0	0.322	0.01724	0.25	T	C	MODIFIER
15_45109308_G/A	15:45109308	A	ENSBTAG00000016140	ENSBTAT00000069454	Transcript	intron_variant	-	-	-	-	-	IMPACT=MODIFIER;STRAND=-1;HGVSc=ENSBTAT00000069454.1:c.618+3922C>T	0.5492	0.5	0.7812	0.35	0.4375	0.1667	0.322	0.46	0.35	G	A	MODIFIER
15_45109322_C/T	15:45109322	T	ENSBTAG00000016140	ENSBTAT00000069454	Transcript	intron_variant	-	-	-	-	-	IMPACT=MODIFIER;STRAND=-1;HGVSc=ENSBTAT00000069454.1:c.618+3908G>A	0.2455	0.02381	0.4531	0.1757	0.1	0	0	0.1875	0.07143	T	C	MODIFIER
15_45109332_C/T	15:45109332	T	ENSBTAG00000016140	ENSBTAT00000069454	Transcript	intron_variant	-	-	-	-	-	IMPACT=MODIFIER;STRAND=-1;HGVSc=ENSBTAT00000069454.1:c.618+3898G>A	0.2455	0.02941	0.4531	0.1548	0.1053	0	0	0.1875	0.05556	T	C	MODIFIER
15_45109335_C/T	15:45109335	T	ENSBTAG00000016140	ENSBTAT00000069454	Transcript	intron_variant	-	-	-	-	-	IMPACT=MODIFIER;STRAND=-1;HGVSc=ENSBTAT00000069454.1:c.618+3895G>A	0.2119	0.375	0.2969	0.0875	0.3788	0.25	0.3258	0.01923	0.1818	C	T	MODIFIER
15_45109382_A/G	15:45109382	G	ENSBTAG00000016140	ENSBTAT00000069454	Transcript	intron_variant	-	-	-	-	-	IMPACT=MODIFIER;STRAND=-1;HGVSc=ENSBTAT00000069454.1:c.618+3848T>C	0.2015	0.38	0.2969	0.1176	0.3571	0.25	0.3285	0.01667	0.2727	A	G	MODIFIER
15_45109386_A/G	15:45109386	G	ENSBTAG00000016140	ENSBTAT00000069454	Transcript	intron_variant	-	-	-	-	-	IMPACT=MODIFIER;STRAND=-1;HGVSc=ENSBTAT00000069454.1:c.618+3844T>C	0.2	0.38	0.2969	0.125	0.3621	0.25	0.3285	0.01667	0.2	A	G	MODIFIER
15_45109400_T/A	15:45109400	A	ENSBTAG00000016140	ENSBTAT00000069454	Transcript	intron_variant	-	-	-	-	-	IMPACT=MODIFIER;STRAND=-1;HGVSc=ENSBTAT00000069454.1:c.618+3830A>T	0.2279	0.3958	0.2969	0.1538	0.375	0.25	0.3237	0.01613	0.2222	T	A	MODIFIER
15_45109483_G/A	15:45109483	A	ENSBTAG00000016140	ENSBTAT00000069454	Transcript	intron_variant	-	-	-	-	-	IMPACT=MODIFIER;STRAND=-1;HGVSc=ENSBTAT00000069454.1:c.618+3747C>T	0.3806	0.42	0.75	0.2625	0.4	0.25	0.3206	0.1613	0.3	G	A	MODIFIER
15_45109490_G/A	15:45109490	A	ENSBTAG00000016140	ENSBTAT00000069454	Transcript	intron_variant	-	-	-	-	-	IMPACT=MODIFIER;STRAND=-1;HGVSc=ENSBTAT00000069454.1:c.618+3740C>T	0.2319	0.4167	0.2969	0.122	0.3472	0.1667	0.3182	0.01667	0.25	G	A	MODIFIER
15_45109515_T/G	15:45109515	G	ENSBTAG00000016140	ENSBTAT00000069454	Transcript	intron_variant	-	-	-	-	-	IMPACT=MODIFIER;STRAND=-1;HGVSc=ENSBTAT00000069454.1:c.618+3715A>C	0.5308	0.5	0.7812	0.4184	0.4103	0.1667	0.3282	0.4667	0.4	T	G	MODIFIER
15_45109543_A/G	15:45109543	G	ENSBTAG00000016140	ENSBTAT00000069454	Transcript	intron_variant	-	-	-	-	-	IMPACT=MODIFIER;STRAND=-1;HGVSc=ENSBTAT00000069454.1:c.618+3687T>C	0.2661	0.3913	0.2969	0.1163	0.3611	0.1667	0.3411	0.01667	0.3	A	G	MODIFIER
15_45109591_A/C	15:45109591	C	ENSBTAG00000016140	ENSBTAT00000069454	Transcript	intron_variant	-	-	-	-	-	IMPACT=MODIFIER;STRAND=-1;HGVSc=ENSBTAT00000069454.1:c.618+3639T>G	0.2385	0.3958	0.2969	0.1316	0.3788	0.1667	0.3281	0.01667	0.3125	A	C	MODIFIER
15_45109615_A/G	15:45109615	G	ENSBTAG00000016140	ENSBTAT00000069454	Transcript	intron_variant	-	-	-	-	-	IMPACT=MODIFIER;STRAND=-1;HGVSc=ENSBTAT00000069454.1:c.618+3615T>C	0.1545	0.15	0.03125	0.1757	0	0	0	0.3393	0.1	G	A	MODIFIER
15_45109625_T/G	15:45109625	G	ENSBTAG00000016140	ENSBTAT00000069454	Transcript	intron_variant	-	-	-	-	-	IMPACT=MODIFIER;STRAND=-1;HGVSc=ENSBTAT00000069454.1:c.618+3605A>C	0.5234	0.4808	0.7812	0.4239	0.4394	0.25	0.3307	0.4655	0.3889	T	G	MODIFIER
15_45109629_G/A	15:45109629	A	ENSBTAG00000016140	ENSBTAT00000069454	Transcript	intron_variant	-	-	-	-	-	IMPACT=MODIFIER;STRAND=-1;HGVSc=ENSBTAT00000069454.1:c.618+3601C>T	0.2308	0.4074	0.2969	0.1364	0.3971	0.5	0.3398	0.01724	0.2222	G	A	MODIFIER
15_45109630_T/C	15:45109630	C	ENSBTAG00000016140	ENSBTAT00000069454	Transcript	intron_variant	-	-	-	-	-	IMPACT=MODIFIER;STRAND=-1;HGVSc=ENSBTAT00000069454.1:c.618+3600A>G	0.2273	0.4074	0.2969	0.1364	0.3971	0.5	0.3398	0.01724	0.2	T	C	MODIFIER
15_45109635_T/C	15:45109635	C	ENSBTAG00000016140	ENSBTAT00000069454	Transcript	intron_variant	-	-	-	-	-	IMPACT=MODIFIER;STRAND=-1;HGVSc=ENSBTAT00000069454.1:c.618+3595A>G	0.2273	0.4074	0.2969	0.1429	0.4062	0.5	0.3359	0.01667	0.2	T	C	MODIFIER
15_45109649_T/C	15:45109649	C	ENSBTAG00000016140	ENSBTAT00000069454	Transcript	intron_variant	-	-	-	-	-	IMPACT=MODIFIER;STRAND=-1;HGVSc=ENSBTAT00000069454.1:c.618+3581A>G	0.2308	0.3889	0.2969	0.1477	0.3939	0.5	0.3398	0.01667	0.2	T	C	MODIFIER
15_45109702_T/C	15:45109702	C	ENSBTAG00000016140	ENSBTAT00000069454	Transcript	intron_variant	-	-	-	-	-	IMPACT=MODIFIER;STRAND=-1;HGVSc=ENSBTAT00000069454.1:c.618+3528A>G	0.246	0.4	0.2969	0.15	0.4118	0	0.3294	0.01786	0.2308	T	C	MODIFIER
15_45109708_G/A	15:45109708	A	ENSBTAG00000016140	ENSBTAT00000069454	Transcript	intron_variant	-	-	-	-	-	IMPACT=MODIFIER;STRAND=-1;HGVSc=ENSBTAT00000069454.1:c.618+3522C>T	0.2232	0.02381	0.4531	0.2794	0.07692	0	0	0.18	0.04167	A	G	MODIFIER
15_45109731_G/A	15:45109731	A	ENSBTAG00000016140	ENSBTAT00000069454	Transcript	intron_variant	-	-	-	-	-	IMPACT=MODIFIER;STRAND=-1;HGVSc=ENSBTAT00000069454.1:c.618+3499C>T	0.2328	0.3793	0.2969	0.1375	0.3714	0	0.3346	0.01923	0.25	G	A	MODIFIER
15_45109734_T/C	15:45109734	C	ENSBTAG00000016140	ENSBTAT00000069454	Transcript	intron_variant	-	-	-	-	-	IMPACT=MODIFIER;STRAND=-1;HGVSc=ENSBTAT00000069454.1:c.618+3496A>G	0.2328	0.3793	0.2969	0.1375	0.3714	0	0.3295	0.01923	0.25	T	C	MODIFIER
15_45109761_C/T	15:45109761	T	ENSBTAG00000016140	ENSBTAT00000069454	Transcript	intron_variant	-	-	-	-	-	IMPACT=MODIFIER;STRAND=-1;HGVSc=ENSBTAT00000069454.1:c.618+3469G>A	0.4328	0.3833	0.75	0.3462	0.4394	0	0.3462	0.2241	0.3333	C	T	MODIFIER
15_45109766_C/A	15:45109766	A	ENSBTAG00000016140	ENSBTAT00000069454	Transcript	intron_variant	-	-	-	-	-	IMPACT=MODIFIER;STRAND=-1;HGVSc=ENSBTAT00000069454.1:c.618+3464G>T	0.4231	0.3966	0.75	0.3375	0.4265	0.1667	0.3409	0.2167	0.3333	C	A	MODIFIER
15_45109801_T/A	15:45109801	A	ENSBTAG00000016140	ENSBTAT00000069454	Transcript	intron_variant	-	-	-	-	-	IMPACT=MODIFIER;STRAND=-1;HGVSc=ENSBTAT00000069454.1:c.618+3429A>T	0.2404	0.02632	0.4531	0.2794	0.09615	0	0	0.15	0.04545	A	T	MODIFIER
15_45109805_G/A	15:45109805	A	ENSBTAG00000016140	ENSBTAT00000069454	Transcript	intron_variant	-	-	-	-	-	IMPACT=MODIFIER;STRAND=-1;HGVSc=ENSBTAT00000069454.1:c.618+3425C>T	0.2358	0.02273	0.4531	0.2714	0.08929	0	0	0.1607	0.05	A	G	MODIFIER
15_45109813_A/G	15:45109813	G	ENSBTAG00000016140	ENSBTAT00000069454	Transcript	intron_variant	-	-	-	-	-	IMPACT=MODIFIER;STRAND=-1;HGVSc=ENSBTAT00000069454.1:c.618+3417T>C	0.2698	0.3571	0.2969	0.125	0.3438	0.1667	0.345	0.01562	0.2917	A	G	MODIFIER
15_45109845_A/G	15:45109845	G	ENSBTAG00000016140	ENSBTAT00000069454	Transcript	intron_variant	-	-	-	-	-	IMPACT=MODIFIER;STRAND=-1;HGVSc=ENSBTAT00000069454.1:c.618+3385T>C	0.2222	0.3333	0.2969	0.1333	0.3485	0.1667	0.3411	0.01667	0.2083	A	G	MODIFIER
15_45109847_C/T	15:45109847	T	ENSBTAG00000016140	ENSBTAT00000069454	Transcript	intron_variant	-	-	-	-	-	IMPACT=MODIFIER;STRAND=-1;HGVSc=ENSBTAT00000069454.1:c.618+3383G>A	0.3968	0.35	0.75	0.3152	0.4242	0.1667	0.3385	0.2097	0.25	C	T	MODIFIER
15_45109860_G/A	15:45109860	A	ENSBTAG00000016140	ENSBTAT00000069454	Transcript	intron_variant	-	-	-	-	-	IMPACT=MODIFIER;STRAND=-1;HGVSc=ENSBTAT00000069454.1:c.618+3370C>T	0.3939	0.3889	0.75	0.3	0.4571	0.1667	0.3385	0.2069	0.25	G	A	MODIFIER
15_45109897_G/A/C	15:45109897	A	ENSBTAG00000016140	ENSBTAT00000069454	Transcript	intron_variant	-	-	-	-	-	IMPACT=MODIFIER;STRAND=-1;HGVSc=ENSBTAT00000069454.1:c.618+3333C>T	0.4792	0.4318	0.7581	0.3611	0.4828	0.1667	0.3411	0.2083	0.2727	G	A	MODIFIER
15_45109924_A/T	15:45109924	T	ENSBTAG00000016140	ENSBTAT00000069454	Transcript	intron_variant	-	-	-	-	-	IMPACT=MODIFIER;STRAND=-1;HGVSc=ENSBTAT00000069454.1:c.618+3306T>A	0.3707	0.1346	0.4844	0.3488	0.09615	0	0	0.4483	0.125	T	A	MODIFIER
15_45110000_T/C	15:45110000	C	ENSBTAG00000016140	ENSBTAT00000069454	Transcript	intron_variant	-	-	-	-	-	IMPACT=MODIFIER;STRAND=-1;HGVSc=ENSBTAT00000069454.1:c.618+3230A>G	0.1731	0.125	0.03125	0.1023	0	0	0	0.371	0.09091	C	T	MODIFIER
15_45110307_A/T	15:45110307	T	ENSBTAG00000016140	ENSBTAT00000069454	Transcript	intron_variant	-	-	-	-	-	IMPACT=MODIFIER;STRAND=-1;HGVSc=ENSBTAT00000069454.1:c.618+2923T>A	0.1038	0	0.03125	0	0	0	0	0.01852	0	T	A	MODIFIER
15_45110340_G/A	15:45110340	A	ENSBTAG00000016140	ENSBTAT00000069454	Transcript	intron_variant	-	-	-	-	-	IMPACT=MODIFIER;STRAND=-1;HGVSc=ENSBTAT00000069454.1:c.618+2890C>T	0.2328	0.01923	0.4531	0.2375	0.08065	0	0	0.2037	0.03846	A	G	MODIFIER
15_45110424_T/C	15:45110424	C	ENSBTAG00000016140	ENSBTAT00000069454	Transcript	intron_variant	-	-	-	-	-	IMPACT=MODIFIER;STRAND=-1;HGVSc=ENSBTAT00000069454.1:c.618+2806A>G	0.1721	0.26	0.125	0.09574	0.3857	0.25	0.3468	0.01852	0.3077	T	C	MODIFIER
15_45110506_C/T	15:45110506	T	ENSBTAG00000016140	ENSBTAT00000069454	Transcript	intron_variant	-	-	-	-	-	IMPACT=MODIFIER;STRAND=-1;HGVSc=ENSBTAT00000069454.1:c.618+2724G>A	0.4917	0.4107	0.7812	0.4057	0.4355	0.25	0.3333	0.4643	0.4231	C	T	MODIFIER
15_45110510_T/C	15:45110510	C	ENSBTAG00000016140	ENSBTAT00000069454	Transcript	intron_variant	-	-	-	-	-	IMPACT=MODIFIER;STRAND=-1;HGVSc=ENSBTAT00000069454.1:c.618+2720A>G	0.2069	0.3393	0.2969	0.1064	0.4118	0.5	0.3295	0.01786	0.2857	T	C	MODIFIER
15_45110515_T/C	15:45110515	C	ENSBTAG00000016140	ENSBTAT00000069454	Transcript	intron_variant	-	-	-	-	-	IMPACT=MODIFIER;STRAND=-1;HGVSc=ENSBTAT00000069454.1:c.618+2715A>G	0.2222	0.5556	0.09375	0.1351	0.4394	0	0.515	0.1667	0.5	C	T	MODIFIER
15_45110559_C/T	15:45110559	T	ENSBTAG00000016140	ENSBTAT00000069454	Transcript	intron_variant	-	-	-	-	-	IMPACT=MODIFIER;STRAND=-1;HGVSc=ENSBTAT00000069454.1:c.618+2671G>A	0.2459	0.3448	0.2969	0.1375	0.3387	0.5	0.3282	0.01724	0.25	C	T	MODIFIER
15_45110622_T/C	15:45110622	C	ENSBTAG00000016140	ENSBTAT00000069454	Transcript	intron_variant	-	-	-	-	-	IMPACT=MODIFIER;STRAND=-1;HGVSc=ENSBTAT00000069454.1:c.618+2608A>G	0.2155	0.2708	0.1964	0.1622	0.4054	0.5	0.281	0.01667	0.2857	T	C	MODIFIER
15_45110660_C/A	15:45110660	A	ENSBTAG00000016140	ENSBTAT00000069454	Transcript	intron_variant	-	-	-	-	-	IMPACT=MODIFIER;STRAND=-1;HGVSc=ENSBTAT00000069454.1:c.618+2570G>T	0.09	0	0.125	0.01724	0	0	0.05645	0.01852	0.07692	A	C	MODIFIER
15_45110763_G/A	15:45110763	A	ENSBTAG00000016140	ENSBTAT00000069454	Transcript	intron_variant	-	-	-	-	-	IMPACT=MODIFIER;STRAND=-1;HGVSc=ENSBTAT00000069454.1:c.618+2467C>T	0.1724	0.1111	0.03125	0.01389	0	0	0	0.01852	0	A	G	MODIFIER
15_45110815_A/C	15:45110815	C	ENSBTAG00000016140	ENSBTAT00000069454	Transcript	intron_variant	-	-	-	-	-	IMPACT=MODIFIER;STRAND=-1;HGVSc=ENSBTAT00000069454.1:c.618+2415T>G	0.161	0.1071	0.03125	0.1538	0	0	0	0.3833	0.07692	C	A	MODIFIER
15_45110819_A/C	15:45110819	C	ENSBTAG00000016140	ENSBTAT00000069454	Transcript	intron_variant	-	-	-	-	-	IMPACT=MODIFIER;STRAND=-1;HGVSc=ENSBTAT00000069454.1:c.618+2411T>G	0.161	0.1154	0.03125	0.1538	0	0	0	0.3833	0.07692	C	A	MODIFIER
15_45110914_A/G	15:45110914	G	ENSBTAG00000016140	ENSBTAT00000069454	Transcript	intron_variant	-	-	-	-	-	IMPACT=MODIFIER;STRAND=-1;HGVSc=ENSBTAT00000069454.1:c.618+2316T>C	0.1983	0.2	0.125	0.1282	0.3485	0.25	0.348	0.01724	0.2308	A	G	MODIFIER
15_45111152_T/C	15:45111152	C	ENSBTAG00000016140	ENSBTAT00000069454	Transcript	intron_variant	-	-	-	-	-	IMPACT=MODIFIER;STRAND=-1;HGVSc=ENSBTAT00000069454.1:c.618+2078A>G	0.09434	0	0.03125	0	0	0	0	0	0	C	T	MODIFIER
15_45111158_G/A	15:45111158	A	ENSBTAG00000016140	ENSBTAT00000069454	Transcript	intron_variant	-	-	-	-	-	IMPACT=MODIFIER;STRAND=-1;HGVSc=ENSBTAT00000069454.1:c.618+2072C>T	0.1574	0.1042	0.03125	0.01515	0	0	0	0.125	0	A	G	MODIFIER
15_45111168_C/T	15:45111168	T	ENSBTAG00000016140	ENSBTAT00000069454	Transcript	intron_variant	-	-	-	-	-	IMPACT=MODIFIER;STRAND=-1;HGVSc=ENSBTAT00000069454.1:c.618+2062G>A	0.08	0	0.125	0.01562	0	0	0.06667	0.01852	0.04167	T	C	MODIFIER
15_45111191_G/A	15:45111191	A	ENSBTAG00000016140	ENSBTAT00000069454	Transcript	intron_variant	-	-	-	-	-	IMPACT=MODIFIER;STRAND=-1;HGVSc=ENSBTAT00000069454.1:c.618+2039C>T	0.05769	0.1957	0.1719	0	0	0	0	0	0	A	G	MODIFIER
15_45111217_G/A	15:45111217	A	ENSBTAG00000016140	ENSBTAT00000069454	Transcript	intron_variant	-	-	-	-	-	IMPACT=MODIFIER;STRAND=-1;HGVSc=ENSBTAT00000069454.1:c.618+2013C>T	0.1792	0.119	0.03125	0.01282	0	0	0	0.3542	0.08333	A	G	MODIFIER
15_45111237_G/A	15:45111237	A	ENSBTAG00000016140	ENSBTAT00000069454	Transcript	intron_variant	-	-	-	-	-	IMPACT=MODIFIER;STRAND=-1;HGVSc=ENSBTAT00000069454.1:c.618+1993C>T	0.3651	0.5	0.3281	0.2159	0.3919	0.25	0.348	0.3958	0.3333	G	A	MODIFIER
15_45111276_A/G	15:45111276	G	ENSBTAG00000016140	ENSBTAT00000069454	Transcript	intron_variant	-	-	-	-	-	IMPACT=MODIFIER;STRAND=-1;HGVSc=ENSBTAT00000069454.1:c.618+1954T>C	0.4048	0.4615	0.3281	0.2375	0.3906	0.25	0.356	0.3519	0.3333	G	A	MODIFIER
15_45111308_A/G	15:45111308	G	ENSBTAG00000016140	ENSBTAT00000069454	Transcript	intron_variant	-	-	-	-	-	IMPACT=MODIFIER;STRAND=-1;HGVSc=ENSBTAT00000069454.1:c.618+1922T>C	0.1842	0.09091	0.03125	0.1607	0	0	0	0.3519	0.08333	G	A	MODIFIER
15_45111333_T/C	15:45111333	C	ENSBTAG00000016140	ENSBTAT00000069454	Transcript	intron_variant	-	-	-	-	-	IMPACT=MODIFIER;STRAND=-1;HGVSc=ENSBTAT00000069454.1:c.618+1897A>G	0.3881	0.4423	0.3281	0.2632	0.4	0.25	0.3465	0.3704	0.2727	C	T	MODIFIER
15_45111436_C/T	15:45111436	T	ENSBTAG00000016140	ENSBTAT00000069454	Transcript	intron_variant	-	-	-	-	-	IMPACT=MODIFIER;STRAND=-1;HGVSc=ENSBTAT00000069454.1:c.618+1794G>A	0.1019	0	0.03125	0	0	0	0	0	0	T	C	MODIFIER
15_45111501_G/A	15:45111501	A	ENSBTAG00000016140	ENSBTAT00000069454	Transcript	intron_variant	-	-	-	-	-	IMPACT=MODIFIER;STRAND=-1;HGVSc=ENSBTAT00000069454.1:c.618+1729C>T	0.07143	0	0.08333	0	0	0	0	0.06	0	A	G	MODIFIER
15_45111565_A/G	15:45111565	G	ENSBTAG00000016140	ENSBTAT00000069454	Transcript	intron_variant	-	-	-	-	-	IMPACT=MODIFIER;STRAND=-1;HGVSc=ENSBTAT00000069454.1:c.618+1665T>C	0.5227	0.5	0.7812	0.4111	0.4583	0.1667	0.3423	0.4615	0.3	G	A	MODIFIER
15_45111574_G/A	15:45111574	A	ENSBTAG00000016140	ENSBTAT00000069454	Transcript	intron_variant	-	-	-	-	-	IMPACT=MODIFIER;STRAND=-1;HGVSc=ENSBTAT00000069454.1:c.618+1656C>T	0.1667	0.119	0.03125	0.1471	0	0	0	0.3571	0.1	A	G	MODIFIER
15_45111587_C/T	15:45111587	T	ENSBTAG00000016140	ENSBTAT00000069454	Transcript	intron_variant	-	-	-	-	-	IMPACT=MODIFIER;STRAND=-1;HGVSc=ENSBTAT00000069454.1:c.618+1643G>A	0.2541	0.4074	0.2969	0.1667	0.4429	0.1667	0.3409	0.02174	0.3333	T	C	MODIFIER
15_45111588_G/A	15:45111588	A	ENSBTAG00000016140	ENSBTAT00000069454	Transcript	intron_variant	-	-	-	-	-	IMPACT=MODIFIER;STRAND=-1;HGVSc=ENSBTAT00000069454.1:c.618+1642C>T	0.1786	0.125	0.03226	0.02273	0	0	0	0.01923	0	A	G	MODIFIER
15_45111593_T/C	15:45111593	C	ENSBTAG00000016140	ENSBTAT00000069454	Transcript	intron_variant	-	-	-	-	-	IMPACT=MODIFIER;STRAND=-1;HGVSc=ENSBTAT00000069454.1:c.618+1637A>G	0.5227	0.5179	0.7812	0.4	0.4857	0.1667	0.3435	0.4667	0.375	C	T	MODIFIER
15_45111597_C/T	15:45111597	T	ENSBTAG00000016140	ENSBTAT00000069454	Transcript	intron_variant	-	-	-	-	-	IMPACT=MODIFIER;STRAND=-1;HGVSc=ENSBTAT00000069454.1:c.618+1633G>A	0.1875	0.12	0.03125	0.1471	0	0	0	0.3704	0.09091	T	C	MODIFIER
15_45111811_A/G	15:45111811	G	ENSBTAG00000016140	ENSBTAT00000069454	Transcript	intron_variant	-	-	-	-	-	IMPACT=MODIFIER;STRAND=-1;HGVSc=ENSBTAT00000069454.1:c.618+1419T>C	0.175	0.1042	0.03125	0.1379	0	0	0	0.3621	0.04167	G	A	MODIFIER
15_45111843_G/C	15:45111843	C	ENSBTAG00000016140	ENSBTAT00000069454	Transcript	intron_variant	-	-	-	-	-	IMPACT=MODIFIER;STRAND=-1;HGVSc=ENSBTAT00000069454.1:c.618+1387C>G	0.1875	0.09259	0.03846	0.1324	0	0	0	0.3793	0.09091	C	G	MODIFIER
15_45112004_G/A	15:45112004	A	ENSBTAG00000016140	ENSBTAT00000069454	Transcript	intron_variant	-	-	-	-	-	IMPACT=MODIFIER;STRAND=-1;HGVSc=ENSBTAT00000069454.1:c.618+1226C>T	0.09322	0	0.03125	0	0	0	0	0.01852	0	A	G	MODIFIER
15_45112037_G/A	15:45112037	A	ENSBTAG00000016140	ENSBTAT00000069454	Transcript	intron_variant	-	-	-	-	-	IMPACT=MODIFIER;STRAND=-1;HGVSc=ENSBTAT00000069454.1:c.618+1193C>T	0.2097	0.01923	0.4531	0.2838	0.08621	0	0	0.2407	0.07143	A	G	MODIFIER
15_45112053_G/T	15:45112053	T	ENSBTAG00000016140	ENSBTAT00000069454	Transcript	intron_variant	-	-	-	-	-	IMPACT=MODIFIER;STRAND=-1;HGVSc=ENSBTAT00000069454.1:c.618+1177C>A	0.1339	0.1731	0.09375	0.1129	0.3438	1	0.4816	0.03704	0.4286	T	G	MODIFIER
15_45112115_T/C	15:45112115	C	ENSBTAG00000016140	ENSBTAT00000069454	Transcript	intron_variant	-	-	-	-	-	IMPACT=MODIFIER;STRAND=-1;HGVSc=ENSBTAT00000069454.1:c.618+1115A>G	0.4048	0.4138	0.3281	0.275	0.3889	0.1667	0.3383	0.4032	0.4286	T	C	MODIFIER
15_45112116_G/A	15:45112116	A	ENSBTAG00000016140	ENSBTAT00000069454	Transcript	intron_variant	-	-	-	-	-	IMPACT=MODIFIER;STRAND=-1;HGVSc=ENSBTAT00000069454.1:c.618+1114C>T	0.2119	0.025	0.09375	0.4468	0.1296	0	0	0.4464	0.1429	A	G	MODIFIER
15_45112153_G/A	15:45112153	A	ENSBTAG00000016140	ENSBTAT00000069454	Transcript	intron_variant	-	-	-	-	-	IMPACT=MODIFIER;STRAND=-1;HGVSc=ENSBTAT00000069454.1:c.618+1077C>T	0.2377	0.3793	0.2969	0.1163	0.4	0.5	0.3358	0.01724	0.375	G	A	MODIFIER
15_45112251_A/G	15:45112251	G	ENSBTAG00000016140	ENSBTAT00000069454	Transcript	intron_variant	-	-	-	-	-	IMPACT=MODIFIER;STRAND=-1;HGVSc=ENSBTAT00000069454.1:c.618+979T>C	0.1639	0.125	0.03125	0.1136	0	0	0	0.3571	0.05	G	A	MODIFIER
15_45112277_C/A	15:45112277	A	ENSBTAG00000016140	ENSBTAT00000069454	Transcript	intron_variant	-	-	-	-	-	IMPACT=MODIFIER;STRAND=-1;HGVSc=ENSBTAT00000069454.1:c.618+953G>T	0.2143	0.02273	0.4531	0.2273	0.07143	0	0	0.2069	0.05	A	C	MODIFIER
15_45112308_G/A	15:45112308	A	ENSBTAG00000016140	ENSBTAT00000069454	Transcript	intron_variant	-	-	-	-	-	IMPACT=MODIFIER;STRAND=-1;HGVSc=ENSBTAT00000069454.1:c.618+922C>T	0.07759	0	0.125	0.03333	0	0	0.06299	0.01923	0.125	A	G	MODIFIER
15_45112457_C/T	15:45112457	T	ENSBTAG00000016140	ENSBTAT00000069454	Transcript	intron_variant	-	-	-	-	-	IMPACT=MODIFIER;STRAND=-1;HGVSc=ENSBTAT00000069454.1:c.618+773G>A	0.1569	0.1429	0.03125	0.1406	0	0	0	0.4074	0.0625	T	C	MODIFIER
15_45112462_C/A	15:45112462	A	ENSBTAG00000016140	ENSBTAT00000069454	Transcript	intron_variant	-	-	-	-	-	IMPACT=MODIFIER;STRAND=-1;HGVSc=ENSBTAT00000069454.1:c.618+768G>T	0.2404	0.02778	0.09375	0.4659	0.1667	0	0	0.4074	0.1111	A	C	MODIFIER
15_45112535_A/C	15:45112535	C	ENSBTAG00000016140	ENSBTAT00000069454	Transcript	intron_variant	-	-	-	-	-	IMPACT=MODIFIER;STRAND=-1;HGVSc=ENSBTAT00000069454.1:c.618+695T>G	0.4032	0.4483	0.3281	0.2647	0.4118	0	0.3372	0.4074	0.2143	C	A	MODIFIER
15_45112673_G/A	15:45112673	A	ENSBTAG00000016140	ENSBTAT00000069454	Transcript	intron_variant	-	-	-	-	-	IMPACT=MODIFIER;STRAND=-1;HGVSc=ENSBTAT00000069454.1:c.618+557C>T	0.25	0.3929	0.2969	0.1154	0.3833	0.25	0.3659	0.01852	0.25	A	G	MODIFIER
15_45112757_G/C	15:45112757	C	ENSBTAG00000016140	ENSBTAT00000069454	Transcript	intron_variant	-	-	-	-	-	IMPACT=MODIFIER;STRAND=-1;HGVSc=ENSBTAT00000069454.1:c.618+473C>G	0.2373	0.413	0.2969	0.125	0.3784	0.1667	0.3496	0.01923	0.3077	C	G	MODIFIER
15_45112790_T/G	15:45112790	G	ENSBTAG00000016140	ENSBTAT00000069454	Transcript	intron_variant	-	-	-	-	-	IMPACT=MODIFIER;STRAND=-1;HGVSc=ENSBTAT00000069454.1:c.618+440A>C	0.5379	0.5	0.7812	0.4118	0.4559	0.25	0.34	0.4821	0.45	G	T	MODIFIER
15_45112796_A/G	15:45112796	G	ENSBTAG00000016140	ENSBTAT00000069454	Transcript	intron_variant	-	-	-	-	-	IMPACT=MODIFIER;STRAND=-1;HGVSc=ENSBTAT00000069454.1:c.618+434T>C	0.3676	0.4773	0.3281	0.2222	0.4143	0.25	0.3373	0.36	0.3636	G	A	MODIFIER
15_45112895_C/A	15:45112895	A	ENSBTAG00000016140	ENSBTAT00000069454	Transcript	intron_variant	-	-	-	-	-	IMPACT=MODIFIER;STRAND=-1;HGVSc=ENSBTAT00000069454.1:c.618+335G>T	0.05882	0	0.07812	0	0	0	0	0	0	A	C	MODIFIER
15_45112959_A/G	15:45112959	G	ENSBTAG00000016140	ENSBTAT00000069454	Transcript	intron_variant	-	-	-	-	-	IMPACT=MODIFIER;STRAND=-1;HGVSc=ENSBTAT00000069454.1:c.618+271T>C	0.55	0.5	0.7812	0.5208	0.4857	0	0.3532	0.48	0.4231	G	A	MODIFIER
15_45113090_G/A	15:45113090	A	ENSBTAG00000016140	ENSBTAT00000069454	Transcript	intron_variant	-	-	-	-	-	IMPACT=MODIFIER;STRAND=-1;HGVSc=ENSBTAT00000069454.1:c.618+140C>T	0.18	0.1136	0.03125	0.01667	0	0	0	0.2812	0.1111	A	G	MODIFIER
15_45113188_G/A	15:45113188	A	ENSBTAG00000016140	ENSBTAT00000069454	Transcript	intron_variant	-	-	-	-	-	IMPACT=MODIFIER;STRAND=-1;HGVSc=ENSBTAT00000069454.1:c.618+42C>T	0.1562	0.1304	0.05	0.1167	0	0	0	0.2083	0.05	A	G	MODIFIER
15_45113233_T/G	15:45113233	G	ENSBTAG00000016140	ENSBTAT00000069454	Transcript	synonymous_variant	962	615	205	A	gcA/gcC	IMPACT=LOW;STRAND=-1;HGVSc=ENSBTAT00000069454.1:c.615A>C;HGVSp=ENSBTAP00000065725.1:p.Ala205%3D	0.2241	0.025	0.4531	0.1216	0	0	0	0.1579	0.05	G	T	LOW
15_45113421_T/C	15:45113421	C	ENSBTAG00000016140	ENSBTAT00000069454	Transcript	intron_variant	-	-	-	-	-	IMPACT=MODIFIER;STRAND=-1;HGVSc=ENSBTAT00000069454.1:c.487-60A>G	0.5391	0.463	0.7812	0.4205	0.4412	0.25	0.3447	0.5167	0.4583	C	T	MODIFIER
15_45113436_T/A	15:45113436	A	ENSBTAG00000016140	ENSBTAT00000069454	Transcript	intron_variant	-	-	-	-	-	IMPACT=MODIFIER;STRAND=-1;HGVSc=ENSBTAT00000069454.1:c.487-75A>T	0.5385	0.4643	0.7812	0.4205	0.4394	0	0.3421	0.4828	0.4231	A	T	MODIFIER
15_45113495_G/A	15:45113495	A	ENSBTAG00000016140	ENSBTAT00000069454	Transcript	intron_variant	-	-	-	-	-	IMPACT=MODIFIER;STRAND=-1;HGVSc=ENSBTAT00000069454.1:c.487-134C>T	0.2119	0.25	0.125	0.122	0.3889	0.5	0.3435	0.01923	0.3636	A	G	MODIFIER
15_45113631_C/T	15:45113631	T	ENSBTAG00000016140	ENSBTAT00000069454	Transcript	intron_variant	-	-	-	-	-	IMPACT=MODIFIER;STRAND=-1;HGVSc=ENSBTAT00000069454.1:c.487-270G>A	0.1698	0.1304	0.03125	0.02941	0	0	0	0.3704	0.1	T	C	MODIFIER
15_45113865_A/C	15:45113865	C	ENSBTAG00000016140	ENSBTAT00000069454	Transcript	intron_variant	-	-	-	-	-	IMPACT=MODIFIER;STRAND=-1;HGVSc=ENSBTAT00000069454.1:c.487-504T>G	0.4	0.5	0.3281	0.1579	0.3571	0.25	0.3459	0.3519	0.3	C	A	MODIFIER
15_45113912_T/C	15:45113912	C	ENSBTAG00000016140	ENSBTAT00000069454	Transcript	intron_variant	-	-	-	-	-	IMPACT=MODIFIER;STRAND=-1;HGVSc=ENSBTAT00000069454.1:c.487-551A>G	0.5379	0.52	0.7812	0.4545	0.4559	0.5	0.3438	0.5	0.2273	C	T	MODIFIER
15_45113942_C/T	15:45113942	T	ENSBTAG00000016140	ENSBTAT00000069454	Transcript	intron_variant	-	-	-	-	-	IMPACT=MODIFIER;STRAND=-1;HGVSc=ENSBTAT00000069454.1:c.487-581G>A	0.07143	0.1304	0.1719	0	0	0	0	0	0	T	C	MODIFIER
15_45113943_C/T	15:45113943	T	ENSBTAG00000016140	ENSBTAT00000069454	Transcript	intron_variant	-	-	-	-	-	IMPACT=MODIFIER;STRAND=-1;HGVSc=ENSBTAT00000069454.1:c.487-582G>A	0.2167	0.02083	0.4531	0.2436	0.08929	0	0	0.22	0.05556	T	C	MODIFIER
15_45114011_A/G	15:45114011	G	ENSBTAG00000016140	ENSBTAT00000069454	Transcript	intron_variant	-	-	-	-	-	IMPACT=MODIFIER;STRAND=-1;HGVSc=ENSBTAT00000069454.1:c.487-650T>C	0.3906	0.4792	0.3281	0.25	0.4167	0.1667	0.3527	0.3393	0.3333	G	A	MODIFIER
15_45114101_C/A	15:45114101	A	ENSBTAG00000016140	ENSBTAT00000069454	Transcript	intron_variant	-	-	-	-	-	IMPACT=MODIFIER;STRAND=-1;HGVSc=ENSBTAT00000069454.1:c.487-740G>T	0.1887	0.02632	0.4531	0.2237	0.08929	0	0	0.2083	0.04167	A	C	MODIFIER
15_45114246_C/T	15:45114246	T	ENSBTAG00000016140	ENSBTAT00000069454	Transcript	intron_variant	-	-	-	-	-	IMPACT=MODIFIER;STRAND=-1;HGVSc=ENSBTAT00000069454.1:c.487-885G>A	0.2451	0.025	0.09677	0.4457	0.1452	0	0	0.4231	0.08333	T	C	MODIFIER
15_45114269_C/T	15:45114269	T	ENSBTAG00000016140	ENSBTAT00000069454	Transcript	intron_variant	-	-	-	-	-	IMPACT=MODIFIER;STRAND=-1;HGVSc=ENSBTAT00000069454.1:c.487-908G>A	0.3611	0.4583	0.3281	0.2439	0.3611	0.25	0.3485	0.3571	0.3333	T	C	MODIFIER
15_45114275_T/C	15:45114275	C	ENSBTAG00000016140	ENSBTAT00000069454	Transcript	intron_variant	-	-	-	-	-	IMPACT=MODIFIER;STRAND=-1;HGVSc=ENSBTAT00000069454.1:c.487-914A>G	0.2404	0.5	0.09375	0.1667	0.4103	0.5	0.5076	0.1154	0.5	C	T	MODIFIER
15_45114371_T/C	15:45114371	C	ENSBTAG00000016140	ENSBTAT00000069454	Transcript	intron_variant	-	-	-	-	-	IMPACT=MODIFIER;STRAND=-1;HGVSc=ENSBTAT00000069454.1:c.487-1010A>G	0.4141	0.4286	0.3281	0.2326	0.4125	0	0.3462	0.3966	0.3571	C	T	MODIFIER
15_45114377_G/A	15:45114377	A	ENSBTAG00000016140	ENSBTAT00000069454	Transcript	intron_variant	-	-	-	-	-	IMPACT=MODIFIER;STRAND=-1;HGVSc=ENSBTAT00000069454.1:c.487-1016C>T	0.08824	0	0.125	0.01471	0	0	0.06	0.01923	0.03846	A	G	MODIFIER
15_45114452_C/T	15:45114452	T	ENSBTAG00000016140	ENSBTAT00000069454	Transcript	intron_variant	-	-	-	-	-	IMPACT=MODIFIER;STRAND=-1;HGVSc=ENSBTAT00000069454.1:c.487-1091G>A	0.2197	0.01852	0.4531	0.225	0.07576	0	0	0.2407	0.05	T	C	MODIFIER
15_45114477_T/A	15:45114477	A	ENSBTAG00000016140	ENSBTAT00000069454	Transcript	intron_variant	-	-	-	-	-	IMPACT=MODIFIER;STRAND=-1;HGVSc=ENSBTAT00000069454.1:c.487-1116A>T	0.5373	0.4821	0.7812	0.4412	0.4487	0	0.3438	0.4773	0.5	A	T	MODIFIER
15_45114595_A/C	15:45114595	C	ENSBTAG00000016140	ENSBTAT00000069454	Transcript	intron_variant	-	-	-	-	-	IMPACT=MODIFIER;STRAND=-1;HGVSc=ENSBTAT00000069454.1:c.487-1234T>G	0.5484	0.5	0.7812	0.4556	0.4286	0.1667	0.35	0.5	0.4091	C	A	MODIFIER
15_45114729_T/A	15:45114729	A	ENSBTAG00000016140	ENSBTAT00000069454	Transcript	intron_variant	-	-	-	-	-	IMPACT=MODIFIER;STRAND=-1;HGVSc=ENSBTAT00000069454.1:c.487-1368A>T	0.3839	0.5	0.3281	0.2368	0.3824	0.25	0.3452	0.4444	0.3333	A	T	MODIFIER
15_45114868_G/A	15:45114868	A	ENSBTAG00000016140	ENSBTAT00000069454	Transcript	intron_variant	-	-	-	-	-	IMPACT=MODIFIER;STRAND=-1;HGVSc=ENSBTAT00000069454.1:c.487-1507C>T	0.2097	0.02174	0.4531	0.2561	0.09259	0	0	0.2321	0.05	A	G	MODIFIER
15_45115059_G/T	15:45115059	T	ENSBTAG00000016140	ENSBTAT00000069454	Transcript	intron_variant	-	-	-	-	-	IMPACT=MODIFIER;STRAND=-1;HGVSc=ENSBTAT00000069454.1:c.487-1698C>A	0.2193	0.02632	0.4531	0.2738	0.08621	0	0	0.2097	0.04545	T	G	MODIFIER
15_45115101_T/C	15:45115101	C	ENSBTAG00000016140	ENSBTAT00000069454	Transcript	intron_variant	-	-	-	-	-	IMPACT=MODIFIER;STRAND=-1;HGVSc=ENSBTAT00000069454.1:c.487-1740A>G	0.5492	0.5417	0.7812	0.4333	0.4028	0.5	0.3413	0.4821	0.4583	C	T	MODIFIER
15_45115497_T/C	15:45115497	C	ENSBTAG00000016140	ENSBTAT00000069454	Transcript	intron_variant	-	-	-	-	-	IMPACT=MODIFIER;STRAND=-1;HGVSc=ENSBTAT00000069454.1:c.487-2136A>G	0.2288	0.02174	0.4531	0.325	0.07812	0	0	0.2037	0.04167	C	T	MODIFIER
15_45115511_G/A	15:45115511	A	ENSBTAG00000016140	ENSBTAT00000069454	Transcript	intron_variant	-	-	-	-	-	IMPACT=MODIFIER;STRAND=-1;HGVSc=ENSBTAT00000069454.1:c.487-2150C>T	0.2288	0.02083	0.4531	0.2895	0.08065	0	0	0.2115	0.03846	A	G	MODIFIER
15_45115533_C/A	15:45115533	A	ENSBTAG00000016140	ENSBTAT00000069454	Transcript	intron_variant	-	-	-	-	-	IMPACT=MODIFIER;STRAND=-1;HGVSc=ENSBTAT00000069454.1:c.487-2172G>T	0.2281	0.4821	0.09375	0.1026	0.4	1	0.5147	0.05172	0.5	A	C	MODIFIER
15_45115574_C/T	15:45115574	T	ENSBTAG00000016140	ENSBTAT00000069454	Transcript	intron_variant	-	-	-	-	-	IMPACT=MODIFIER;STRAND=-1;HGVSc=ENSBTAT00000069454.1:c.487-2213G>A	0.3966	0.4815	0.3281	0.2209	0.4531	0.5	0.3346	0.375	0.3846	T	C	MODIFIER
15_45115614_A/G	15:45115614	G	ENSBTAG00000016140	ENSBTAT00000069454	Transcript	intron_variant	-	-	-	-	-	IMPACT=MODIFIER;STRAND=-1;HGVSc=ENSBTAT00000069454.1:c.487-2253T>C	0.5242	0.4655	0.7812	0.4419	0.4545	0.5	0.3433	0.4667	0.2917	G	A	MODIFIER
15_45115643_A/C	15:45115643	C	ENSBTAG00000016140	ENSBTAT00000069454	Transcript	intron_variant	-	-	-	-	-	IMPACT=MODIFIER;STRAND=-1;HGVSc=ENSBTAT00000069454.1:c.487-2282T>G	0.2083	0.02174	0.4531	0.3036	0.07812	0	0	0.2031	0.05556	C	A	MODIFIER
15_45115649_C/G	15:45115649	G	ENSBTAG00000016140	ENSBTAT00000069454	Transcript	intron_variant	-	-	-	-	-	IMPACT=MODIFIER;STRAND=-1;HGVSc=ENSBTAT00000069454.1:c.487-2288G>C	0.2	0.025	0.4531	0.3387	0.07576	0	0	0.2097	0.05556	G	C	MODIFIER
15_45115690_A/C	15:45115690	C	ENSBTAG00000016140	ENSBTAT00000069454	Transcript	intron_variant	-	-	-	-	-	IMPACT=MODIFIER;STRAND=-1;HGVSc=ENSBTAT00000069454.1:c.487-2329T>G	0.381	0.4792	0.3281	0.1765	0.3919	0	0.3447	0.375	0.3889	C	A	MODIFIER
15_45115764_T/C	15:45115764	C	ENSBTAG00000016140	ENSBTAT00000069454	Transcript	intron_variant	-	-	-	-	-	IMPACT=MODIFIER;STRAND=-1;HGVSc=ENSBTAT00000069454.1:c.487-2403A>G	0.5397	0.5	0.7812	0.4565	0.4868	0.25	0.3481	0.4643	0.45	C	T	MODIFIER
15_45115967_T/C	15:45115967	C	ENSBTAG00000016140	ENSBTAT00000069454	Transcript	intron_variant	-	-	-	-	-	IMPACT=MODIFIER;STRAND=-1;HGVSc=ENSBTAT00000069454.1:c.487-2606A>G	0.2119	0.02174	0.4531	0.2632	0.06579	0	0	0.2069	0.05	C	T	MODIFIER
15_45115973_C/T	15:45115973	T	ENSBTAG00000016140	ENSBTAT00000069454	Transcript	intron_variant	-	-	-	-	-	IMPACT=MODIFIER;STRAND=-1;HGVSc=ENSBTAT00000069454.1:c.487-2612G>A	0.2049	0.02381	0.4531	0.2564	0.06579	0	0	0.2241	0.05556	T	C	MODIFIER
15_45116014_T/A	15:45116014	A	ENSBTAG00000016140	ENSBTAT00000069454	Transcript	intron_variant	-	-	-	-	-	IMPACT=MODIFIER;STRAND=-1;HGVSc=ENSBTAT00000069454.1:c.487-2653A>T	0.3939	0.48	0.3281	0.2273	0.3875	0	0.3346	0.4231	0.3	T	A	MODIFIER
15_45116026_G/C	15:45116026	C	ENSBTAG00000016140	ENSBTAT00000069454	Transcript	intron_variant	-	-	-	-	-	IMPACT=MODIFIER;STRAND=-1;HGVSc=ENSBTAT00000069454.1:c.487-2665C>G	0.1905	0.2727	0.125	0.119	0.3889	0	0.337	0.02083	0.2727	G	C	MODIFIER
15_45116211_C/T	15:45116211	T	ENSBTAG00000016140	ENSBTAT00000069454	Transcript	intron_variant	-	-	-	-	-	IMPACT=MODIFIER;STRAND=-1;HGVSc=ENSBTAT00000069454.1:c.487-2850G>A	0.2241	0.02632	0.4531	0.2639	0.07353	0	0	0.1875	0.04167	T	C	MODIFIER
15_45116233_T/C	15:45116233	C	ENSBTAG00000016140	ENSBTAT00000069454	Transcript	intron_variant	-	-	-	-	-	IMPACT=MODIFIER;STRAND=-1;HGVSc=ENSBTAT00000069454.1:c.487-2872A>G	0.5	0.4792	0.7812	0.4432	0.4744	0.25	0.3321	0.5217	0.375	T	C	MODIFIER
15_45116247_C/A	15:45116247	A	ENSBTAG00000016140	ENSBTAT00000069454	Transcript	intron_variant	-	-	-	-	-	IMPACT=MODIFIER;STRAND=-1;HGVSc=ENSBTAT00000069454.1:c.487-2886G>T	0.4833	0.5	0.7667	0.4091	0.4865	0	0.3308	0.5385	0.3462	C	A	MODIFIER
15_45116321_G/A	15:45116321	A	ENSBTAG00000016140	ENSBTAT00000069454	Transcript	intron_variant	-	-	-	-	-	IMPACT=MODIFIER;STRAND=-1;HGVSc=ENSBTAT00000069454.1:c.487-2960C>T	0.2264	0.02778	0.09375	0.4146	0.1452	0	0	0.4167	0.09091	A	G	MODIFIER
15_45116338_A/C	15:45116338	C	ENSBTAG00000016140	ENSBTAT00000069454	Transcript	intron_variant	-	-	-	-	-	IMPACT=MODIFIER;STRAND=-1;HGVSc=ENSBTAT00000069454.1:c.487-2977T>G	0.2241	0.02632	0.4531	0.3286	0.09615	0	0	0.18	0.03846	C	A	MODIFIER
15_45116439_G/A	15:45116439	A	ENSBTAG00000016140	ENSBTAT00000069454	Transcript	intron_variant	-	-	-	-	-	IMPACT=MODIFIER;STRAND=-1;HGVSc=ENSBTAT00000069454.1:c.487-3078C>T	0.5246	0.54	0.4219	0.5625	0.5263	0.25	0.3511	0.6923	0.4545	A	G	MODIFIER
15_45116474_G/T	15:45116474	T	ENSBTAG00000016140	ENSBTAT00000069454	Transcript	intron_variant	-	-	-	-	-	IMPACT=MODIFIER;STRAND=-1;HGVSc=ENSBTAT00000069454.1:c.487-3113C>A	0.3468	0.3333	0.1562	0.1622	0.4231	0.25	0.3588	0.3929	0.3636	T	G	MODIFIER
15_45116507_T/C	15:45116507	C	ENSBTAG00000016140	ENSBTAT00000069454	Transcript	intron_variant	-	-	-	-	-	IMPACT=MODIFIER;STRAND=-1;HGVSc=ENSBTAT00000069454.1:c.487-3146A>G	0.25	0.02273	0.4531	0.2027	0.07812	0	0	0.2115	0.04545	C	T	MODIFIER
15_45116599_C/T	15:45116599	T	ENSBTAG00000016140	ENSBTAT00000069454	Transcript	intron_variant	-	-	-	-	-	IMPACT=MODIFIER;STRAND=-1;HGVSc=ENSBTAT00000069454.1:c.487-3238G>A	0.2295	0.02273	0.4531	0.2111	0.07576	0	0	0.2037	0.05	T	C	MODIFIER
15_45116675_G/A	15:45116675	A	ENSBTAG00000016140	ENSBTAT00000069454	Transcript	intron_variant	-	-	-	-	-	IMPACT=MODIFIER;STRAND=-1;HGVSc=ENSBTAT00000069454.1:c.487-3314C>T	0.3898	0.3929	0.3281	0.2083	0.3889	0.25	0.3385	0.3542	0.25	A	G	MODIFIER
15_45116790_A/G	15:45116790	G	ENSBTAG00000016140	ENSBTAT00000069454	Transcript	intron_variant	-	-	-	-	-	IMPACT=MODIFIER;STRAND=-1;HGVSc=ENSBTAT00000069454.1:c.487-3429T>C	0.3281	0.2727	0.1562	0.175	0.3871	0.25	0.3282	0.3966	0.25	A	G	MODIFIER
15_45116858_T/C	15:45116858	C	ENSBTAG00000016140	ENSBTAT00000069454	Transcript	intron_variant	-	-	-	-	-	IMPACT=MODIFIER;STRAND=-1;HGVSc=ENSBTAT00000069454.1:c.487-3497A>G	0.08491	0.18	0.1719	0	0	0	0	0	0	C	T	MODIFIER
15_45116908_C/G	15:45116908	G	ENSBTAG00000016140	ENSBTAT00000069454	Transcript	intron_variant	-	-	-	-	-	IMPACT=MODIFIER;STRAND=-1;HGVSc=ENSBTAT00000069454.1:c.487-3547G>C	0.1731	0.1	0.03125	0.01282	0	0	0	0.3793	0.07692	G	C	MODIFIER
15_45116931_T/C	15:45116931	C	ENSBTAG00000016140	ENSBTAT00000069454	Transcript	intron_variant	-	-	-	-	-	IMPACT=MODIFIER;STRAND=-1;HGVSc=ENSBTAT00000069454.1:c.487-3570A>G	0.07	0.1875	0.1719	0	0	0	0	0	0	C	T	MODIFIER
15_45116950_A/G	15:45116950	G	ENSBTAG00000016140	ENSBTAT00000069454	Transcript	intron_variant	-	-	-	-	-	IMPACT=MODIFIER;STRAND=-1;HGVSc=ENSBTAT00000069454.1:c.487-3589T>C	0.4923	0.3269	0.6094	0.413	0.4833	0.25	0.3333	0.4655	0.35	A	G	MODIFIER
15_45117070_G/A	15:45117070	A	ENSBTAG00000016140	ENSBTAT00000069454	Transcript	intron_variant	-	-	-	-	-	IMPACT=MODIFIER;STRAND=-1;HGVSc=ENSBTAT00000069454.1:c.487-3709C>T	0.217	0.025	0.4531	0.2051	0.07407	0	0	0.1897	0.04167	A	G	MODIFIER
15_45117124_G/C	15:45117124	C	ENSBTAG00000016140	ENSBTAT00000069454	Transcript	intron_variant	-	-	-	-	-	IMPACT=MODIFIER;STRAND=-1;HGVSc=ENSBTAT00000069454.1:c.487-3763C>G	0.2544	0.02632	0.4531	0.1757	0.08696	0	0	0.1897	0.05556	C	G	MODIFIER
15_45117170_T/C	15:45117170	C	ENSBTAG00000016140	ENSBTAT00000069454	Transcript	intron_variant	-	-	-	-	-	IMPACT=MODIFIER;STRAND=-1;HGVSc=ENSBTAT00000069454.1:c.487-3809A>G	0.2453	0.02941	0.4531	0.2429	0.04545	0	0	0.18	0.05	C	T	MODIFIER
15_45117180_G/A	15:45117180	A	ENSBTAG00000016140	ENSBTAT00000069454	Transcript	intron_variant	-	-	-	-	-	IMPACT=MODIFIER;STRAND=-1;HGVSc=ENSBTAT00000069454.1:c.487-3819C>T	0.2453	0.02632	0.4531	0.25	0.05	0	0	0.1875	0.05	A	G	MODIFIER
15_45117323_T/C	15:45117323	C	ENSBTAG00000016140	ENSBTAT00000069454	Transcript	intron_variant	-	-	-	-	-	IMPACT=MODIFIER;STRAND=-1;HGVSc=ENSBTAT00000069454.1:c.487-3962A>G	0.25	0.4792	0.09375	0.3182	0.5217	1	0.6568	0.14	0.65	T	C	MODIFIER
15_45117400_C/T	15:45117400	T	ENSBTAG00000016140	ENSBTAT00000069454	Transcript	intron_variant	-	-	-	-	-	IMPACT=MODIFIER;STRAND=-1;HGVSc=ENSBTAT00000069454.1:c.487-4039G>A	0.2232	0.02632	0.4531	0.2195	0.07407	0	0	0.1875	0.04545	T	C	MODIFIER
15_45117752_T/A	15:45117752	A	ENSBTAG00000016140	ENSBTAT00000069454	Transcript	intron_variant	-	-	-	-	-	IMPACT=MODIFIER;STRAND=-1;HGVSc=ENSBTAT00000069454.1:c.487-4391A>T	0.2364	0.02632	0.4531	0.2647	0.08065	0	0	0.2222	0.04167	A	T	MODIFIER
15_45117833_T/C	15:45117833	C	ENSBTAG00000016140	ENSBTAT00000069454	Transcript	intron_variant	-	-	-	-	-	IMPACT=MODIFIER;STRAND=-1;HGVSc=ENSBTAT00000069454.1:c.487-4472A>G	0.2404	0.02632	0.4531	0.2647	0.08333	0	0	0.1875	0.04167	C	T	MODIFIER
15_45117849_G/A	15:45117849	A	ENSBTAG00000016140	ENSBTAT00000069454	Transcript	intron_variant	-	-	-	-	-	IMPACT=MODIFIER;STRAND=-1;HGVSc=ENSBTAT00000069454.1:c.487-4488C>T	0.25	0.02778	0.09375	0.4643	0.1167	0	0.004386	0.4615	0.07143	A	G	MODIFIER
15_45117868_G/C	15:45117868	C	ENSBTAG00000016140	ENSBTAT00000069454	Transcript	intron_variant	-	-	-	-	-	IMPACT=MODIFIER;STRAND=-1;HGVSc=ENSBTAT00000069454.1:c.487-4507C>G	0.5603	0.5227	0.8125	0.4643	0.4143	0.5	0.3566	0.4643	0.3462	C	G	MODIFIER
15_45117964_T/G	15:45117964	G	ENSBTAG00000016140	ENSBTAT00000069454	Transcript	intron_variant	-	-	-	-	-	IMPACT=MODIFIER;STRAND=-1;HGVSc=ENSBTAT00000069454.1:c.487-4603A>C	0.2193	0.02632	0.4531	0.25	0.1136	0	0	0.2222	0.04167	G	T	MODIFIER
15_45117975_T/C	15:45117975	C	ENSBTAG00000016140	ENSBTAT00000069454	Transcript	intron_variant	-	-	-	-	-	IMPACT=MODIFIER;STRAND=-1;HGVSc=ENSBTAT00000069454.1:c.487-4614A>G	0.2453	0.02941	0.09375	0.4778	0.09259	0	0	0.4565	0.08333	C	T	MODIFIER
15_45118017_G/A	15:45118017	A	ENSBTAG00000016140	ENSBTAT00000069454	Transcript	intron_variant	-	-	-	-	-	IMPACT=MODIFIER;STRAND=-1;HGVSc=ENSBTAT00000069454.1:c.487-4656C>T	0.07143	0.225	0.1719	0	0	0	0	0	0	A	G	MODIFIER
15_45118035_T/C	15:45118035	C	ENSBTAG00000016140	ENSBTAT00000069454	Transcript	intron_variant	-	-	-	-	-	IMPACT=MODIFIER;STRAND=-1;HGVSc=ENSBTAT00000069454.1:c.487-4674A>G	0.2455	0.02941	0.4531	0.2561	0.08929	0	0	0.2241	0.03846	C	T	MODIFIER
15_45118037_C/T/*	15:45118037	T	ENSBTAG00000016140	ENSBTAT00000069454	Transcript	intron_variant	-	-	-	-	-	IMPACT=MODIFIER;STRAND=-1;HGVSc=ENSBTAT00000069454.1:c.487-4676G>A	0.25	0.07143	0.62	0.25	0.09259	0	0	0.2167	0.03846	T	C	MODIFIER
15_45118088_T/C	15:45118088	C	ENSBTAG00000016140	ENSBTAT00000069454	Transcript	intron_variant	-	-	-	-	-	IMPACT=MODIFIER;STRAND=-1;HGVSc=ENSBTAT00000069454.1:c.487-4727A>G	0.2069	0.025	0.4531	0.2262	0.08333	0	0	0.18	0.03846	C	T	MODIFIER
15_45118307_C/T	15:45118307	T	ENSBTAG00000016140	ENSBTAT00000069454	Transcript	intron_variant	-	-	-	-	-	IMPACT=MODIFIER;STRAND=-1;HGVSc=ENSBTAT00000069454.1:c.487-4946G>A	0.5804	0.4792	0.8125	0.4302	0.4677	0.5	0.3402	0.4423	0.4091	C	T	MODIFIER
15_45118372_G/A	15:45118372	A	ENSBTAG00000016140	ENSBTAT00000069454	Transcript	intron_variant	-	-	-	-	-	IMPACT=MODIFIER;STRAND=-1;HGVSc=ENSBTAT00000069454.1:c.487-5011C>T	0.4107	0.3261	0.1875	0.2969	0.4167	0.5	0.343	0.42	0.3333	A	G	MODIFIER
15_45118383_C/T	15:45118383	T	ENSBTAG00000016140	ENSBTAT00000069454	Transcript	intron_variant	-	-	-	-	-	IMPACT=MODIFIER;STRAND=-1;HGVSc=ENSBTAT00000069454.1:c.487-5022G>A	0.07292	0.2368	0.1719	0	0	0	0	0	0	T	C	MODIFIER
15_45118391_G/C	15:45118391	C	ENSBTAG00000016140	ENSBTAT00000069454	Transcript	intron_variant	-	-	-	-	-	IMPACT=MODIFIER;STRAND=-1;HGVSc=ENSBTAT00000069454.1:c.487-5030C>G	0.375	0.3696	0.1875	0.2647	0.3636	0.25	0.3402	0.3261	0.3	G	C	MODIFIER
15_45118570_G/A	15:45118570	A	ENSBTAG00000016140	ENSBTAT00000069454	Transcript	intron_variant	-	-	-	-	-	IMPACT=MODIFIER;STRAND=-1;HGVSc=ENSBTAT00000069454.1:c.487-5209C>T	0.5484	0.3409	0.6406	0.4559	0.4833	0	0.3375	0.48	0.3182	G	A	MODIFIER
15_45118795_G/A	15:45118795	A	ENSBTAG00000016140	ENSBTAT00000069454	Transcript	intron_variant	-	-	-	-	-	IMPACT=MODIFIER;STRAND=-1;HGVSc=ENSBTAT00000069454.1:c.487-5434C>T	0.08	0.1739	0.1719	0	0	0	0	0	0	A	G	MODIFIER
15_45119008_C/T	15:45119008	T	ENSBTAG00000016140	ENSBTAT00000069454	Transcript	intron_variant	-	-	-	-	-	IMPACT=MODIFIER;STRAND=-1;HGVSc=ENSBTAT00000069454.1:c.487-5647G>A	0.2368	0.01852	0.4531	0.2857	0.07576	0	0	0.2222	0.05	T	C	MODIFIER
15_45119136_G/A/C	15:45119136	A	ENSBTAG00000016140	ENSBTAT00000069454	Transcript	intron_variant	-	-	-	-	-	IMPACT=MODIFIER;STRAND=-1;HGVSc=ENSBTAT00000069454.1:c.486+5702C>T	0.4667	0.375	0.75	0.375	0.4483	0.1667	0.3333	0.7857	0.3889	G	C	MODIFIER
15_45119306_G/A	15:45119306	A	ENSBTAG00000016140	ENSBTAT00000069454	Transcript	intron_variant	-	-	-	-	-	IMPACT=MODIFIER;STRAND=-1;HGVSc=ENSBTAT00000069454.1:c.486+5532C>T	0.2232	0.02174	0.09375	0.4881	0.1111	0	0	0.4259	0.08333	A	G	MODIFIER
15_45119319_C/A	15:45119319	A	ENSBTAG00000016140	ENSBTAT00000069454	Transcript	intron_variant	-	-	-	-	-	IMPACT=MODIFIER;STRAND=-1;HGVSc=ENSBTAT00000069454.1:c.486+5519G>T	0.2321	0.02381	0.4531	0.1935	0.09615	0	0	0.2037	0.04545	A	C	MODIFIER
15_45119348_C/T	15:45119348	T	ENSBTAG00000016140	ENSBTAT00000069454	Transcript	intron_variant	-	-	-	-	-	IMPACT=MODIFIER;STRAND=-1;HGVSc=ENSBTAT00000069454.1:c.486+5490G>A	0.07547	0.2143	0.1719	0	0	0	0	0	0	T	C	MODIFIER
15_45119394_G/A	15:45119394	A	ENSBTAG00000016140	ENSBTAT00000069454	Transcript	intron_variant	-	-	-	-	-	IMPACT=MODIFIER;STRAND=-1;HGVSc=ENSBTAT00000069454.1:c.486+5444C>T	0.5887	0.4615	0.4531	0.5119	0.4744	0	0.3385	0.6607	0.4167	G	A	MODIFIER
15_45119673_T/C	15:45119673	C	ENSBTAG00000016140	ENSBTAT00000069454	Transcript	intron_variant	-	-	-	-	-	IMPACT=MODIFIER;STRAND=-1;HGVSc=ENSBTAT00000069454.1:c.486+5165A>G	0.07273	0.2143	0.1719	0	0	0	0	0	0	C	T	MODIFIER
15_45119689_C/G	15:45119689	G	ENSBTAG00000016140	ENSBTAT00000069454	Transcript	intron_variant	-	-	-	-	-	IMPACT=MODIFIER;STRAND=-1;HGVSc=ENSBTAT00000069454.1:c.486+5149G>C	0.2358	0.02632	0.09375	0.4545	0.1552	0	0	0.4423	0.1	G	C	MODIFIER
15_45119720_A/G	15:45119720	G	ENSBTAG00000016140	ENSBTAT00000069454	Transcript	intron_variant	-	-	-	-	-	IMPACT=MODIFIER;STRAND=-1;HGVSc=ENSBTAT00000069454.1:c.486+5118T>C	0.2411	0.02632	0.09677	0.4222	0.1212	0	0	0.463	0.04545	G	A	MODIFIER
15_45119745_T/C	15:45119745	C	ENSBTAG00000016140	ENSBTAT00000069454	Transcript	intron_variant	-	-	-	-	-	IMPACT=MODIFIER;STRAND=-1;HGVSc=ENSBTAT00000069454.1:c.486+5093A>G	0.09211	0.1944	0.2115	0	0	0	0	0	0	C	T	MODIFIER
15_45119957_A/T	15:45119957	T	ENSBTAG00000016140	ENSBTAT00000069454	Transcript	intron_variant	-	-	-	-	-	IMPACT=MODIFIER;STRAND=-1;HGVSc=ENSBTAT00000069454.1:c.486+4881T>A	0.08182	0.1957	0.1719	0	0	0	0	0	0	T	A	MODIFIER
15_45119999_C/T	15:45119999	T	ENSBTAG00000016140	ENSBTAT00000069454	Transcript	intron_variant	-	-	-	-	-	IMPACT=MODIFIER;STRAND=-1;HGVSc=ENSBTAT00000069454.1:c.486+4839G>A	0.3769	0.3125	0.1875	0.2812	0.3676	0.25	0.348	0.38	0.4091	C	T	MODIFIER
15_45120011_T/G	15:45120011	G	ENSBTAG00000016140	ENSBTAT00000069454	Transcript	intron_variant	-	-	-	-	-	IMPACT=MODIFIER;STRAND=-1;HGVSc=ENSBTAT00000069454.1:c.486+4827A>C	0.2458	0.48	0.09375	0.2714	0.4342	0.75	0.6508	0.1087	0.5417	G	T	MODIFIER
15_45120017_T/C	15:45120017	C	ENSBTAG00000016140	ENSBTAT00000069454	Transcript	intron_variant	-	-	-	-	-	IMPACT=MODIFIER;STRAND=-1;HGVSc=ENSBTAT00000069454.1:c.486+4821A>G	0.25	0.5	0.09375	0.2639	0.4342	0.8333	0.6532	0.1087	0.5417	C	T	MODIFIER
15_45120052_C/T	15:45120052	T	ENSBTAG00000016140	ENSBTAT00000069454	Transcript	intron_variant	-	-	-	-	-	IMPACT=MODIFIER;STRAND=-1;HGVSc=ENSBTAT00000069454.1:c.486+4786G>A	0.2456	0.02174	0.4531	0.2805	0.08065	0	0	0.225	0.05	T	C	MODIFIER
15_45120053_G/A	15:45120053	A	ENSBTAG00000016140	ENSBTAT00000069454	Transcript	intron_variant	-	-	-	-	-	IMPACT=MODIFIER;STRAND=-1;HGVSc=ENSBTAT00000069454.1:c.486+4785C>T	0.08333	0.1957	0.1719	0	0	0	0	0	0	A	G	MODIFIER
15_45120089_C/T	15:45120089	T	ENSBTAG00000016140	ENSBTAT00000069454	Transcript	intron_variant	-	-	-	-	-	IMPACT=MODIFIER;STRAND=-1;HGVSc=ENSBTAT00000069454.1:c.486+4749G>A	0.1698	0.119	0.03125	0.01389	0	0	0	0.1579	0	T	C	MODIFIER
15_45120096_T/C	15:45120096	C	ENSBTAG00000016140	ENSBTAT00000069454	Transcript	intron_variant	-	-	-	-	-	IMPACT=MODIFIER;STRAND=-1;HGVSc=ENSBTAT00000069454.1:c.486+4742A>G	0.2545	0.4792	0.09375	0.2692	0.4324	0.75	0.6705	0.1579	0.5417	C	T	MODIFIER
15_45120145_C/T	15:45120145	T	ENSBTAG00000016140	ENSBTAT00000069454	Transcript	intron_variant	-	-	-	-	-	IMPACT=MODIFIER;STRAND=-1;HGVSc=ENSBTAT00000069454.1:c.486+4693G>A	0.2288	0.02381	0.4531	0.2361	0.09259	0	0	0.1667	0.04545	T	C	MODIFIER
15_45120310_T/G	15:45120310	G	ENSBTAG00000016140	ENSBTAT00000069454	Transcript	intron_variant	-	-	-	-	-	IMPACT=MODIFIER;STRAND=-1;HGVSc=ENSBTAT00000069454.1:c.486+4528A>C	0.3367	0.3125	0.625	0.2674	0.08621	0	0	0.2037	0.04545	G	T	MODIFIER
15_45120342_A/C	15:45120342	C	ENSBTAG00000016140	ENSBTAT00000069454	Transcript	intron_variant	-	-	-	-	-	IMPACT=MODIFIER;STRAND=-1;HGVSc=ENSBTAT00000069454.1:c.486+4496T>G	0.07692	0.18	0.1719	0	0	0	0	0	0	C	A	MODIFIER
15_45120352_G/A	15:45120352	A	ENSBTAG00000016140	ENSBTAT00000069454	Transcript	intron_variant	-	-	-	-	-	IMPACT=MODIFIER;STRAND=-1;HGVSc=ENSBTAT00000069454.1:c.486+4486C>T	0.2155	0.02174	0.4531	0.2386	0.08065	0	0	0.2273	0.04167	A	G	MODIFIER
15_45120438_C/T	15:45120438	T	ENSBTAG00000016140	ENSBTAT00000069454	Transcript	intron_variant	-	-	-	-	-	IMPACT=MODIFIER;STRAND=-1;HGVSc=ENSBTAT00000069454.1:c.486+4400G>A	0.381	0.25	0.1875	0.1277	0.4079	0.1667	0.3409	0.3966	0.3	C	T	MODIFIER
15_45120508_A/G	15:45120508	G	ENSBTAG00000016140	ENSBTAT00000069454	Transcript	intron_variant	-	-	-	-	-	IMPACT=MODIFIER;STRAND=-1;HGVSc=ENSBTAT00000069454.1:c.486+4330T>C	0.2281	0.01923	0.4531	0.2179	0.07576	0	0	0.2037	0.04545	G	A	MODIFIER
15_45120557_A/G	15:45120557	G	ENSBTAG00000016140	ENSBTAT00000069454	Transcript	intron_variant	-	-	-	-	-	IMPACT=MODIFIER;STRAND=-1;HGVSc=ENSBTAT00000069454.1:c.486+4281T>C	0.5574	0.4833	0.8125	0.3163	0.4324	0.1667	0.3358	0.4821	0.2917	A	G	MODIFIER
15_45120624_G/A	15:45120624	A	ENSBTAG00000016140	ENSBTAT00000069454	Transcript	intron_variant	-	-	-	-	-	IMPACT=MODIFIER;STRAND=-1;HGVSc=ENSBTAT00000069454.1:c.486+4214C>T	0.2881	0.2174	0.625	0.2381	0.08065	0	0	0.2069	0.05	A	G	MODIFIER
15_45120664_C/T	15:45120664	T	ENSBTAG00000016140	ENSBTAT00000069454	Transcript	intron_variant	-	-	-	-	-	IMPACT=MODIFIER;STRAND=-1;HGVSc=ENSBTAT00000069454.1:c.486+4174G>A	0.2255	0.02273	0.09375	0.4896	0.1897	0	0	0.4483	0.09091	T	C	MODIFIER
15_45120761_A/C	15:45120761	C	ENSBTAG00000016140	ENSBTAT00000069454	Transcript	intron_variant	-	-	-	-	-	IMPACT=MODIFIER;STRAND=-1;HGVSc=ENSBTAT00000069454.1:c.486+4077T>G	0.2455	0.5192	0.09375	0.2209	0.4306	0.5	0.6742	0.1481	0.625	C	A	MODIFIER
15_45120899_G/A	15:45120899	A	ENSBTAG00000016140	ENSBTAT00000069454	Transcript	intron_variant	-	-	-	-	-	IMPACT=MODIFIER;STRAND=-1;HGVSc=ENSBTAT00000069454.1:c.486+3939C>T	0.2328	0.5	0.09375	0.26	0.4737	0.5	0.6553	0.1875	0.5909	A	G	MODIFIER
15_45120920_G/A	15:45120920	A	ENSBTAG00000016140	ENSBTAT00000069454	Transcript	intron_variant	-	-	-	-	-	IMPACT=MODIFIER;STRAND=-1;HGVSc=ENSBTAT00000069454.1:c.486+3918C>T	0.07547	0.1875	0.1719	0	0	0	0	0	0	A	G	MODIFIER
15_45120922_A/T	15:45120922	T	ENSBTAG00000016140	ENSBTAT00000069454	Transcript	intron_variant	-	-	-	-	-	IMPACT=MODIFIER;STRAND=-1;HGVSc=ENSBTAT00000069454.1:c.486+3916T>A	0.07273	0.1875	0.1719	0	0	0	0	0	0	T	A	MODIFIER
15_45120958_A/G	15:45120958	G	ENSBTAG00000016140	ENSBTAT00000069454	Transcript	intron_variant	-	-	-	-	-	IMPACT=MODIFIER;STRAND=-1;HGVSc=ENSBTAT00000069454.1:c.486+3880T>C	0.4397	0.04545	0.5469	0.6	0.2167	0	0	0.52	0.15	G	A	MODIFIER
15_45120995_A/G	15:45120995	G	ENSBTAG00000016140	ENSBTAT00000069454	Transcript	intron_variant	-	-	-	-	-	IMPACT=MODIFIER;STRAND=-1;HGVSc=ENSBTAT00000069454.1:c.486+3843T>C	0.0625	0.1667	0.1719	0	0	0	0	0	0	G	A	MODIFIER
15_45121036_T/G	15:45121036	G	ENSBTAG00000016140	ENSBTAT00000069454	Transcript	intron_variant	-	-	-	-	-	IMPACT=MODIFIER;STRAND=-1;HGVSc=ENSBTAT00000069454.1:c.486+3802A>C	0.08333	0.2143	0.1897	0	0	0	0	0	0	G	T	MODIFIER
15_45121099_A/C	15:45121099	C	ENSBTAG00000016140	ENSBTAT00000069454	Transcript	intron_variant	-	-	-	-	-	IMPACT=MODIFIER;STRAND=-1;HGVSc=ENSBTAT00000069454.1:c.486+3739T>G	0.2368	0.02381	0.4531	0.2375	0.07353	0	0	0.2381	0.04167	C	A	MODIFIER
15_45121126_T/C	15:45121126	C	ENSBTAG00000016140	ENSBTAT00000069454	Transcript	intron_variant	-	-	-	-	-	IMPACT=MODIFIER;STRAND=-1;HGVSc=ENSBTAT00000069454.1:c.486+3712A>G	0.275	0.25	0.1562	0.1277	0.3971	0.25	0.3308	0.02083	0.2727	T	C	MODIFIER
15_45121127_A/C	15:45121127	C	ENSBTAG00000016140	ENSBTAT00000069454	Transcript	intron_variant	-	-	-	-	-	IMPACT=MODIFIER;STRAND=-1;HGVSc=ENSBTAT00000069454.1:c.486+3711T>G	0.25	0.5	0.09375	0.2558	0.4857	0.75	0.6692	0.1842	0.5	C	A	MODIFIER
15_45121132_A/G	15:45121132	G	ENSBTAG00000016140	ENSBTAT00000069454	Transcript	intron_variant	-	-	-	-	-	IMPACT=MODIFIER;STRAND=-1;HGVSc=ENSBTAT00000069454.1:c.486+3706T>C	0.3852	0.3125	0.1875	0.1489	0.3788	0.25	0.3321	0.3793	0.3636	A	G	MODIFIER
15_45121162_A/G	15:45121162	G	ENSBTAG00000016140	ENSBTAT00000069454	Transcript	intron_variant	-	-	-	-	-	IMPACT=MODIFIER;STRAND=-1;HGVSc=ENSBTAT00000069454.1:c.486+3676T>C	0.3814	0.2917	0.1875	0.1477	0.3906	0.25	0.3372	0.3846	0.3636	A	G	MODIFIER
15_45121197_G/T	15:45121197	T	ENSBTAG00000016140	ENSBTAT00000069454	Transcript	intron_variant	-	-	-	-	-	IMPACT=MODIFIER;STRAND=-1;HGVSc=ENSBTAT00000069454.1:c.486+3641C>A	0.1731	0.119	0.03125	0.01562	0	0	0	0.01667	0	T	G	MODIFIER
15_45121325_C/T	15:45121325	T	ENSBTAG00000016140	ENSBTAT00000069454	Transcript	intron_variant	-	-	-	-	-	IMPACT=MODIFIER;STRAND=-1;HGVSc=ENSBTAT00000069454.1:c.486+3513G>A	0.1731	0.1042	0.03125	0.01667	0	0	0	0.1389	0	T	C	MODIFIER
15_45121452_A/G	15:45121452	G	ENSBTAG00000016140	ENSBTAT00000069454	Transcript	intron_variant	-	-	-	-	-	IMPACT=MODIFIER;STRAND=-1;HGVSc=ENSBTAT00000069454.1:c.486+3386T>C	0.2542	0.5435	0.09677	0.3065	0.4848	0.75	0.7059	0.1304	0.6364	G	A	MODIFIER
15_45121500_T/C	15:45121500	C	ENSBTAG00000016140	ENSBTAT00000069454	Transcript	intron_variant	-	-	-	-	-	IMPACT=MODIFIER;STRAND=-1;HGVSc=ENSBTAT00000069454.1:c.486+3338A>G	0.06154	0.1739	0.1719	0	0	0	0	0	0	C	T	MODIFIER
15_45121605_C/A	15:45121605	A	ENSBTAG00000016140	ENSBTAT00000069454	Transcript	intron_variant	-	-	-	-	-	IMPACT=MODIFIER;STRAND=-1;HGVSc=ENSBTAT00000069454.1:c.486+3233G>T	0.2119	0.025	0.4531	0.25	0.08333	0	0	0.2031	0	A	C	MODIFIER
15_45121623_A/G	15:45121623	G	ENSBTAG00000016140	ENSBTAT00000069454	Transcript	intron_variant	-	-	-	-	-	IMPACT=MODIFIER;STRAND=-1;HGVSc=ENSBTAT00000069454.1:c.486+3215T>C	0.07018	0.1818	0.1719	0	0	0	0	0	0	G	A	MODIFIER
15_45121684_A/G	15:45121684	G	ENSBTAG00000016140	ENSBTAT00000069454	Transcript	intron_variant	-	-	-	-	-	IMPACT=MODIFIER;STRAND=-1;HGVSc=ENSBTAT00000069454.1:c.486+3154T>C	0.386	0.3	0.1875	0.1806	0.4342	0.25	0.3398	0.3793	0.3571	A	G	MODIFIER
15_45121708_T/C	15:45121708	C	ENSBTAG00000016140	ENSBTAT00000069454	Transcript	intron_variant	-	-	-	-	-	IMPACT=MODIFIER;STRAND=-1;HGVSc=ENSBTAT00000069454.1:c.486+3130A>G	0.07143	0.2105	0.1719	0	0	0	0	0	0	C	T	MODIFIER
15_45121779_C/T	15:45121779	T	ENSBTAG00000016140	ENSBTAT00000069454	Transcript	intron_variant	-	-	-	-	-	IMPACT=MODIFIER;STRAND=-1;HGVSc=ENSBTAT00000069454.1:c.486+3059G>A	0.19	0.1739	0.09375	0.1034	0.3	1	0.4885	0.06522	0.4231	T	C	MODIFIER
15_45121785_C/A	15:45121785	A	ENSBTAG00000016140	ENSBTAT00000069454	Transcript	intron_variant	-	-	-	-	-	IMPACT=MODIFIER;STRAND=-1;HGVSc=ENSBTAT00000069454.1:c.486+3053G>T	0.07292	0.1818	0.1719	0	0	0	0	0	0	A	C	MODIFIER
15_45121811_G/A	15:45121811	A	ENSBTAG00000016140	ENSBTAT00000069454	Transcript	intron_variant	-	-	-	-	-	IMPACT=MODIFIER;STRAND=-1;HGVSc=ENSBTAT00000069454.1:c.486+3027C>T	0.2458	0.02273	0.09375	0.4405	0.1333	0	0	0.4655	0.07143	A	G	MODIFIER
15_45121834_G/A	15:45121834	A	ENSBTAG00000016140	ENSBTAT00000069454	Transcript	intron_variant	-	-	-	-	-	IMPACT=MODIFIER;STRAND=-1;HGVSc=ENSBTAT00000069454.1:c.486+3004C>T	0.2333	0.02381	0.4531	0.1875	0.1	0	0	0.1923	0.03571	A	G	MODIFIER
15_45121861_G/A	15:45121861	A	ENSBTAG00000016140	ENSBTAT00000069454	Transcript	intron_variant	-	-	-	-	-	IMPACT=MODIFIER;STRAND=-1;HGVSc=ENSBTAT00000069454.1:c.486+2977C>T	0.2414	0.02381	0.09375	0.4405	0.129	0	0	0.5	0.07692	A	G	MODIFIER
15_45121975_A/G	15:45121975	G	ENSBTAG00000016140	ENSBTAT00000069454	Transcript	intron_variant	-	-	-	-	-	IMPACT=MODIFIER;STRAND=-1;HGVSc=ENSBTAT00000069454.1:c.486+2863T>C	0.2672	0.5333	0.09375	0.1875	0.4375	0.75	0.6512	0.12	0.5417	G	A	MODIFIER
15_45122077_C/T	15:45122077	T	ENSBTAG00000016140	ENSBTAT00000069454	Transcript	intron_variant	-	-	-	-	-	IMPACT=MODIFIER;STRAND=-1;HGVSc=ENSBTAT00000069454.1:c.486+2761G>A	0.06897	0.1667	0.1719	0	0	0	0	0	0	T	C	MODIFIER
15_45122085_A/G	15:45122085	G	ENSBTAG00000016140	ENSBTAT00000069454	Transcript	intron_variant	-	-	-	-	-	IMPACT=MODIFIER;STRAND=-1;HGVSc=ENSBTAT00000069454.1:c.486+2753T>C	0.2812	0.2	0.625	0.2368	0.07812	0	0	0.1786	0.04167	G	A	MODIFIER
15_45122092_C/A/T	15:45122092	A	ENSBTAG00000016140	ENSBTAT00000069454	Transcript	intron_variant	-	-	-	-	-	IMPACT=MODIFIER;STRAND=-1;HGVSc=ENSBTAT00000069454.1:c.486+2746G>T	NA	NA	NA	NA	NA	NA	NA	NA	NA	NA	NA	MODIFIER
15_45122093_A/G	15:45122093	G	ENSBTAG00000016140	ENSBTAT00000069454	Transcript	intron_variant	-	-	-	-	-	IMPACT=MODIFIER;STRAND=-1;HGVSc=ENSBTAT00000069454.1:c.486+2745T>C	0.2937	0.1923	0.625	0.1892	0.07812	0	0	0.1852	0.03846	G	A	MODIFIER
15_45122094_C/T	15:45122094	T	ENSBTAG00000016140	ENSBTAT00000069454	Transcript	intron_variant	-	-	-	-	-	IMPACT=MODIFIER;STRAND=-1;HGVSc=ENSBTAT00000069454.1:c.486+2744G>A	0.3768	0.24	0.1875	0.2051	0.4306	0	0.3411	0.371	0.3846	C	T	MODIFIER
15_45122108_T/C	15:45122108	C	ENSBTAG00000016140	ENSBTAT00000069454	Transcript	intron_variant	-	-	-	-	-	IMPACT=MODIFIER;STRAND=-1;HGVSc=ENSBTAT00000069454.1:c.486+2730A>G	0.2869	0.2	0.625	0.2	0.07576	0	0	0.16	0.04167	C	T	MODIFIER
15_45122126_C/A	15:45122126	A	ENSBTAG00000016140	ENSBTAT00000069454	Transcript	intron_variant	-	-	-	-	-	IMPACT=MODIFIER;STRAND=-1;HGVSc=ENSBTAT00000069454.1:c.486+2712G>T	0.07292	0.1957	0.1719	0	0	0	0	0	0	A	C	MODIFIER
15_45122152_C/T	15:45122152	T	ENSBTAG00000016140	ENSBTAT00000069454	Transcript	intron_variant	-	-	-	-	-	IMPACT=MODIFIER;STRAND=-1;HGVSc=ENSBTAT00000069454.1:c.486+2686G>A	0.2632	0.5577	0.09375	0.2639	0.4559	0.8333	0.6468	0.16	0.5417	T	C	MODIFIER
15_45122181_T/C	15:45122181	C	ENSBTAG00000016140	ENSBTAT00000069454	Transcript	intron_variant	-	-	-	-	-	IMPACT=MODIFIER;STRAND=-1;HGVSc=ENSBTAT00000069454.1:c.486+2657A>G	0.377	0.2292	0.1875	0.2069	0.3971	0.25	0.34	0.3966	0.3077	T	C	MODIFIER
15_45122183_G/A	15:45122183	A	ENSBTAG00000016140	ENSBTAT00000069454	Transcript	intron_variant	-	-	-	-	-	IMPACT=MODIFIER;STRAND=-1;HGVSc=ENSBTAT00000069454.1:c.486+2655C>T	0.2712	0.25	0.625	0.2188	0.08333	0	0	0.2115	0.03846	A	G	MODIFIER
15_45122200_T/G	15:45122200	G	ENSBTAG00000016140	ENSBTAT00000069454	Transcript	intron_variant	-	-	-	-	-	IMPACT=MODIFIER;STRAND=-1;HGVSc=ENSBTAT00000069454.1:c.486+2638A>C	0.2182	0.025	0.4531	0.2167	0.07812	0	0	0.1964	0.03846	G	T	MODIFIER
15_45122265_G/A	15:45122265	A	ENSBTAG00000016140	ENSBTAT00000069454	Transcript	intron_variant	-	-	-	-	-	IMPACT=MODIFIER;STRAND=-1;HGVSc=ENSBTAT00000069454.1:c.486+2573C>T	0.5547	0.3077	0.6406	0.4	0.4697	0.25	0.3383	0.431	0.2917	G	A	MODIFIER
15_45122308_C/T	15:45122308	T	ENSBTAG00000016140	ENSBTAT00000069454	Transcript	intron_variant	-	-	-	-	-	IMPACT=MODIFIER;STRAND=-1;HGVSc=ENSBTAT00000069454.1:c.486+2530G>A	0.07609	0.2812	0.1833	0	0	0	0	0	0	T	C	MODIFIER
15_45122339_C/T	15:45122339	T	ENSBTAG00000016140	ENSBTAT00000069454	Transcript	intron_variant	-	-	-	-	-	IMPACT=MODIFIER;STRAND=-1;HGVSc=ENSBTAT00000069454.1:c.486+2499G>A	0.3222	0.03571	0.1429	0.4545	0.1034	0	0	0.4355	0.09091	T	C	MODIFIER
15_45122505_A/C	15:45122505	C	ENSBTAG00000016140	ENSBTAT00000069454	Transcript	intron_variant	-	-	-	-	-	IMPACT=MODIFIER;STRAND=-1;HGVSc=ENSBTAT00000069454.1:c.486+2333T>G	0.2692	0.5	0.129	0.2568	0.4103	0.8333	0.668	0.15	0.6364	C	A	MODIFIER
15_45122513_A/G	15:45122513	G	ENSBTAG00000016140	ENSBTAT00000069454	Transcript	intron_variant	-	-	-	-	-	IMPACT=MODIFIER;STRAND=-1;HGVSc=ENSBTAT00000069454.1:c.486+2325T>C	0.2823	0.2174	0.2656	0.4512	0.1613	0	0	0.44	0.09091	G	A	MODIFIER
15_45122546_G/C	15:45122546	C	ENSBTAG00000016140	ENSBTAT00000069454	Transcript	intron_variant	-	-	-	-	-	IMPACT=MODIFIER;STRAND=-1;HGVSc=ENSBTAT00000069454.1:c.486+2292C>G	0.2328	0.52	0.09375	0.2586	0.4487	0.75	0.6667	0.15	0.5	C	G	MODIFIER
15_45122569_G/A	15:45122569	A	ENSBTAG00000016140	ENSBTAT00000069454	Transcript	intron_variant	-	-	-	-	-	IMPACT=MODIFIER;STRAND=-1;HGVSc=ENSBTAT00000069454.1:c.486+2269C>T	0.371	0.28	0.1875	0.1739	0.4	0.25	0.3231	0.3958	0.3	G	A	MODIFIER
15_45122582_C/T	15:45122582	T	ENSBTAG00000016140	ENSBTAT00000069454	Transcript	intron_variant	-	-	-	-	-	IMPACT=MODIFIER;STRAND=-1;HGVSc=ENSBTAT00000069454.1:c.486+2256G>A	0.2982	0.54	0.09677	0.2097	0.5	0.75	0.7344	0.1667	0.5	T	C	MODIFIER
15_45122625_C/T	15:45122625	T	ENSBTAG00000016140	ENSBTAT00000069454	Transcript	intron_variant	-	-	-	-	-	IMPACT=MODIFIER;STRAND=-1;HGVSc=ENSBTAT00000069454.1:c.486+2213G>A	0.4182	0.5	0.5469	0.3875	0.5143	0	0.5	0.4091	0.4545	T	C	MODIFIER
15_45122640_C/T	15:45122640	T	ENSBTAG00000016140	ENSBTAT00000069454	Transcript	intron_variant	-	-	-	-	-	IMPACT=MODIFIER;STRAND=-1;HGVSc=ENSBTAT00000069454.1:c.486+2198G>A	0.1961	0.2	0.09375	0.1	0.3485	0.5	0.4836	0.075	0.4583	T	C	MODIFIER
15_45122683_C/G	15:45122683	G	ENSBTAG00000016140	ENSBTAT00000069454	Transcript	intron_variant	-	-	-	-	-	IMPACT=MODIFIER;STRAND=-1;HGVSc=ENSBTAT00000069454.1:c.486+2155G>C	0.2596	0.02632	0.09375	0.4878	0.1346	0	0	0.381	0.05	G	C	MODIFIER
15_45122694_A/G	15:45122694	G	ENSBTAG00000016140	ENSBTAT00000069454	Transcript	intron_variant	-	-	-	-	-	IMPACT=MODIFIER;STRAND=-1;HGVSc=ENSBTAT00000069454.1:c.486+2144T>C	0.2966	0.2381	0.625	0.3537	0.08065	0	0	0.1667	0.04167	G	A	MODIFIER
15_45122732_G/A/T	15:45122732	A	ENSBTAG00000016140	ENSBTAT00000069454	Transcript	intron_variant	-	-	-	-	-	IMPACT=MODIFIER;STRAND=-1;HGVSc=ENSBTAT00000069454.1:c.486+2106C>T	0.1806	0.1579	0.1	0.1071	0.3846	0.5	0.5047	0.07143	0.45	T	G	MODIFIER
15_45122748_A/G	15:45122748	G	ENSBTAG00000016140	ENSBTAT00000069454	Transcript	intron_variant	-	-	-	-	-	IMPACT=MODIFIER;STRAND=-1;HGVSc=ENSBTAT00000069454.1:c.486+2090T>C	0.6102	0.3542	0.75	0.7444	0.2241	0.25	0.1774	0.8333	0.25	G	A	MODIFIER
15_45122799_T/C	15:45122799	C	ENSBTAG00000016140	ENSBTAT00000069454	Transcript	intron_variant	-	-	-	-	-	IMPACT=MODIFIER;STRAND=-1;HGVSc=ENSBTAT00000069454.1:c.486+2039A>G	0.07143	0.2143	0.1719	0	0	0	0	0	0	C	T	MODIFIER
15_45122811_A/G	15:45122811	G	ENSBTAG00000016140	ENSBTAT00000069454	Transcript	intron_variant	-	-	-	-	-	IMPACT=MODIFIER;STRAND=-1;HGVSc=ENSBTAT00000069454.1:c.486+2027T>C	0.2222	0.2917	0.2031	0.197	0	0	0	0.3913	0.1154	G	A	MODIFIER
15_45122840_T/C	15:45122840	C	ENSBTAG00000016140	ENSBTAT00000069454	Transcript	intron_variant	-	-	-	-	-	IMPACT=MODIFIER;STRAND=-1;HGVSc=ENSBTAT00000069454.1:c.486+1998A>G	0.1774	0.1154	0.03125	0.03571	0	0	0	0.3958	0.08333	C	T	MODIFIER
15_45122876_G/T	15:45122876	T	ENSBTAG00000016140	ENSBTAT00000069454	Transcript	intron_variant	-	-	-	-	-	IMPACT=MODIFIER;STRAND=-1;HGVSc=ENSBTAT00000069454.1:c.486+1962C>A	0.447	0.3077	0.7812	0.4333	0.4583	0.1667	0.2689	0.4615	0.4615	G	T	MODIFIER
15_45123048_G/A	15:45123048	A	ENSBTAG00000016140	ENSBTAT00000069454	Transcript	intron_variant	-	-	-	-	-	IMPACT=MODIFIER;STRAND=-1;HGVSc=ENSBTAT00000069454.1:c.486+1790C>T	0.25	0.02778	0.09375	0.4459	0.09091	0	0	0.4091	0.04545	A	G	MODIFIER
15_45123090_T/C	15:45123090	C	ENSBTAG00000016140	ENSBTAT00000069454	Transcript	intron_variant	-	-	-	-	-	IMPACT=MODIFIER;STRAND=-1;HGVSc=ENSBTAT00000069454.1:c.486+1748A>G	0.3396	0.6316	0.2969	0.3333	0.4375	0	0.66	0.1304	0.3889	C	T	MODIFIER
15_45123157_A/*/T	15:45123157	T	ENSBTAG00000016140	ENSBTAT00000069454	Transcript	intron_variant	-	-	-	-	-	IMPACT=MODIFIER;STRAND=-1;HGVSc=ENSBTAT00000069454.1:c.486+1681T>A	0.25	0	0.05263	0.4583	0.1364	0	0	0.3636	0	*	A	MODIFIER
15_45123168_C/T	15:45123168	T	ENSBTAG00000016140	ENSBTAT00000069454	Transcript	intron_variant	-	-	-	-	-	IMPACT=MODIFIER;STRAND=-1;HGVSc=ENSBTAT00000069454.1:c.486+1670G>A	0.2791	0.04167	0.5	0.1667	0.1562	0	0	0.1667	0	T	C	MODIFIER
15_45123200_C/G	15:45123200	G	ENSBTAG00000016140	ENSBTAT00000069454	Transcript	intron_variant	-	-	-	-	-	IMPACT=MODIFIER;STRAND=-1;HGVSc=ENSBTAT00000069454.1:c.486+1638G>C	0.25	0.03846	0.09375	0.381	0.07143	0	0	0.44	0.1429	G	C	MODIFIER
15_45123232_A/C	15:45123232	C	ENSBTAG00000016140	ENSBTAT00000069454	Transcript	intron_variant	-	-	-	-	-	IMPACT=MODIFIER;STRAND=-1;HGVSc=ENSBTAT00000069454.1:c.486+1606T>G	0.2451	0.03125	0.09375	0.5	0.1042	0	0	0.4091	0.1429	C	A	MODIFIER
15_45123235_G/A	15:45123235	A	ENSBTAG00000016140	ENSBTAT00000069454	Transcript	intron_variant	-	-	-	-	-	IMPACT=MODIFIER;STRAND=-1;HGVSc=ENSBTAT00000069454.1:c.486+1603C>T	0.2232	0.02778	0.4531	0.225	0.1136	0	0	0.2273	0.07143	A	G	MODIFIER
15_45123246_T/A	15:45123246	A	ENSBTAG00000016140	ENSBTAT00000069454	Transcript	intron_variant	-	-	-	-	-	IMPACT=MODIFIER;STRAND=-1;HGVSc=ENSBTAT00000069454.1:c.486+1592A>T	0.2281	0.1957	0.129	0.1429	0.3167	1	0.485	0.0625	0.5	A	T	MODIFIER
15_45123262_T/C	15:45123262	C	ENSBTAG00000016140	ENSBTAT00000069454	Transcript	intron_variant	-	-	-	-	-	IMPACT=MODIFIER;STRAND=-1;HGVSc=ENSBTAT00000069454.1:c.486+1576A>G	0.2404	0.02778	0.09375	0.5	0.125	0	0	0.38	0.2	C	T	MODIFIER
15_45123312_A/T	15:45123312	T	ENSBTAG00000016140	ENSBTAT00000069454	Transcript	intron_variant	-	-	-	-	-	IMPACT=MODIFIER;STRAND=-1;HGVSc=ENSBTAT00000069454.1:c.486+1526T>A	0.07547	0.2059	0.1719	0	0	0	0.004274	0	0	T	A	MODIFIER
15_45123333_G/A	15:45123333	A	ENSBTAG00000016140	ENSBTAT00000069454	Transcript	intron_variant	-	-	-	-	-	IMPACT=MODIFIER;STRAND=-1;HGVSc=ENSBTAT00000069454.1:c.486+1505C>T	0.4683	0.2368	0.7188	0.5667	0.2188	0	0.004065	0.537	0.2143	A	G	MODIFIER
15_45123343_A/T	15:45123343	T	ENSBTAG00000016140	ENSBTAT00000069454	Transcript	intron_variant	-	-	-	-	-	IMPACT=MODIFIER;STRAND=-1;HGVSc=ENSBTAT00000069454.1:c.486+1495T>A	0.07547	0.175	0.1719	0	0	0	0.004065	0	0	T	A	MODIFIER
15_45123401_G/A	15:45123401	A	ENSBTAG00000016140	ENSBTAT00000069454	Transcript	intron_variant	-	-	-	-	-	IMPACT=MODIFIER;STRAND=-1;HGVSc=ENSBTAT00000069454.1:c.486+1437C>T	0.2097	0.02174	0.4531	0.2333	0.1053	0	0	0.22	0.08333	A	G	MODIFIER
15_45123469_G/A	15:45123469	A	ENSBTAG00000016140	ENSBTAT00000069454	Transcript	intron_variant	-	-	-	-	-	IMPACT=MODIFIER;STRAND=-1;HGVSc=ENSBTAT00000069454.1:c.486+1369C>T	0.1667	0.12	0.03125	0.01667	0	0	0	0.1591	0	A	G	MODIFIER
15_45123550_A/*/T	15:45123550	T	ENSBTAG00000016140	ENSBTAT00000069454	Transcript	intron_variant	-	-	-	-	-	IMPACT=MODIFIER;STRAND=-1;HGVSc=ENSBTAT00000069454.1:c.486+1288T>A	0.1957	0	0.3333	0.2188	0.125	0	0	0.0625	0.125	*	A	MODIFIER
15_45123590_AAGACACTTATCCTG/A/GAGACACTTATCCTG	15:45123590-45123604	A	ENSBTAG00000016140	ENSBTAT00000069454	Transcript	intron_variant	-	-	-	-	-	IMPACT=MODIFIER;STRAND=-1;HGVSc=ENSBTAT00000069454.1:c.486+1234_486+1247del	0.2625	0	0.09091	0.5	0.1042	0	0	0.5	0.25	A	AAGACACTTATCCTG	MODIFIER
15_45123624_A/G	15:45123624	G	ENSBTAG00000016140	ENSBTAT00000069454	Transcript	intron_variant	-	-	-	-	-	IMPACT=MODIFIER;STRAND=-1;HGVSc=ENSBTAT00000069454.1:c.486+1214T>C	0.2797	0.2778	0.09375	0.2083	0.4444	0.75	0.7259	0.07143	0.5	G	A	MODIFIER
15_45123725_T/C	15:45123725	C	ENSBTAG00000016140	ENSBTAT00000069454	Transcript	intron_variant	-	-	-	-	-	IMPACT=MODIFIER;STRAND=-1;HGVSc=ENSBTAT00000069454.1:c.486+1113A>G	0.2258	0.025	0.09375	0.4857	0.2333	0	0	0.4483	0.2	C	T	MODIFIER
15_45123763_T/A	15:45123763	A	ENSBTAG00000016140	ENSBTAT00000069454	Transcript	intron_variant	-	-	-	-	-	IMPACT=MODIFIER;STRAND=-1;HGVSc=ENSBTAT00000069454.1:c.486+1075A>T	0.2059	0.46	0.1562	0.1562	0.4583	0.25	0.2883	0.125	0.2778	T	A	MODIFIER
15_45123848_G/T	15:45123848	T	ENSBTAG00000016140	ENSBTAT00000069454	Transcript	intron_variant	-	-	-	-	-	IMPACT=MODIFIER;STRAND=-1;HGVSc=ENSBTAT00000069454.1:c.486+990C>A	0.225	0.02083	0.4531	0.2833	0.1053	0	0	0.2308	0.125	T	G	MODIFIER
15_45123918_A/C	15:45123918	C	ENSBTAG00000016140	ENSBTAT00000069454	Transcript	intron_variant	-	-	-	-	-	IMPACT=MODIFIER;STRAND=-1;HGVSc=ENSBTAT00000069454.1:c.486+920T>G	0.2295	0.02381	0.4531	0.2931	0.08333	0	0	0.24	0.1	C	A	MODIFIER
15_45123966_A/G	15:45123966	G	ENSBTAG00000016140	ENSBTAT00000069454	Transcript	intron_variant	-	-	-	-	-	IMPACT=MODIFIER;STRAND=-1;HGVSc=ENSBTAT00000069454.1:c.486+872T>C	0.2197	0.02273	0.4531	0.2167	0.05263	0	0	0.2407	0	G	A	MODIFIER
15_45124094_T/C	15:45124094	C	ENSBTAG00000016140	ENSBTAT00000069454	Transcript	intron_variant	-	-	-	-	-	IMPACT=MODIFIER;STRAND=-1;HGVSc=ENSBTAT00000069454.1:c.486+744A>G	0.2245	0.03571	0.4531	0.2059	0.2143	0	0	0.2391	0.1667	C	T	MODIFIER
15_45124200_G/A	15:45124200	A	ENSBTAG00000016140	ENSBTAT00000069454	Transcript	intron_variant	-	-	-	-	-	IMPACT=MODIFIER;STRAND=-1;HGVSc=ENSBTAT00000069454.1:c.486+638C>T	0.2031	0.02381	0.4531	0.2333	0.125	0	0	0.1957	0.125	A	G	MODIFIER
15_45124272_G/A	15:45124272	A	ENSBTAG00000016140	ENSBTAT00000069454	Transcript	intron_variant	-	-	-	-	-	IMPACT=MODIFIER;STRAND=-1;HGVSc=ENSBTAT00000069454.1:c.486+566C>T	0.2231	0.02632	0.4531	0.3	0.1176	0	0	0.2	0.08333	A	G	MODIFIER
15_45124329_A/C	15:45124329	C	ENSBTAG00000016140	ENSBTAT00000069454	Transcript	intron_variant	-	-	-	-	-	IMPACT=MODIFIER;STRAND=-1;HGVSc=ENSBTAT00000069454.1:c.486+509T>G	0.2385	0.2727	0.09375	0.3088	0.4	0.5	0.6977	0.1346	0.5	A	C	MODIFIER
15_45124354_G/A	15:45124354	A	ENSBTAG00000016140	ENSBTAT00000069454	Transcript	intron_variant	-	-	-	-	-	IMPACT=MODIFIER;STRAND=-1;HGVSc=ENSBTAT00000069454.1:c.486+484C>T	0.25	0.3095	0.09375	0.1667	0.3913	0.5	0.6938	0.1111	0.4286	G	A	MODIFIER
15_45124495_G/A	15:45124495	A	ENSBTAG00000016140	ENSBTAT00000069454	Transcript	intron_variant	-	-	-	-	-	IMPACT=MODIFIER;STRAND=-1;HGVSc=ENSBTAT00000069454.1:c.486+343C>T	0.2377	0.42	0.3281	0.2069	0.4516	0.25	0.2863	0.1087	0.25	A	G	MODIFIER
15_45124536_A/G	15:45124536	G	ENSBTAG00000016140	ENSBTAT00000069454	Transcript	intron_variant	-	-	-	-	-	IMPACT=MODIFIER;STRAND=-1;HGVSc=ENSBTAT00000069454.1:c.486+302T>C	0.2542	0.3036	0.09375	0.1875	0.4	0.75	0.7033	0.04167	0.5	A	G	MODIFIER
15_45124615_G/C	15:45124615	C	ENSBTAG00000016140	ENSBTAT00000069454	Transcript	intron_variant	-	-	-	-	-	IMPACT=MODIFIER;STRAND=-1;HGVSc=ENSBTAT00000069454.1:c.486+223C>G	0.283	0.5625	0.3281	0.1857	0.4655	0.25	0.3008	0.2308	0.4375	C	G	MODIFIER
15_45124661_T/C	15:45124661	C	ENSBTAG00000016140	ENSBTAT00000069454	Transcript	intron_variant	-	-	-	-	-	IMPACT=MODIFIER;STRAND=-1;HGVSc=ENSBTAT00000069454.1:c.486+177A>G	0.2292	0.38	0.3281	0.1833	0.3906	0.5	0.3087	0.09091	0.35	C	T	MODIFIER
15_45124729_C/G	15:45124729	G	ENSBTAG00000016140	ENSBTAT00000069454	Transcript	intron_variant	-	-	-	-	-	IMPACT=MODIFIER;STRAND=-1;HGVSc=ENSBTAT00000069454.1:c.486+109G>C	0.2586	0.3333	0.09375	0.1765	0.4714	0.8333	0.6966	0.15	0.5	G	C	MODIFIER
15_45124730_A/G	15:45124730	G	ENSBTAG00000016140	ENSBTAT00000069454	Transcript	intron_variant	-	-	-	-	-	IMPACT=MODIFIER;STRAND=-1;HGVSc=ENSBTAT00000069454.1:c.486+108T>C	0.4386	0.0625	0.5645	0.6579	0.2167	0	0.009259	0.5192	0.125	G	A	MODIFIER
15_45124980_G/A	15:45124980	A	ENSBTAG00000016140	ENSBTAT00000069454	Transcript	intron_variant	-	-	-	-	-	IMPACT=MODIFIER;STRAND=-1;HGVSc=ENSBTAT00000069454.1:c.373-29C>T	0.2453	0.02381	0.09375	0.4091	0.1061	0	0	0.413	0.07692	A	G	MODIFIER
15_45125034_G/A	15:45125034	A	ENSBTAG00000016140	ENSBTAT00000069454	Transcript	intron_variant	-	-	-	-	-	IMPACT=MODIFIER;STRAND=-1;HGVSc=ENSBTAT00000069454.1:c.373-83C>T	0.2255	0.025	0.4531	0.25	0.08333	0	0	0.2	0.04545	A	G	MODIFIER
15_45125137_C/T	15:45125137	T	ENSBTAG00000016140	ENSBTAT00000069454	Transcript	intron_variant	-	-	-	-	-	IMPACT=MODIFIER;STRAND=-1;HGVSc=ENSBTAT00000069454.1:c.373-186G>A	0.16	0.09091	0.03125	0.02778	0	0	0	0.24	0.09091	T	C	MODIFIER
15_45125203_G/A	15:45125203	A	ENSBTAG00000016140	ENSBTAT00000069454	Transcript	intron_variant	-	-	-	-	-	IMPACT=MODIFIER;STRAND=-1;HGVSc=ENSBTAT00000069454.1:c.373-252C>T	0.2766	0.02778	0.09375	0.4432	0.1667	0	0	0.44	0.09091	A	G	MODIFIER
15_45125486_A/G	15:45125486	G	ENSBTAG00000016140	ENSBTAT00000069454	Transcript	intron_variant	-	-	-	-	-	IMPACT=MODIFIER;STRAND=-1;HGVSc=ENSBTAT00000069454.1:c.373-535T>C	0.2328	0.025	0.4531	0.2024	0.07812	0	0	0.2037	0.04167	G	A	MODIFIER
15_45125553_G/A	15:45125553	A	ENSBTAG00000016140	ENSBTAT00000069454	Transcript	intron_variant	-	-	-	-	-	IMPACT=MODIFIER;STRAND=-1;HGVSc=ENSBTAT00000069454.1:c.373-602C>T	0.2373	0.025	0.09375	0.5426	0.1774	0	0	0.45	0.09091	A	G	MODIFIER
15_45125638_C/T	15:45125638	T	ENSBTAG00000016140	ENSBTAT00000069454	Transcript	intron_variant	-	-	-	-	-	IMPACT=MODIFIER;STRAND=-1;HGVSc=ENSBTAT00000069454.1:c.373-687G>A	0.25	0.025	0.09375	0.4792	0.1571	0	0	0.4423	0.09091	T	C	MODIFIER
15_45125716_A/C	15:45125716	C	ENSBTAG00000016140	ENSBTAT00000069454	Transcript	intron_variant	-	-	-	-	-	IMPACT=MODIFIER;STRAND=-1;HGVSc=ENSBTAT00000069454.1:c.373-765T>G	0.2544	0.3269	0.09375	0.163	0.4615	0.75	0.7192	0.16	0.5385	A	C	MODIFIER
15_45125755_T/C	15:45125755	C	ENSBTAG00000016140	ENSBTAT00000069454	Transcript	intron_variant	-	-	-	-	-	IMPACT=MODIFIER;STRAND=-1;HGVSc=ENSBTAT00000069454.1:c.373-804A>G	0.25	0.3654	0.09375	0.09459	0.3286	1	0.5492	0.03448	0.5417	C	T	MODIFIER
15_45125811_C/T	15:45125811	T	ENSBTAG00000016140	ENSBTAT00000069454	Transcript	intron_variant	-	-	-	-	-	IMPACT=MODIFIER;STRAND=-1;HGVSc=ENSBTAT00000069454.1:c.373-860G>A	0.2778	0.5536	0.3281	0.2	0.3857	0	0.2901	0.1429	0.5	T	C	MODIFIER
15_45125845_T/A	15:45125845	A	ENSBTAG00000016140	ENSBTAT00000069454	Transcript	intron_variant	-	-	-	-	-	IMPACT=MODIFIER;STRAND=-1;HGVSc=ENSBTAT00000069454.1:c.373-894A>T	0.4032	0.05263	0.5469	0.5976	0.2188	0	0	0.55	0.15	A	T	MODIFIER
15_45126014_T/C	15:45126014	C	ENSBTAG00000016140	ENSBTAT00000069454	Transcript	intron_variant	-	-	-	-	-	IMPACT=MODIFIER;STRAND=-1;HGVSc=ENSBTAT00000069454.1:c.373-1063A>G	0.2258	0.02273	0.09375	0.4643	0.1618	0	0	0.4444	0.1111	C	T	MODIFIER
15_45126055_C/T	15:45126055	T	ENSBTAG00000016140	ENSBTAT00000069454	Transcript	intron_variant	-	-	-	-	-	IMPACT=MODIFIER;STRAND=-1;HGVSc=ENSBTAT00000069454.1:c.373-1104G>A	0.4355	0.6346	0.46	0.2286	0.3649	0.1667	0.3016	0.3966	0.2778	T	C	MODIFIER
15_45126078_C/A	15:45126078	A	ENSBTAG00000016140	ENSBTAT00000069454	Transcript	intron_variant	-	-	-	-	-	IMPACT=MODIFIER;STRAND=-1;HGVSc=ENSBTAT00000069454.1:c.373-1127G>T	0.2083	0.02273	0.1094	0.4767	0.1613	0	0	0.4286	0.1111	A	C	MODIFIER
15_45126257_C/A	15:45126257	A	ENSBTAG00000016140	ENSBTAT00000069454	Transcript	intron_variant	-	-	-	-	-	IMPACT=MODIFIER;STRAND=-1;HGVSc=ENSBTAT00000069454.1:c.373-1306G>T	0.2373	0.02174	0.4531	0.1757	0.1087	0	0	0.1964	0.05	A	C	MODIFIER
15_45126261_G/A	15:45126261	A	ENSBTAG00000016140	ENSBTAT00000069454	Transcript	intron_variant	-	-	-	-	-	IMPACT=MODIFIER;STRAND=-1;HGVSc=ENSBTAT00000069454.1:c.373-1310C>T	0.3983	0.6481	0.3594	0.2436	0.3636	0.25	0.2808	0.3929	0.35	A	G	MODIFIER
15_45126265_T/A	15:45126265	A	ENSBTAG00000016140	ENSBTAT00000069454	Transcript	intron_variant	-	-	-	-	-	IMPACT=MODIFIER;STRAND=-1;HGVSc=ENSBTAT00000069454.1:c.373-1314A>T	0.2719	0.5926	0.3281	0.2237	0.3636	0.25	0.2824	0.09259	0.45	A	T	MODIFIER
15_45126320_G/A	15:45126320	A	ENSBTAG00000016140	ENSBTAT00000069454	Transcript	intron_variant	-	-	-	-	-	IMPACT=MODIFIER;STRAND=-1;HGVSc=ENSBTAT00000069454.1:c.373-1369C>T	0.2458	0.3571	0.09375	0.2179	0.4516	0.75	0.7132	0.16	0.4545	G	A	MODIFIER
15_45126379_T/A	15:45126379	A	ENSBTAG00000016140	ENSBTAT00000069454	Transcript	intron_variant	-	-	-	-	-	IMPACT=MODIFIER;STRAND=-1;HGVSc=ENSBTAT00000069454.1:c.373-1428A>T	0.2193	0.025	0.4531	0.3429	0.08929	0	0	0.2167	0.07143	A	T	MODIFIER
15_45126399_C/T	15:45126399	T	ENSBTAG00000016140	ENSBTAT00000069454	Transcript	intron_variant	-	-	-	-	-	IMPACT=MODIFIER;STRAND=-1;HGVSc=ENSBTAT00000069454.1:c.373-1448G>A	0.2414	0.02273	0.4531	0.3636	0.08696	0	0	0.2167	0.08333	T	C	MODIFIER
15_45126423_G/A	15:45126423	A	ENSBTAG00000016140	ENSBTAT00000069454	Transcript	intron_variant	-	-	-	-	-	IMPACT=MODIFIER;STRAND=-1;HGVSc=ENSBTAT00000069454.1:c.373-1472C>T	0.4	0.6852	0.3594	0.2656	0.3889	0.25	0.2962	0.3704	0.3889	A	G	MODIFIER
15_45126430_G/T	15:45126430	T	ENSBTAG00000016140	ENSBTAT00000069454	Transcript	intron_variant	-	-	-	-	-	IMPACT=MODIFIER;STRAND=-1;HGVSc=ENSBTAT00000069454.1:c.373-1479C>A	0.4044	0.6607	0.3594	0.197	0.3889	0.1667	0.2939	0.4074	0.2778	T	G	MODIFIER
15_45126499_T/C	15:45126499	C	ENSBTAG00000016140	ENSBTAT00000069454	Transcript	intron_variant	-	-	-	-	-	IMPACT=MODIFIER;STRAND=-1;HGVSc=ENSBTAT00000069454.1:c.373-1548A>G	0.4403	0.64	0.3594	0.2581	0.431	0.25	0.2969	0.375	0.4444	C	T	MODIFIER
15_45126535_A/G/*	15:45126535	G	ENSBTAG00000016140	ENSBTAT00000069454	Transcript	intron_variant	-	-	-	-	-	IMPACT=MODIFIER;STRAND=-1;HGVSc=ENSBTAT00000069454.1:c.373-1584T>C	0.4375	0.5833	0.55	0.5	0.5	0	0.2438	0.4583	0.5	A	*	MODIFIER
15_45126536_A/G/*	15:45126536	G	ENSBTAG00000016140	ENSBTAT00000069454	Transcript	intron_variant	-	-	-	-	-	IMPACT=MODIFIER;STRAND=-1;HGVSc=ENSBTAT00000069454.1:c.373-1585T>C	0.3889	0.04167	0.2	0.5606	0.2105	0	0	0.5217	0.1429	G	A	MODIFIER
15_45126671_T/A	15:45126671	A	ENSBTAG00000016140	ENSBTAT00000069454	Transcript	intron_variant	-	-	-	-	-	IMPACT=MODIFIER;STRAND=-1;HGVSc=ENSBTAT00000069454.1:c.373-1720A>T	0.2321	0.02778	0.4531	0.2073	0.09259	0	0	0.1538	0.04545	A	T	MODIFIER
15_45126674_G/A	15:45126674	A	ENSBTAG00000016140	ENSBTAT00000069454	Transcript	intron_variant	-	-	-	-	-	IMPACT=MODIFIER;STRAND=-1;HGVSc=ENSBTAT00000069454.1:c.373-1723C>T	0.2241	0.02778	0.09375	0.5341	0.1042	0	0	0.4138	0.08333	A	G	MODIFIER
15_45126712_G/A	15:45126712	A	ENSBTAG00000016140	ENSBTAT00000069454	Transcript	intron_variant	-	-	-	-	-	IMPACT=MODIFIER;STRAND=-1;HGVSc=ENSBTAT00000069454.1:c.373-1761C>T	0.4032	0.6538	0.3594	0.2262	0.3382	0.25	0.2868	0.4444	0.45	G	A	MODIFIER
15_45126759_C/G	15:45126759	G	ENSBTAG00000016140	ENSBTAT00000069454	Transcript	intron_variant	-	-	-	-	-	IMPACT=MODIFIER;STRAND=-1;HGVSc=ENSBTAT00000069454.1:c.373-1808G>C	0.2636	0.32	0.09375	0.1765	0.5345	0.75	0.7115	0.1522	0.5	G	C	MODIFIER
15_45126815_A/T	15:45126815	T	ENSBTAG00000016140	ENSBTAT00000069454	Transcript	intron_variant	-	-	-	-	-	IMPACT=MODIFIER;STRAND=-1;HGVSc=ENSBTAT00000069454.1:c.373-1864T>A	0.2358	0.02941	0.4531	0.2424	0.07812	0	0	0.2143	0.04545	T	A	MODIFIER
15_45126854_A/G	15:45126854	G	ENSBTAG00000016140	ENSBTAT00000069454	Transcript	intron_variant	-	-	-	-	-	IMPACT=MODIFIER;STRAND=-1;HGVSc=ENSBTAT00000069454.1:c.373-1903T>C	0.4224	0.05556	0.5469	0.5889	0.25	0	0	0.5645	0.125	G	A	MODIFIER
15_45127081_T/C	15:45127081	C	ENSBTAG00000016140	ENSBTAT00000069454	Transcript	intron_variant	-	-	-	-	-	IMPACT=MODIFIER;STRAND=-1;HGVSc=ENSBTAT00000069454.1:c.372+1984A>G	0.3923	0.04545	0.5469	0.5789	0.2188	0	0	0.4643	0.125	C	T	MODIFIER
15_45127138_T/C	15:45127138	C	ENSBTAG00000016140	ENSBTAT00000069454	Transcript	intron_variant	-	-	-	-	-	IMPACT=MODIFIER;STRAND=-1;HGVSc=ENSBTAT00000069454.1:c.372+1927A>G	0.2368	0.375	0.3281	0.2368	0.3919	0.25	0.2907	0.1111	0.2917	T	C	MODIFIER
15_45127206_C/T	15:45127206	T	ENSBTAG00000016140	ENSBTAT00000069454	Transcript	intron_variant	-	-	-	-	-	IMPACT=MODIFIER;STRAND=-1;HGVSc=ENSBTAT00000069454.1:c.372+1859G>A	0.2368	0.02174	0.09375	0.4286	0.1094	0	0	0.4259	0.08333	T	C	MODIFIER
15_45127262_C/T	15:45127262	T	ENSBTAG00000016140	ENSBTAT00000069454	Transcript	intron_variant	-	-	-	-	-	IMPACT=MODIFIER;STRAND=-1;HGVSc=ENSBTAT00000069454.1:c.372+1803G>A	0.2458	0.02174	0.4531	0.2625	0.07576	0	0	0.1852	0.0625	T	C	MODIFIER
15_45127300_G/A	15:45127300	A	ENSBTAG00000016140	ENSBTAT00000069454	Transcript	intron_variant	-	-	-	-	-	IMPACT=MODIFIER;STRAND=-1;HGVSc=ENSBTAT00000069454.1:c.372+1765C>T	0.45	0.6	0.3333	0.07143	0	0	0	0.02941	0	A	G	MODIFIER
15_45127358_C/T	15:45127358	T	ENSBTAG00000016140	ENSBTAT00000069454	Transcript	intron_variant	-	-	-	-	-	IMPACT=MODIFIER;STRAND=-1;HGVSc=ENSBTAT00000069454.1:c.372+1707G>A	0.425	0.6875	0.3594	0.2794	0.4714	0.25	0.2992	0.3684	0.375	T	C	MODIFIER
15_45127427_C/A	15:45127427	A	ENSBTAG00000016140	ENSBTAT00000069454	Transcript	intron_variant	-	-	-	-	-	IMPACT=MODIFIER;STRAND=-1;HGVSc=ENSBTAT00000069454.1:c.372+1638G>T	0.4224	0.6667	0.371	0.2941	0.4839	0.25	0.3472	0.4783	0.4375	A	C	MODIFIER
15_45127459_G/A	15:45127459	A	ENSBTAG00000016140	ENSBTAT00000069454	Transcript	intron_variant	-	-	-	-	-	IMPACT=MODIFIER;STRAND=-1;HGVSc=ENSBTAT00000069454.1:c.372+1606C>T	0.2453	0.02381	0.4531	0.2794	0.1136	0	0	0.2222	0.05	A	G	MODIFIER
15_45127522_A/C	15:45127522	C	ENSBTAG00000016140	ENSBTAT00000069454	Transcript	intron_variant	-	-	-	-	-	IMPACT=MODIFIER;STRAND=-1;HGVSc=ENSBTAT00000069454.1:c.372+1543T>G	0.2544	0.3519	0.09375	0.1667	0.4306	0.75	0.7	0.1667	0.4167	A	C	MODIFIER
15_45127525_A/G	15:45127525	G	ENSBTAG00000016140	ENSBTAT00000069454	Transcript	intron_variant	-	-	-	-	-	IMPACT=MODIFIER;STRAND=-1;HGVSc=ENSBTAT00000069454.1:c.372+1540T>C	0.2455	0.02778	0.4531	0.2361	0.09615	0	0	0.16	0.04545	G	A	MODIFIER
15_45127601_G/A	15:45127601	A	ENSBTAG00000016140	ENSBTAT00000069454	Transcript	intron_variant	-	-	-	-	-	IMPACT=MODIFIER;STRAND=-1;HGVSc=ENSBTAT00000069454.1:c.372+1464C>T	0.2027	0.1429	0.08333	0.03125	0	0	0	0.3103	0.04167	A	G	MODIFIER
15_45127615_T/C	15:45127615	C	ENSBTAG00000016140	ENSBTAT00000069454	Transcript	intron_variant	-	-	-	-	-	IMPACT=MODIFIER;STRAND=-1;HGVSc=ENSBTAT00000069454.1:c.372+1450A>G	0.2414	0.3333	0.09375	0.1711	0.4853	0.5	0.7115	0.1786	0.5455	T	C	MODIFIER
15_45127649_A/G	15:45127649	G	ENSBTAG00000016140	ENSBTAT00000069454	Transcript	intron_variant	-	-	-	-	-	IMPACT=MODIFIER;STRAND=-1;HGVSc=ENSBTAT00000069454.1:c.372+1416T>C	0.25	0.02174	0.09375	0.4674	0.1774	0	0	0.4615	0.09091	G	A	MODIFIER
15_45127733_T/C	15:45127733	C	ENSBTAG00000016140	ENSBTAT00000069454	Transcript	intron_variant	-	-	-	-	-	IMPACT=MODIFIER;STRAND=-1;HGVSc=ENSBTAT00000069454.1:c.372+1332A>G	0.1961	0.1429	0.03125	0.01724	0	0	0	0.01667	0	C	T	MODIFIER
15_45127747_T/C	15:45127747	C	ENSBTAG00000016140	ENSBTAT00000069454	Transcript	intron_variant	-	-	-	-	-	IMPACT=MODIFIER;STRAND=-1;HGVSc=ENSBTAT00000069454.1:c.372+1318A>G	0.2458	0.02632	0.09375	0.4419	0.125	0	0	0.4828	0.125	C	T	MODIFIER
15_45127857_A/G	15:45127857	G	ENSBTAG00000016140	ENSBTAT00000069454	Transcript	intron_variant	-	-	-	-	-	IMPACT=MODIFIER;STRAND=-1;HGVSc=ENSBTAT00000069454.1:c.372+1208T>C	0.5538	0.6346	0.4531	0.5532	0.4375	0.1667	0.2799	0.6667	0.4231	A	G	MODIFIER
15_45128035_G/A	15:45128035	A	ENSBTAG00000016140	ENSBTAT00000069454	Transcript	intron_variant	-	-	-	-	-	IMPACT=MODIFIER;STRAND=-1;HGVSc=ENSBTAT00000069454.1:c.372+1030C>T	0.18	0.2857	0.125	0.1538	0.3485	0.5	0.6231	0.04	0.5	A	G	MODIFIER
15_45128126_C/A	15:45128126	A	ENSBTAG00000016140	ENSBTAT00000069454	Transcript	intron_variant	-	-	-	-	-	IMPACT=MODIFIER;STRAND=-1;HGVSc=ENSBTAT00000069454.1:c.372+939G>T	0.2241	0.02632	0.4531	0.2436	0.07407	0	0	0.1964	0.0625	A	C	MODIFIER
15_45128229_T/C	15:45128229	C	ENSBTAG00000016140	ENSBTAT00000069454	Transcript	intron_variant	-	-	-	-	-	IMPACT=MODIFIER;STRAND=-1;HGVSc=ENSBTAT00000069454.1:c.372+836A>G	0.2414	0.02273	0.4531	0.234	0.07143	0	0	0.2115	0.04545	C	T	MODIFIER
15_45128231_C/T	15:45128231	T	ENSBTAG00000016140	ENSBTAT00000069454	Transcript	intron_variant	-	-	-	-	-	IMPACT=MODIFIER;STRAND=-1;HGVSc=ENSBTAT00000069454.1:c.372+834G>A	0.2414	0.02273	0.4531	0.2283	0.06452	0	0	0.2037	0.04545	T	C	MODIFIER
15_45128288_G/T	15:45128288	T	ENSBTAG00000016140	ENSBTAT00000069454	Transcript	intron_variant	-	-	-	-	-	IMPACT=MODIFIER;STRAND=-1;HGVSc=ENSBTAT00000069454.1:c.372+777C>A	0.3231	0.3167	0.5312	0.4255	0.5139	0.8333	0.6298	0.3103	0.45	G	T	MODIFIER
15_45128302_G/A	15:45128302	A	ENSBTAG00000016140	ENSBTAT00000069454	Transcript	intron_variant	-	-	-	-	-	IMPACT=MODIFIER;STRAND=-1;HGVSc=ENSBTAT00000069454.1:c.372+763C>T	0.125	0.2833	0.09375	0.2093	0.4459	0.8333	0.637	0.03333	0.4545	G	A	MODIFIER
15_45128316_G/A	15:45128316	A	ENSBTAG00000016140	ENSBTAT00000069454	Transcript	intron_variant	-	-	-	-	-	IMPACT=MODIFIER;STRAND=-1;HGVSc=ENSBTAT00000069454.1:c.372+749C>T	0.1636	0.3036	0.09375	0.3182	0.4583	0.8333	0.6412	0.1667	0.5385	A	G	MODIFIER
15_45128325_G/T	15:45128325	T	ENSBTAG00000016140	ENSBTAT00000069454	Transcript	intron_variant	-	-	-	-	-	IMPACT=MODIFIER;STRAND=-1;HGVSc=ENSBTAT00000069454.1:c.372+740C>A	0.3231	0.3103	0.5469	0.4574	0.5263	0.75	0.645	0.3462	0.5417	G	T	MODIFIER
15_45128435_T/C	15:45128435	C	ENSBTAG00000016140	ENSBTAT00000069454	Transcript	intron_variant	-	-	-	-	-	IMPACT=MODIFIER;STRAND=-1;HGVSc=ENSBTAT00000069454.1:c.372+630A>G	0.1518	0.25	0.09375	0.1324	0.3387	1	0.4808	0.03846	0.4615	C	T	MODIFIER
15_45128447_A/G	15:45128447	G	ENSBTAG00000016140	ENSBTAT00000069454	Transcript	intron_variant	-	-	-	-	-	IMPACT=MODIFIER;STRAND=-1;HGVSc=ENSBTAT00000069454.1:c.372+618T>C	0.3534	0.2679	0.5469	0.4643	0.4714	0.8333	0.6364	0.3077	0.4583	G	A	MODIFIER
15_45128534_G/A	15:45128534	A	ENSBTAG00000016140	ENSBTAT00000069454	Transcript	intron_variant	-	-	-	-	-	IMPACT=MODIFIER;STRAND=-1;HGVSc=ENSBTAT00000069454.1:c.372+531C>T	0.1759	0.1111	0.03125	0.01316	0	0	0	0.02083	0	A	G	MODIFIER
15_45128578_A/G	15:45128578	G	ENSBTAG00000016140	ENSBTAT00000069454	Transcript	intron_variant	-	-	-	-	-	IMPACT=MODIFIER;STRAND=-1;HGVSc=ENSBTAT00000069454.1:c.372+487T>C	0.3203	0.2857	0.5469	0.4479	0.5143	0.8333	0.6231	0.3571	0.5	A	G	MODIFIER
15_45128628_A/G	15:45128628	G	ENSBTAG00000016140	ENSBTAT00000069454	Transcript	intron_variant	-	-	-	-	-	IMPACT=MODIFIER;STRAND=-1;HGVSc=ENSBTAT00000069454.1:c.372+437T>C	0.4831	0.6964	0.3594	0.2317	0.4143	0	0.3664	0.3846	0.4231	G	A	MODIFIER
15_45128793_C/T	15:45128793	T	ENSBTAG00000016140	ENSBTAT00000069454	Transcript	intron_variant	-	-	-	-	-	IMPACT=MODIFIER;STRAND=-1;HGVSc=ENSBTAT00000069454.1:c.372+272G>A	0.4732	0.6538	0.3594	0.2069	0.2576	0	0.2419	0.3333	0.3333	T	C	MODIFIER
15_45128800_A/C	15:45128800	C	ENSBTAG00000016140	ENSBTAT00000069454	Transcript	intron_variant	-	-	-	-	-	IMPACT=MODIFIER;STRAND=-1;HGVSc=ENSBTAT00000069454.1:c.372+265T>G	0.6574	0.7	0.4531	0.5465	0.375	0.25	0.248	0.6591	0.3846	C	A	MODIFIER
15_45128925_C/T	15:45128925	T	ENSBTAG00000016140	ENSBTAT00000069454	Transcript	intron_variant	-	-	-	-	-	IMPACT=MODIFIER;STRAND=-1;HGVSc=ENSBTAT00000069454.1:c.372+140G>A	0.1939	0.119	0.03125	0.01351	0	0	0	0.01724	0	T	C	MODIFIER
15_45128967_G/A	15:45128967	A	ENSBTAG00000016140	ENSBTAT00000069454	Transcript	intron_variant	-	-	-	-	-	IMPACT=MODIFIER;STRAND=-1;HGVSc=ENSBTAT00000069454.1:c.372+98C>T	0.2328	0.02273	0.4531	0.2326	0.08065	0	0	0.2407	0.04545	A	G	MODIFIER
15_45128994_C/T	15:45128994	T	ENSBTAG00000016140	ENSBTAT00000069454	Transcript	intron_variant	-	-	-	-	-	IMPACT=MODIFIER;STRAND=-1;HGVSc=ENSBTAT00000069454.1:c.372+71G>A	0.4769	0.7407	0.3594	0.2	0.2714	0.25	0.2619	0.3889	0.3077	T	C	MODIFIER
15_45129015_T/C	15:45129015	C	ENSBTAG00000016140	ENSBTAT00000069454	Transcript	intron_variant	-	-	-	-	-	IMPACT=MODIFIER;STRAND=-1;HGVSc=ENSBTAT00000069454.1:c.372+50A>G	0.1754	0.2308	0.09375	0.2105	0.4394	1	0.7287	0.05172	0.5714	T	C	MODIFIER
15_45129016_G/A	15:45129016	A	ENSBTAG00000016140	ENSBTAT00000069454	Transcript	intron_variant	-	-	-	-	-	IMPACT=MODIFIER;STRAND=-1;HGVSc=ENSBTAT00000069454.1:c.372+49C>T	0.2315	0.02174	0.09375	0.4222	0.1364	0	0	0.4815	0.07143	A	G	MODIFIER
15_45129116_A/G	15:45129116	G	ENSBTAG00000016140	ENSBTAT00000069454	Transcript	synonymous_variant	668	321	107	Y	taT/taC	IMPACT=LOW;STRAND=-1;HGVSc=ENSBTAT00000069454.1:c.321T>C;HGVSp=ENSBTAP00000065725.1:p.Tyr107%3D	0.4196	0.72	0.3594	0.1667	0.1833	0.5	0.0935	0.3966	0.2308	G	A	LOW
15_45129126_T/C	15:45129126	C	ENSBTAG00000016140	ENSBTAT00000069454	Transcript	missense_variant	658	311	104	N/S	aAt/aGt	IMPACT=MODERATE;STRAND=-1;HGVSc=ENSBTAT00000069454.1:c.311A>G;HGVSp=ENSBTAP00000065725.1:p.Asn104Ser	0.2281	0.025	0.09375	0.4333	0.125	0	0	0.4688	0.1	C	T	MODERATE
15_45129225_A/T	15:45129225	T	ENSBTAG00000016140	ENSBTAT00000069454	Transcript	intron_variant	-	-	-	-	-	IMPACT=MODIFIER;STRAND=-1;HGVSc=ENSBTAT00000069454.1:c.280-68T>A	0.2414	0.02174	0.09375	0.4583	0.1029	0	0	0.4833	0.07692	T	A	MODIFIER
15_45129275_C/T	15:45129275	T	ENSBTAG00000016140	ENSBTAT00000069454	Transcript	intron_variant	-	-	-	-	-	IMPACT=MODIFIER;STRAND=-1;HGVSc=ENSBTAT00000069454.1:c.280-118G>A	0.2581	0.3	0.03125	0.09211	0.08824	0	0.1202	0.3929	0.2083	T	C	MODIFIER
15_45129458_T/C	15:45129458	C	ENSBTAG00000016140	ENSBTAT00000069454	Transcript	intron_variant	-	-	-	-	-	IMPACT=MODIFIER;STRAND=-1;HGVSc=ENSBTAT00000069454.1:c.280-301A>G	0.25	0.02632	0.09375	0.47	0.06897	0	0	0.4348	0.07143	C	T	MODIFIER
15_45129484_T/G	15:45129484	G	ENSBTAG00000016140	ENSBTAT00000069454	Transcript	intron_variant	-	-	-	-	-	IMPACT=MODIFIER;STRAND=-1;HGVSc=ENSBTAT00000069454.1:c.280-327A>C	0.2647	0.3182	0.0625	0.04545	0	0	0.008547	0.3077	0.1154	G	T	MODIFIER
15_45129501_G/T	15:45129501	T	ENSBTAG00000016140	ENSBTAT00000069454	Transcript	intron_variant	-	-	-	-	-	IMPACT=MODIFIER;STRAND=-1;HGVSc=ENSBTAT00000069454.1:c.280-344C>A	0.2	0.025	0.4531	0.2763	0.07812	0	0	0.2414	0.03571	T	G	MODIFIER
15_45129506_C/T	15:45129506	T	ENSBTAG00000016140	ENSBTAT00000069454	Transcript	intron_variant	-	-	-	-	-	IMPACT=MODIFIER;STRAND=-1;HGVSc=ENSBTAT00000069454.1:c.280-349G>A	0.4231	0.05	0.5469	0.6042	0.1452	0	0	0.5517	0.1071	T	C	MODIFIER
15_45129507_G/A	15:45129507	A	ENSBTAG00000016140	ENSBTAT00000069454	Transcript	intron_variant	-	-	-	-	-	IMPACT=MODIFIER;STRAND=-1;HGVSc=ENSBTAT00000069454.1:c.280-350C>T	0.1633	0.1087	0.03125	0.02778	0	0	0	0.2963	0.1154	A	G	MODIFIER
15_45129526_G/T	15:45129526	T	ENSBTAG00000016140	ENSBTAT00000069454	Transcript	intron_variant	-	-	-	-	-	IMPACT=MODIFIER;STRAND=-1;HGVSc=ENSBTAT00000069454.1:c.280-369C>A	0.26	0.025	0.09375	0.4667	0.09091	0	0	0.4688	0.07692	T	G	MODIFIER
15_45129527_G/A	15:45129527	A	ENSBTAG00000016140	ENSBTAT00000069454	Transcript	intron_variant	-	-	-	-	-	IMPACT=MODIFIER;STRAND=-1;HGVSc=ENSBTAT00000069454.1:c.280-370C>T	0.26	0.025	0.09677	0.4667	0.09091	0	0	0.4688	0.07143	A	G	MODIFIER
15_45129534_T/C	15:45129534	C	ENSBTAG00000016140	ENSBTAT00000069454	Transcript	intron_variant	-	-	-	-	-	IMPACT=MODIFIER;STRAND=-1;HGVSc=ENSBTAT00000069454.1:c.280-377A>G	0.05	0	0.125	0	0.03226	0	0.1429	0	0	C	T	MODIFIER
15_45129615_C/T	15:45129615	T	ENSBTAG00000016140	ENSBTAT00000069454	Transcript	intron_variant	-	-	-	-	-	IMPACT=MODIFIER;STRAND=-1;HGVSc=ENSBTAT00000069454.1:c.280-458G>A	0.2	0.1957	0.03125	0.04412	0.01471	0	0.06198	0.3148	0.07143	T	C	MODIFIER
15_45129666_G/T	15:45129666	T	ENSBTAG00000016140	ENSBTAT00000069454	Transcript	intron_variant	-	-	-	-	-	IMPACT=MODIFIER;STRAND=-1;HGVSc=ENSBTAT00000069454.1:c.280-509C>A	0.2155	0.25	0.03125	0.05714	0.01667	0	0.02137	0.34	0.08333	T	G	MODIFIER
15_45129680_G/A	15:45129680	A	ENSBTAG00000016140	ENSBTAT00000069454	Transcript	intron_variant	-	-	-	-	-	IMPACT=MODIFIER;STRAND=-1;HGVSc=ENSBTAT00000069454.1:c.280-523C>T	0.1885	0.02273	0.4531	0.2778	0.07576	0	0	0.1667	0	A	G	MODIFIER
15_45129700_T/C	15:45129700	C	ENSBTAG00000016140	ENSBTAT00000069454	Transcript	intron_variant	-	-	-	-	-	IMPACT=MODIFIER;STRAND=-1;HGVSc=ENSBTAT00000069454.1:c.280-543A>G	0.2	0.2308	0.03125	0.03448	0.25	0.25	0.1855	0.075	0.3929	C	T	MODIFIER
15_45130060_A/G	15:45130060	G	ENSBTAG00000016140	ENSBTAT00000069454	Transcript	intron_variant	-	-	-	-	-	IMPACT=MODIFIER;STRAND=-1;HGVSc=ENSBTAT00000069454.1:c.280-903T>C	0.575	0.6	0.7344	0.4146	0.4706	0.25	0.3615	0.56	0.7857	G	A	MODIFIER
15_45130062_A/G	15:45130062	G	ENSBTAG00000016140	ENSBTAT00000069454	Transcript	intron_variant	-	-	-	-	-	IMPACT=MODIFIER;STRAND=-1;HGVSc=ENSBTAT00000069454.1:c.280-905T>C	0.4661	0.5357	0.7031	0.2838	0.4706	0.25	0.3615	0.3	0.7308	G	A	MODIFIER
15_45130171_G/A	15:45130171	A	ENSBTAG00000016140	ENSBTAT00000069454	Transcript	intron_variant	-	-	-	-	-	IMPACT=MODIFIER;STRAND=-1;HGVSc=ENSBTAT00000069454.1:c.280-1014C>T	0.3017	0.4138	0.3906	0.225	0.3529	0.75	0.5504	0.2419	0.2143	G	A	MODIFIER
15_45130420_C/T	15:45130420	T	ENSBTAG00000016140	ENSBTAT00000069454	Transcript	intron_variant	-	-	-	-	-	IMPACT=MODIFIER;STRAND=-1;HGVSc=ENSBTAT00000069454.1:c.280-1263G>A	0.3898	0.44	0.125	0.6579	0.4333	0.25	0.3968	0.5577	0.6667	T	C	MODIFIER
15_45130541_C/T	15:45130541	T	ENSBTAG00000016140	ENSBTAT00000069454	Transcript	intron_variant	-	-	-	-	-	IMPACT=MODIFIER;STRAND=-1;HGVSc=ENSBTAT00000069454.1:c.280-1384G>A	0.25	0.3462	0.371	0.1892	0.4062	0.5	0.6069	0.09615	0.2273	C	T	MODIFIER
15_45130725_T/C	15:45130725	C	ENSBTAG00000016140	ENSBTAT00000069454	Transcript	intron_variant	-	-	-	-	-	IMPACT=MODIFIER;STRAND=-1;HGVSc=ENSBTAT00000069454.1:c.280-1568A>G	0.25	0.02778	0.09375	0.4875	0.1154	0	0.1	0.431	0	C	T	MODIFIER
15_45130965_A/C	15:45130965	C	ENSBTAG00000016140	ENSBTAT00000069454	Transcript	intron_variant	-	-	-	-	-	IMPACT=MODIFIER;STRAND=-1;HGVSc=ENSBTAT00000069454.1:c.280-1808T>G	0.09615	0	0.1333	0.02	0.01724	0	0.07339	0.01923	0	C	A	MODIFIER
15_45131042_T/A	15:45131042	A	ENSBTAG00000016140	ENSBTAT00000069454	Transcript	intron_variant	-	-	-	-	-	IMPACT=MODIFIER;STRAND=-1;HGVSc=ENSBTAT00000069454.1:c.280-1885A>T	0.3065	0.3929	0.3833	0.2031	0.3594	0.5	0.6	0.24	0.2083	T	A	MODIFIER
15_45131235_T/C	15:45131235	C	ENSBTAG00000016140	ENSBTAT00000069454	Transcript	intron_variant	-	-	-	-	-	IMPACT=MODIFIER;STRAND=-1;HGVSc=ENSBTAT00000069454.1:c.280-2078A>G	0.2273	0.4423	0.03125	0.197	0.4531	0.5	0.3031	0.05357	0.6538	C	T	MODIFIER
15_45131383_C/T	15:45131383	T	ENSBTAG00000016140	ENSBTAT00000069454	Transcript	intron_variant	-	-	-	-	-	IMPACT=MODIFIER;STRAND=-1;HGVSc=ENSBTAT00000069454.1:c.280-2226G>A	0.2193	0.4833	0.03125	0.1778	0.5303	0.5	0.3182	0.05	0.5909	T	C	MODIFIER
15_45131442_T/C	15:45131442	C	ENSBTAG00000016140	ENSBTAT00000069454	Transcript	intron_variant	-	-	-	-	-	IMPACT=MODIFIER;STRAND=-1;HGVSc=ENSBTAT00000069454.1:c.280-2285A>G	0.2203	0.02273	0.09375	0.41	0.08621	0	0.09302	0.4394	0.09091	C	T	MODIFIER
15_45131493_A/C	15:45131493	C	ENSBTAG00000016140	ENSBTAT00000069454	Transcript	intron_variant	-	-	-	-	-	IMPACT=MODIFIER;STRAND=-1;HGVSc=ENSBTAT00000069454.1:c.280-2336T>G	0.2264	0.02778	0.09375	0.5106	0.1207	0	0.09677	0.5192	0.09091	C	A	MODIFIER
15_45131546_T/C	15:45131546	C	ENSBTAG00000016140	ENSBTAT00000069454	Transcript	intron_variant	-	-	-	-	-	IMPACT=MODIFIER;STRAND=-1;HGVSc=ENSBTAT00000069454.1:c.280-2389A>G	0.5149	0.5227	0.1562	0.6389	0.629	0.5	0.4055	0.7414	0.7692	C	T	MODIFIER
15_45131685_G/A	15:45131685	A	ENSBTAG00000016140	ENSBTAT00000069454	Transcript	intron_variant	-	-	-	-	-	IMPACT=MODIFIER;STRAND=-1;HGVSc=ENSBTAT00000069454.1:c.280-2528C>T	0.1981	0.4074	0.03125	0.1163	0.3529	0	0.2302	0.06818	0.5	A	G	MODIFIER
15_45131748_T/G/A	15:45131748	G	ENSBTAG00000016140	ENSBTAT00000069454	Transcript	intron_variant	-	-	-	-	-	IMPACT=MODIFIER;STRAND=-1;HGVSc=ENSBTAT00000069454.1:c.280-2591A>C	0.2738	0.2143	0.4	0.2059	0.55	0	0.9135	0.1458	0.5	T	G	MODIFIER
15_45131760_T/A	15:45131760	A	ENSBTAG00000016140	ENSBTAT00000069454	Transcript	intron_variant	-	-	-	-	-	IMPACT=MODIFIER;STRAND=-1;HGVSc=ENSBTAT00000069454.1:c.280-2603A>T	0.1441	0.1136	0.03125	0.01351	0	0	0	0.01724	0	A	T	MODIFIER
15_45131799_G/C	15:45131799	C	ENSBTAG00000016140	ENSBTAT00000069454	Transcript	intron_variant	-	-	-	-	-	IMPACT=MODIFIER;STRAND=-1;HGVSc=ENSBTAT00000069454.1:c.280-2642C>G	0.1518	0.1429	0.03125	0.0303	0.01786	0	0	0.3226	0.125	C	G	MODIFIER
15_45131894_A/G	15:45131894	G	ENSBTAG00000016140	ENSBTAT00000069454	Transcript	intron_variant	-	-	-	-	-	IMPACT=MODIFIER;STRAND=-1;HGVSc=ENSBTAT00000069454.1:c.280-2737T>C	0.2456	0.02381	0.09375	0.4419	0.16	0	0.09756	0.4643	0.1111	G	A	MODIFIER
15_45131945_G/A	15:45131945	A	ENSBTAG00000016140	ENSBTAT00000069454	Transcript	intron_variant	-	-	-	-	-	IMPACT=MODIFIER;STRAND=-1;HGVSc=ENSBTAT00000069454.1:c.280-2788C>T	0.1389	0.3043	0.03125	0.1406	0.3333	0.5	0.1654	0.03571	0.45	A	G	MODIFIER
15_45132073_C/T	15:45132073	T	ENSBTAG00000016140	ENSBTAT00000069454	Transcript	intron_variant	-	-	-	-	-	IMPACT=MODIFIER;STRAND=-1;HGVSc=ENSBTAT00000069454.1:c.280-2916G>A	0.1583	0.1304	0.03125	0.03704	0	0	0	0.2885	0.15	T	C	MODIFIER
15_45132185_C/T	15:45132185	T	ENSBTAG00000016140	ENSBTAT00000069454	Transcript	intron_variant	-	-	-	-	-	IMPACT=MODIFIER;STRAND=-1;HGVSc=ENSBTAT00000069454.1:c.280-3028G>A	0.3077	0.463	0.3906	0.2083	0.38	0.5	0.6053	0.09259	0.4286	C	T	MODIFIER
15_45132356_A/G	15:45132356	G	ENSBTAG00000016140	ENSBTAT00000069454	Transcript	intron_variant	-	-	-	-	-	IMPACT=MODIFIER;STRAND=-1;HGVSc=ENSBTAT00000069454.1:c.280-3199T>C	0.2232	0.02632	0.09375	0.4756	0.08	0	0.09917	0.4423	0.1429	G	A	MODIFIER
15_45132566_T/C	15:45132566	C	ENSBTAG00000016140	ENSBTAT00000069454	Transcript	intron_variant	-	-	-	-	-	IMPACT=MODIFIER;STRAND=-1;HGVSc=ENSBTAT00000069454.1:c.280-3409A>G	0.2368	0.025	0.09375	0.5125	0.119	0	0.09449	0.4516	0.125	C	T	MODIFIER
15_45132584_T/G	15:45132584	G	ENSBTAG00000016140	ENSBTAT00000069454	Transcript	intron_variant	-	-	-	-	-	IMPACT=MODIFIER;STRAND=-1;HGVSc=ENSBTAT00000069454.1:c.280-3427A>C	0.2288	0.025	0.09375	0.4891	0.1071	0	0.09302	0.4667	0.125	G	T	MODIFIER
15_45132627_C/T	15:45132627	T	ENSBTAG00000016140	ENSBTAT00000069454	Transcript	intron_variant	-	-	-	-	-	IMPACT=MODIFIER;STRAND=-1;HGVSc=ENSBTAT00000069454.1:c.280-3470G>A	0.2031	0.4583	0.03125	0.2241	0.5312	0.5	0.3182	0.05357	0.45	T	C	MODIFIER
15_45132797_G/C	15:45132797	C	ENSBTAG00000016140	ENSBTAT00000069454	Transcript	intron_variant	-	-	-	-	-	IMPACT=MODIFIER;STRAND=-1;HGVSc=ENSBTAT00000069454.1:c.280-3640C>G	0.1417	0.1429	0.03125	0.01562	0	0	0	0.01613	0	C	G	MODIFIER
15_45132809_T/G	15:45132809	G	ENSBTAG00000016140	ENSBTAT00000069454	Transcript	intron_variant	-	-	-	-	-	IMPACT=MODIFIER;STRAND=-1;HGVSc=ENSBTAT00000069454.1:c.280-3652A>C	0.1545	0.1304	0.03125	0.01471	0	0	0	0.01724	0	G	T	MODIFIER
15_45132897_C/T	15:45132897	T	ENSBTAG00000016140	ENSBTAT00000069454	Transcript	intron_variant	-	-	-	-	-	IMPACT=MODIFIER;STRAND=-1;HGVSc=ENSBTAT00000069454.1:c.280-3740G>A	0.2692	0.02174	0.09375	0.4651	0.1071	0	0.1	0.4655	0.1	T	C	MODIFIER
15_45132986_G/A	15:45132986	A	ENSBTAG00000016140	ENSBTAT00000069454	Transcript	intron_variant	-	-	-	-	-	IMPACT=MODIFIER;STRAND=-1;HGVSc=ENSBTAT00000069454.1:c.280-3829C>T	0.2545	0.02174	0.09375	0.5122	0.1154	0	0.09426	0.4667	0.09091	A	G	MODIFIER
15_45133048_G/A	15:45133048	A	ENSBTAG00000016140	ENSBTAT00000069454	Transcript	intron_variant	-	-	-	-	-	IMPACT=MODIFIER;STRAND=-1;HGVSc=ENSBTAT00000069454.1:c.280-3891C>T	0.1944	0.1429	0.03125	0.01389	0	0	0	0.01724	0	A	G	MODIFIER
15_45133057_G/A	15:45133057	A	ENSBTAG00000016140	ENSBTAT00000069454	Transcript	intron_variant	-	-	-	-	-	IMPACT=MODIFIER;STRAND=-1;HGVSc=ENSBTAT00000069454.1:c.280-3900C>T	0.1635	0.119	0.03125	0.0125	0	0	0	0.01852	0	A	G	MODIFIER
15_45133158_C/T	15:45133158	T	ENSBTAG00000016140	ENSBTAT00000069454	Transcript	intron_variant	-	-	-	-	-	IMPACT=MODIFIER;STRAND=-1;HGVSc=ENSBTAT00000069454.1:c.280-4001G>A	0.2049	0.02273	0.09375	0.4271	0.1176	0	0.09524	0.5	0.09091	T	C	MODIFIER
15_45133446_T/G	15:45133446	G	ENSBTAG00000016140	ENSBTAT00000069454	Transcript	intron_variant	-	-	-	-	-	IMPACT=MODIFIER;STRAND=-1;HGVSc=ENSBTAT00000069454.1:c.280-4289A>C	0.1579	0.1	0.03333	0.01724	0	0	0	0.01667	0	G	T	MODIFIER
15_45133530_A/G	15:45133530	G	ENSBTAG00000016140	ENSBTAT00000069454	Transcript	intron_variant	-	-	-	-	-	IMPACT=MODIFIER;STRAND=-1;HGVSc=ENSBTAT00000069454.1:c.280-4373T>C	0.2143	0.01923	0.4531	0.2157	0.06944	0	0	0.2344	0	G	A	MODIFIER
15_45134135_A/G	15:45134135	G	ENSBTAG00000016140	ENSBTAT00000069454	Transcript	intron_variant	-	-	-	-	-	IMPACT=MODIFIER;STRAND=-1;HGVSc=ENSBTAT00000069454.1:c.280-4978T>C	0.2049	0.02778	0.4531	0.2581	0.07576	0	0	0.2222	0	G	A	MODIFIER
15_45134389_G/T	15:45134389	T	ENSBTAG00000016140	ENSBTAT00000069454	Transcript	intron_variant	-	-	-	-	-	IMPACT=MODIFIER;STRAND=-1;HGVSc=ENSBTAT00000069454.1:c.280-5232C>A	0.1759	0.2619	0.03125	0.03448	0.1613	0	0.1604	0.01923	0.3333	T	G	MODIFIER
15_45134559_A/G	15:45134559	G	ENSBTAG00000016140	ENSBTAT00000069454	Transcript	intron_variant	-	-	-	-	-	IMPACT=MODIFIER;STRAND=-1;HGVSc=ENSBTAT00000069454.1:c.280-5402T>C	0.1984	0.02381	0.4531	0.2791	0.08065	0	0	0.1774	0	G	A	MODIFIER
15_45134623_C/T	15:45134623	T	ENSBTAG00000016140	ENSBTAT00000069454	Transcript	intron_variant	-	-	-	-	-	IMPACT=MODIFIER;STRAND=-1;HGVSc=ENSBTAT00000069454.1:c.280-5466G>A	0.2167	0.02381	0.09375	0.4556	0.1061	0	0.09274	0.463	0.07692	T	C	MODIFIER
15_45134667_T/C	15:45134667	C	ENSBTAG00000016140	ENSBTAT00000069454	Transcript	intron_variant	-	-	-	-	-	IMPACT=MODIFIER;STRAND=-1;HGVSc=ENSBTAT00000069454.1:c.280-5510A>G	0.114	0.02174	0.2188	0	0.04839	0	0	0.01667	0.08333	C	T	MODIFIER
15_45134826_C/T	15:45134826	T	ENSBTAG00000016140	ENSBTAT00000069454	Transcript	intron_variant	-	-	-	-	-	IMPACT=MODIFIER;STRAND=-1;HGVSc=ENSBTAT00000069454.1:c.280-5669G>A	0.2358	0.02632	0.4531	0.2656	0.08621	0	0	0.2857	0	T	C	MODIFIER
15_45134897_G/T	15:45134897	T	ENSBTAG00000016140	ENSBTAT00000069454	Transcript	intron_variant	-	-	-	-	-	IMPACT=MODIFIER;STRAND=-1;HGVSc=ENSBTAT00000069454.1:c.280-5740C>A	0.5268	0.1739	0.5781	0.686	0.2333	0	0.09677	0.8409	0.2273	T	G	MODIFIER
15_45135121_T/A	15:45135121	A	ENSBTAG00000016140	ENSBTAT00000069454	Transcript	intron_variant	-	-	-	-	-	IMPACT=MODIFIER;STRAND=-1;HGVSc=ENSBTAT00000069454.1:c.280-5964A>T	0.5948	0.3269	0.5781	0.7125	0.2167	0	0.1008	0.8621	0.1667	A	T	MODIFIER
15_45135142_G/A	15:45135142	A	ENSBTAG00000016140	ENSBTAT00000069454	Transcript	intron_variant	-	-	-	-	-	IMPACT=MODIFIER;STRAND=-1;HGVSc=ENSBTAT00000069454.1:c.280-5985C>T	0.6161	0.34	0.5781	0.7368	0.2414	0	0.1	0.8393	0.1667	A	G	MODIFIER
15_45135287_C/A	15:45135287	A	ENSBTAG00000016140	ENSBTAT00000069454	Transcript	intron_variant	-	-	-	-	-	IMPACT=MODIFIER;STRAND=-1;HGVSc=ENSBTAT00000069454.1:c.280-6130G>T	0.1695	0.1304	0.03226	0.06757	0	0	0	0.01724	0	A	C	MODIFIER
15_45135399_C/G	15:45135399	G	ENSBTAG00000016140	ENSBTAT00000069454	Transcript	intron_variant	-	-	-	-	-	IMPACT=MODIFIER;STRAND=-1;HGVSc=ENSBTAT00000069454.1:c.280-6242G>C	0.59	0.3333	0.5781	0.7391	0.1944	0	0.1068	0.5556	0.08333	G	C	MODIFIER
15_45135509_C/A	15:45135509	A	ENSBTAG00000016140	ENSBTAT00000069454	Transcript	intron_variant	-	-	-	-	-	IMPACT=MODIFIER;STRAND=-1;HGVSc=ENSBTAT00000069454.1:c.280-6352G>T	0.1702	0.1579	0.03226	0.02174	0	0	0	0.02381	0	A	C	MODIFIER
15_45135542_G/A	15:45135542	A	ENSBTAG00000016140	ENSBTAT00000069454	Transcript	intron_variant	-	-	-	-	-	IMPACT=MODIFIER;STRAND=-1;HGVSc=ENSBTAT00000069454.1:c.280-6385C>T	0.54	0.2	0.5781	0.5667	0.3	0	0.0935	0.82	0.2273	A	G	MODIFIER
15_45135555_T/C	15:45135555	C	ENSBTAG00000016140	ENSBTAT00000069454	Transcript	intron_variant	-	-	-	-	-	IMPACT=MODIFIER;STRAND=-1;HGVSc=ENSBTAT00000069454.1:c.280-6398A>G	0.5481	0.1944	0.5968	0.6111	0.2609	0	0.09677	0.8148	0.3571	C	T	MODIFIER
15_45135674_C/T	15:45135674	T	ENSBTAG00000016140	ENSBTAT00000069454	Transcript	intron_variant	-	-	-	-	-	IMPACT=MODIFIER;STRAND=-1;HGVSc=ENSBTAT00000069454.1:c.280-6517G>A	0.5574	0.1905	0.5781	0.7188	0.1935	0	0.09524	0.8276	0.2273	T	C	MODIFIER
15_45135713_G/A	15:45135713	A	ENSBTAG00000016140	ENSBTAT00000069454	Transcript	intron_variant	-	-	-	-	-	IMPACT=MODIFIER;STRAND=-1;HGVSc=ENSBTAT00000069454.1:c.280-6556C>T	0.2734	0.3704	0.3906	0.186	0.4167	0.75	0.6098	0.1071	0.2	G	A	MODIFIER
15_45135776_C/T	15:45135776	T	ENSBTAG00000016140	ENSBTAT00000069454	Transcript	intron_variant	-	-	-	-	-	IMPACT=MODIFIER;STRAND=-1;HGVSc=ENSBTAT00000069454.1:c.280-6619G>A	0.1721	0.02632	0.375	0.2576	0.07576	0	0	0.1667	0	T	C	MODIFIER
15_45135893_T/C	15:45135893	C	ENSBTAG00000016140	ENSBTAT00000069454	Transcript	intron_variant	-	-	-	-	-	IMPACT=MODIFIER;STRAND=-1;HGVSc=ENSBTAT00000069454.1:c.280-6736A>G	0.566	0.4	0.5781	0.6154	0.2	0	0.1033	0.82	0.25	C	T	MODIFIER
15_45136010_C/T	15:45136010	T	ENSBTAG00000016140	ENSBTAT00000069454	Transcript	intron_variant	-	-	-	-	-	IMPACT=MODIFIER;STRAND=-1;HGVSc=ENSBTAT00000069454.1:c.280-6853G>A	0.2455	0.02778	0.4531	0.1806	0.07812	0	0	0.3148	0	T	C	MODIFIER
15_45136032_G/A	15:45136032	A	ENSBTAG00000016140	ENSBTAT00000069454	Transcript	intron_variant	-	-	-	-	-	IMPACT=MODIFIER;STRAND=-1;HGVSc=ENSBTAT00000069454.1:c.280-6875C>T	0.2308	0.03125	0.09375	0.4884	0.129	0	0.09829	0.44	0.08333	A	G	MODIFIER
15_45136083_C/T	15:45136083	T	ENSBTAG00000016140	ENSBTAT00000069454	Transcript	intron_variant	-	-	-	-	-	IMPACT=MODIFIER;STRAND=-1;HGVSc=ENSBTAT00000069454.1:c.280-6926G>A	0.2404	0.02632	0.4531	0.2143	0.08065	0	0	0.2885	0	T	C	MODIFIER
15_45136259_A/G	15:45136259	G	ENSBTAG00000016140	ENSBTAT00000069454	Transcript	intron_variant	-	-	-	-	-	IMPACT=MODIFIER;STRAND=-1;HGVSc=ENSBTAT00000069454.1:c.280-7102T>C	0.5161	0.1579	0.5781	0.7436	0.2083	0	0.09504	0.8333	0.2273	G	A	MODIFIER
15_45136383_A/G	15:45136383	G	ENSBTAG00000016140	ENSBTAT00000069454	Transcript	intron_variant	-	-	-	-	-	IMPACT=MODIFIER;STRAND=-1;HGVSc=ENSBTAT00000069454.1:c.280-7226T>C	0.2182	0.025	0.09375	0.5778	0.1406	0	0.1	0.4677	0.09091	G	A	MODIFIER
15_45136472_G/A	15:45136472	A	ENSBTAG00000016140	ENSBTAT00000069454	Transcript	intron_variant	-	-	-	-	-	IMPACT=MODIFIER;STRAND=-1;HGVSc=ENSBTAT00000069454.1:c.280-7315C>T	0.1635	0.1087	0.03125	0.01667	0	0	0	0.01923	0	A	G	MODIFIER
15_45136533_T/C	15:45136533	C	ENSBTAG00000016140	ENSBTAT00000069454	Transcript	intron_variant	-	-	-	-	-	IMPACT=MODIFIER;STRAND=-1;HGVSc=ENSBTAT00000069454.1:c.280-7376A>G	0.2841	0.04167	0.1304	0.5375	0.1607	0	0.09914	0.4375	0.07692	C	T	MODIFIER
15_45136577_T/C	15:45136577	C	ENSBTAG00000016140	ENSBTAT00000069454	Transcript	intron_variant	-	-	-	-	-	IMPACT=MODIFIER;STRAND=-1;HGVSc=ENSBTAT00000069454.1:c.280-7420A>G	0.2232	0.02381	0.09375	0.5244	0.1207	0	0.09914	0.4231	0.07692	C	T	MODIFIER
15_45136674_G/A	15:45136674	A	ENSBTAG00000016140	ENSBTAT00000069454	Transcript	intron_variant	-	-	-	-	-	IMPACT=MODIFIER;STRAND=-1;HGVSc=ENSBTAT00000069454.1:c.280-7517C>T	0.5982	0.3542	0.5781	0.69	0.2241	0	0.1078	0.8333	0.1786	A	G	MODIFIER
15_45136706_T/C	15:45136706	C	ENSBTAG00000016140	ENSBTAT00000069454	Transcript	intron_variant	-	-	-	-	-	IMPACT=MODIFIER;STRAND=-1;HGVSc=ENSBTAT00000069454.1:c.280-7549A>G	0.2281	0.02381	0.09375	0.53	0.09259	0	0.1008	0.4074	0.07692	C	T	MODIFIER
15_45136831_C/*/T	15:45136831	T	ENSBTAG00000016140	ENSBTAT00000069454	Transcript	intron_variant	-	-	-	-	-	IMPACT=MODIFIER;STRAND=-1;HGVSc=ENSBTAT00000069454.1:c.280-7674G>A	0.2738	0.02273	0.2	0.6	0.1875	0	0.096	0.4615	0.09091	T	C	MODIFIER
15_45136859_G/A	15:45136859	A	ENSBTAG00000016140	ENSBTAT00000069454	Transcript	intron_variant	-	-	-	-	-	IMPACT=MODIFIER;STRAND=-1;HGVSc=ENSBTAT00000069454.1:c.280-7702C>T	0.213	0.025	0.09375	0.5244	0.1515	0	0.09756	0.44	0.09091	A	G	MODIFIER
15_45137305_G/A	15:45137305	A	ENSBTAG00000016140	ENSBTAT00000069454	Transcript	intron_variant	-	-	-	-	-	IMPACT=MODIFIER;STRAND=-1;HGVSc=ENSBTAT00000069454.1:c.280-8148C>T	0.1574	0.1087	0.03125	0.01282	0	0	0	0.1296	0	A	G	MODIFIER
15_45137431_G/A	15:45137431	A	ENSBTAG00000016140	ENSBTAT00000069454	Transcript	intron_variant	-	-	-	-	-	IMPACT=MODIFIER;STRAND=-1;HGVSc=ENSBTAT00000069454.1:c.280-8274C>T	0.1455	0.2368	0.03125	0.04167	0.1094	0	0.1462	0.02273	0.2727	A	G	MODIFIER
15_45137584_C/T	15:45137584	T	ENSBTAG00000016140	ENSBTAT00000069454	Transcript	intron_variant	-	-	-	-	-	IMPACT=MODIFIER;STRAND=-1;HGVSc=ENSBTAT00000069454.1:c.280-8427G>A	0.2453	0.02941	0.1	0.4833	0.1364	0	0.09746	0.4792	0.09091	T	C	MODIFIER
15_45137586_C/T	15:45137586	T	ENSBTAG00000016140	ENSBTAT00000069454	Transcript	intron_variant	-	-	-	-	-	IMPACT=MODIFIER;STRAND=-1;HGVSc=ENSBTAT00000069454.1:c.280-8429G>A	0.2453	0.03333	0.09677	0.5	0.15	0	0.1055	0.4792	0.1111	T	C	MODIFIER
15_45137666_G/A	15:45137666	A	ENSBTAG00000016140	ENSBTAT00000069454	Transcript	intron_variant	-	-	-	-	-	IMPACT=MODIFIER;STRAND=-1;HGVSc=ENSBTAT00000069454.1:c.280-8509C>T	0.4468	0.2333	0.1333	0.5833	0.1042	0	0.1	0.5385	0.09091	A	G	MODIFIER
15_45137681_T/G	15:45137681	G	ENSBTAG00000016140	ENSBTAT00000069454	Transcript	intron_variant	-	-	-	-	-	IMPACT=MODIFIER;STRAND=-1;HGVSc=ENSBTAT00000069454.1:c.280-8524A>C	0.3676	0.07143	0.15	0.4342	0.09615	0	0.1111	0.4	0.08333	G	T	MODIFIER
15_45138063_G/A	15:45138063	A	ENSBTAG00000016140	ENSBTAT00000069454	Transcript	intron_variant	-	-	-	-	-	IMPACT=MODIFIER;STRAND=-1;HGVSc=ENSBTAT00000069454.1:c.280-8906C>T	0.1949	0.025	0.09375	0.5326	0.1061	0	0.09231	0.4792	0.08333	A	G	MODIFIER
15_45138153_T/C	15:45138153	C	ENSBTAG00000016140	ENSBTAT00000069454	Transcript	intron_variant	-	-	-	-	-	IMPACT=MODIFIER;STRAND=-1;HGVSc=ENSBTAT00000069454.1:c.280-8996A>G	0.225	0.02	0.09375	0.6047	0.1212	0	0.08984	0.4464	0.08333	C	T	MODIFIER
15_45138388_C/T	15:45138388	T	ENSBTAG00000016140	ENSBTAT00000069454	Transcript	intron_variant	-	-	-	-	-	IMPACT=MODIFIER;STRAND=-1;HGVSc=ENSBTAT00000069454.1:c.280-9231G>A	0.217	0.02273	0.09375	0.5978	0.125	0	0.09756	0.4464	0.07692	T	C	MODIFIER
15_45138716_T/C	15:45138716	C	ENSBTAG00000016140	ENSBTAT00000069454	Transcript	intron_variant	-	-	-	-	-	IMPACT=MODIFIER;STRAND=-1;HGVSc=ENSBTAT00000069454.1:c.280-9559A>G	0.2315	0.02174	0.09375	0.5581	0.125	0	0.1	0.4828	0.08333	C	T	MODIFIER
15_45138764_A/G	15:45138764	G	ENSBTAG00000016140	ENSBTAT00000069454	Transcript	intron_variant	-	-	-	-	-	IMPACT=MODIFIER;STRAND=-1;HGVSc=ENSBTAT00000069454.1:c.280-9607T>C	0.23	0.02273	0.09375	0.561	0.1613	0	0.1026	0.5	0.08333	G	A	MODIFIER
15_45138870_G/C	15:45138870	C	ENSBTAG00000016140	ENSBTAT00000069454	Transcript	intron_variant	-	-	-	-	-	IMPACT=MODIFIER;STRAND=-1;HGVSc=ENSBTAT00000069454.1:c.280-9713C>G	0.2273	0.025	0.09375	0.5256	0.1207	0	0.09583	0.4138	0.08333	C	G	MODIFIER
15_45138955_C/A	15:45138955	A	ENSBTAG00000016140	ENSBTAT00000069454	Transcript	intron_variant	-	-	-	-	-	IMPACT=MODIFIER;STRAND=-1;HGVSc=ENSBTAT00000069454.1:c.280-9798G>T	0.2547	0.02778	0.09375	0.5326	0.09677	0	0.1026	0.42	0.08333	A	C	MODIFIER
15_45138960_T/G	15:45138960	G	ENSBTAG00000016140	ENSBTAT00000069454	Transcript	intron_variant	-	-	-	-	-	IMPACT=MODIFIER;STRAND=-1;HGVSc=ENSBTAT00000069454.1:c.280-9803A>C	0.14	0.119	0.03125	0	0	0	0	0	0	G	T	MODIFIER
15_45138971_T/C	15:45138971	C	ENSBTAG00000016140	ENSBTAT00000069454	Transcript	intron_variant	-	-	-	-	-	IMPACT=MODIFIER;STRAND=-1;HGVSc=ENSBTAT00000069454.1:c.280-9814A>G	0.16	0.2381	0.03125	0.02941	0.1562	0	0.1545	0.02	0.4545	C	T	MODIFIER
15_45138978_T/C	15:45138978	C	ENSBTAG00000016140	ENSBTAT00000069454	Transcript	intron_variant	-	-	-	-	-	IMPACT=MODIFIER;STRAND=-1;HGVSc=ENSBTAT00000069454.1:c.280-9821A>G	0.25	0.02632	0.09375	0.5341	0.1471	0	0.1	0.46	0.08333	C	T	MODIFIER
15_45139145_G/A	15:45139145	A	ENSBTAG00000016140	ENSBTAT00000069454	Transcript	intron_variant	-	-	-	-	-	IMPACT=MODIFIER;STRAND=-1;HGVSc=ENSBTAT00000069454.1:c.280-9988C>T	0.2	0.1	0.03125	0.01852	0	0	0	0.02083	0	A	G	MODIFIER
15_45139279_T/C	15:45139279	C	ENSBTAG00000016140	ENSBTAT00000069454	Transcript	intron_variant	-	-	-	-	-	IMPACT=MODIFIER;STRAND=-1;HGVSc=ENSBTAT00000069454.1:c.280-10122A>G	0.2404	0.025	0.09375	0.5326	0.1333	0	0.1062	0.5	0.04167	C	T	MODIFIER
15_45139430_T/C	15:45139430	C	ENSBTAG00000016140	ENSBTAT00000069454	Transcript	intron_variant	-	-	-	-	-	IMPACT=MODIFIER;STRAND=-1;HGVSc=ENSBTAT00000069454.1:c.280-10273A>G	0.1735	0.02632	0.05172	0.5	0.1061	0	0.05752	0.4118	0.04545	C	T	MODIFIER
15_45139454_A/T	15:45139454	T	ENSBTAG00000016140	ENSBTAT00000069454	Transcript	intron_variant	-	-	-	-	-	IMPACT=MODIFIER;STRAND=-1;HGVSc=ENSBTAT00000069454.1:c.280-10297T>A	0.1667	0.02273	0.05172	0.5	0.1207	0	0.06075	0.4667	0.05	T	A	MODIFIER
15_45139529_C/T/*	15:45139529	T	ENSBTAG00000016140	ENSBTAT00000069454	Transcript	intron_variant	-	-	-	-	-	IMPACT=MODIFIER;STRAND=-1;HGVSc=ENSBTAT00000069454.1:c.280-10372G>A	0.1333	0.03125	0.03571	0.2778	0.03846	0	0.04891	0.3333	0	T	C	MODIFIER
15_45140008_G/A	15:45140008	A	ENSBTAG00000016140	ENSBTAT00000069454	Transcript	intron_variant	-	-	-	-	-	IMPACT=MODIFIER;STRAND=-1;HGVSc=ENSBTAT00000069454.1:c.280-10851C>T	0.2021	0.03125	0.09375	0.5116	0.1481	0	0.1	0.3667	0.08333	A	G	MODIFIER
15_45140179_A/G	15:45140179	G	ENSBTAG00000016140	ENSBTAT00000069454	Transcript	intron_variant	-	-	-	-	-	IMPACT=MODIFIER;STRAND=-1;HGVSc=ENSBTAT00000069454.1:c.280-11022T>C	0.1806	0.02273	0.09375	0.5357	0.125	0	0.09127	0.5	0.1111	G	A	MODIFIER
15_45140231_T/A	15:45140231	A	ENSBTAG00000016140	ENSBTAT00000069454	Transcript	intron_variant	-	-	-	-	-	IMPACT=MODIFIER;STRAND=-1;HGVSc=ENSBTAT00000069454.1:c.280-11074A>T	0.1894	0.025	0.09375	0.5444	0.08333	0	0.08846	0.4815	0.1	A	T	MODIFIER
15_45140254_A/G	15:45140254	G	ENSBTAG00000016140	ENSBTAT00000069454	Transcript	intron_variant	-	-	-	-	-	IMPACT=MODIFIER;STRAND=-1;HGVSc=ENSBTAT00000069454.1:c.280-11097T>C	0.1894	0.02632	0.09375	0.5312	0.06818	0	0.09055	0.52	0.125	G	A	MODIFIER
15_45140308_C/T	15:45140308	T	ENSBTAG00000016140	ENSBTAT00000069454	Transcript	intron_variant	-	-	-	-	-	IMPACT=MODIFIER;STRAND=-1;HGVSc=ENSBTAT00000069454.1:c.280-11151G>A	0.2155	0.025	0.09375	0.4884	0.09091	0	0.0935	0.4032	0.125	T	C	MODIFIER
15_45140474_G/A	15:45140474	A	ENSBTAG00000016140	ENSBTAT00000069454	Transcript	intron_variant	-	-	-	-	-	IMPACT=MODIFIER;STRAND=-1;HGVSc=ENSBTAT00000069454.1:c.280-11317C>T	0.5417	0.1818	0.5781	0.6596	0.18	0	0.1008	0.5577	0.1111	A	G	MODIFIER
15_45140597_G/A	15:45140597	A	ENSBTAG00000016140	ENSBTAT00000069454	Transcript	intron_variant	-	-	-	-	-	IMPACT=MODIFIER;STRAND=-1;HGVSc=ENSBTAT00000069454.1:c.280-11440C>T	0.2121	0.02083	0.09375	0.5312	0.09677	0	0.08984	0.431	0.09091	A	G	MODIFIER
15_45140647_A/G	15:45140647	G	ENSBTAG00000016140	ENSBTAT00000069454	Transcript	intron_variant	-	-	-	-	-	IMPACT=MODIFIER;STRAND=-1;HGVSc=ENSBTAT00000069454.1:c.280-11490T>C	0.2031	0.02273	0.09375	0.5408	0.1111	0	0.0916	0.4333	0.09091	G	A	MODIFIER
15_45140725_C/T	15:45140725	T	ENSBTAG00000016140	ENSBTAT00000069454	Transcript	intron_variant	-	-	-	-	-	IMPACT=MODIFIER;STRAND=-1;HGVSc=ENSBTAT00000069454.1:c.280-11568G>A	0.1271	0.1667	0.03125	0.03261	0.1471	0	0.1462	0.01786	0.4444	T	C	MODIFIER
15_45140748_T/A	15:45140748	A	ENSBTAG00000016140	ENSBTAT00000069454	Transcript	intron_variant	-	-	-	-	-	IMPACT=MODIFIER;STRAND=-1;HGVSc=ENSBTAT00000069454.1:c.280-11591A>T	0.1825	0.02	0.09375	0.44	0.1333	0	0.08779	0.431	0.08333	A	T	MODIFIER
15_45141142_G/A	15:45141142	A	ENSBTAG00000016140	ENSBTAT00000069454	Transcript	intron_variant	-	-	-	-	-	IMPACT=MODIFIER;STRAND=-1;HGVSc=ENSBTAT00000069454.1:c.280-11985C>T	0.08182	0	0.2188	0	0	0	0	0	0	A	G	MODIFIER
15_45141239_G/A	15:45141239	A	ENSBTAG00000016140	ENSBTAT00000069454	Transcript	intron_variant	-	-	-	-	-	IMPACT=MODIFIER;STRAND=-1;HGVSc=ENSBTAT00000069454.1:c.280-12082C>T	0.3254	0.12	0.4844	0.25	0.1	0	0	0.3	0	A	G	MODIFIER
15_45141288_C/T	15:45141288	T	ENSBTAG00000016140	ENSBTAT00000069454	Transcript	intron_variant	-	-	-	-	-	IMPACT=MODIFIER;STRAND=-1;HGVSc=ENSBTAT00000069454.1:c.280-12131G>A	0.3571	0.1087	0.4844	0.1707	0.07812	0	0	0.3065	0	T	C	MODIFIER
15_45141388_C/T	15:45141388	T	ENSBTAG00000016140	ENSBTAT00000069454	Transcript	intron_variant	-	-	-	-	-	IMPACT=MODIFIER;STRAND=-1;HGVSc=ENSBTAT00000069454.1:c.280-12231G>A	0.2288	0.02632	0.09375	0.4271	0.1129	0	0.09677	0.44	0.08333	T	C	MODIFIER
15_45141474_C/T	15:45141474	T	ENSBTAG00000016140	ENSBTAT00000069454	Transcript	intron_variant	-	-	-	-	-	IMPACT=MODIFIER;STRAND=-1;HGVSc=ENSBTAT00000069454.1:c.280-12317G>A	0.225	0.02174	0.09375	0.5625	0.1562	0	0.09524	0.4138	0.1	T	C	MODIFIER
15_45141524_C/A	15:45141524	A	ENSBTAG00000016140	ENSBTAT00000069454	Transcript	intron_variant	-	-	-	-	-	IMPACT=MODIFIER;STRAND=-1;HGVSc=ENSBTAT00000069454.1:c.280-12367G>T	0.2222	0.02273	0.09375	0.5	0.1852	0	0.1	0.4423	0.1111	A	C	MODIFIER
15_45141590_C/T	15:45141590	T	ENSBTAG00000016140	ENSBTAT00000069454	Transcript	intron_variant	-	-	-	-	-	IMPACT=MODIFIER;STRAND=-1;HGVSc=ENSBTAT00000069454.1:c.280-12433G>A	0.2241	0.025	0.09375	0.5	0.08333	0	0.09375	0.4375	0.1	T	C	MODIFIER
15_45141952_A/G	15:45141952	G	ENSBTAG00000016140	ENSBTAT00000069454	Transcript	intron_variant	-	-	-	-	-	IMPACT=MODIFIER;STRAND=-1;HGVSc=ENSBTAT00000069454.1:c.280-12795T>C	0.4	0.125	0.4844	0.2209	0.125	0	0	0.2885	0	G	A	MODIFIER
15_45141966_A/G	15:45141966	G	ENSBTAG00000016140	ENSBTAT00000069454	Transcript	intron_variant	-	-	-	-	-	IMPACT=MODIFIER;STRAND=-1;HGVSc=ENSBTAT00000069454.1:c.280-12809T>C	0.549	0.1458	0.5781	0.6905	0.3261	0	0.09677	0.5926	0.09091	G	A	MODIFIER
15_45142008_T/C	15:45142008	C	ENSBTAG00000016140	ENSBTAT00000069454	Transcript	intron_variant	-	-	-	-	-	IMPACT=MODIFIER;STRAND=-1;HGVSc=ENSBTAT00000069454.1:c.280-12851A>G	0.5481	0.16	0.5781	0.6279	0.2778	0	0.09756	0.5345	0.09091	C	T	MODIFIER
15_45142146_A/T	15:45142146	T	ENSBTAG00000016140	ENSBTAT00000069454	Transcript	intron_variant	-	-	-	-	-	IMPACT=MODIFIER;STRAND=-1;HGVSc=ENSBTAT00000069454.1:c.280-12989T>A	0.05208	0	0.07812	0	0	0	0	0.0625	0	T	A	MODIFIER
15_45142372_C/T	15:45142372	T	ENSBTAG00000016140	ENSBTAT00000069454	Transcript	intron_variant	-	-	-	-	-	IMPACT=MODIFIER;STRAND=-1;HGVSc=ENSBTAT00000069454.1:c.280-13215G>A	0.3605	0.1667	0.4844	0.2083	0.1562	0	0	0.4643	0.0625	T	C	MODIFIER
15_45142502_T/C	15:45142502	C	ENSBTAG00000016140	ENSBTAT00000069454	Transcript	intron_variant	-	-	-	-	-	IMPACT=MODIFIER;STRAND=-1;HGVSc=ENSBTAT00000069454.1:c.280-13345A>G	0.3942	0.1562	0.4844	0.2222	0.1	0	0	0.36	0	C	T	MODIFIER
15_45142535_T/C	15:45142535	C	ENSBTAG00000016140	ENSBTAT00000069454	Transcript	intron_variant	-	-	-	-	-	IMPACT=MODIFIER;STRAND=-1;HGVSc=ENSBTAT00000069454.1:c.280-13378A>G	0.3818	0.1667	0.4844	0.25	0.1136	0	0	0.1897	0	C	T	MODIFIER
15_45142544_C/T	15:45142544	T	ENSBTAG00000016140	ENSBTAT00000069454	Transcript	intron_variant	-	-	-	-	-	IMPACT=MODIFIER;STRAND=-1;HGVSc=ENSBTAT00000069454.1:c.280-13387G>A	0.3839	0.1842	0.4844	0.3571	0.1136	0	0	0.1964	0	T	C	MODIFIER
15_45142555_A/G	15:45142555	G	ENSBTAG00000016140	ENSBTAT00000069454	Transcript	intron_variant	-	-	-	-	-	IMPACT=MODIFIER;STRAND=-1;HGVSc=ENSBTAT00000069454.1:c.280-13398T>C	0.5196	0.1944	0.5781	0.5882	0.2045	0	0.1062	0.5179	0.1	G	A	MODIFIER
15_45142775_G/C	15:45142775	C	ENSBTAG00000016140	ENSBTAT00000069454	Transcript	intron_variant	-	-	-	-	-	IMPACT=MODIFIER;STRAND=-1;HGVSc=ENSBTAT00000069454.1:c.280-13618C>G	0.5943	0.3542	0.5781	0.5761	0.1786	0	0.1	0.6034	0.09091	C	G	MODIFIER
15_45142852_T/C	15:45142852	C	ENSBTAG00000016140	ENSBTAT00000069454	Transcript	intron_variant	-	-	-	-	-	IMPACT=MODIFIER;STRAND=-1;HGVSc=ENSBTAT00000069454.1:c.280-13695A>G	0.6296	0.3462	0.5781	0.6875	0.1719	0	0.09615	0.8621	0.2273	C	T	MODIFIER
15_45142907_C/T	15:45142907	T	ENSBTAG00000016140	ENSBTAT00000069454	Transcript	intron_variant	-	-	-	-	-	IMPACT=MODIFIER;STRAND=-1;HGVSc=ENSBTAT00000069454.1:c.280-13750G>A	0.2368	0.02174	0.09375	0.4592	0.09211	0	0.09302	0.4655	0.08333	T	C	MODIFIER
15_45143046_G/C	15:45143046	C	ENSBTAG00000016140	ENSBTAT00000069454	Transcript	intron_variant	-	-	-	-	-	IMPACT=MODIFIER;STRAND=-1;HGVSc=ENSBTAT00000069454.1:c.280-13889C>G	0.1481	0.1	0.03125	0	0	0	0	0	0	C	G	MODIFIER
15_45143364_G/A	15:45143364	A	ENSBTAG00000016140	ENSBTAT00000069454	Transcript	intron_variant	-	-	-	-	-	IMPACT=MODIFIER;STRAND=-1;HGVSc=ENSBTAT00000069454.1:c.280-14207C>T	0.2155	0.03704	0.4531	0.1974	0.07353	0	0	0.2037	0	A	G	MODIFIER
15_45143845_A/C	15:45143845	C	ENSBTAG00000016140	ENSBTAT00000069454	Transcript	intron_variant	-	-	-	-	-	IMPACT=MODIFIER;STRAND=-1;HGVSc=ENSBTAT00000069454.1:c.280-14688T>G	0.3704	0.14	0.125	0.4286	0.08621	0	0.09677	0.5	0.09091	C	A	MODIFIER
15_45144300_C/T	15:45144300	T	ENSBTAG00000016140	ENSBTAT00000069454	Transcript	intron_variant	-	-	-	-	-	IMPACT=MODIFIER;STRAND=-1;HGVSc=ENSBTAT00000069454.1:c.280-15143G>A	0.2232	0.02778	0.09375	0.5	0.1452	0	0.09583	0.4464	0.1111	T	C	MODIFIER
15_45144311_T/C	15:45144311	C	ENSBTAG00000016140	ENSBTAT00000069454	Transcript	intron_variant	-	-	-	-	-	IMPACT=MODIFIER;STRAND=-1;HGVSc=ENSBTAT00000069454.1:c.280-15154A>G	0.5574	0.375	0.5781	0.6829	0.1774	0	0.09756	0.8158	0.2273	C	T	MODIFIER
15_45144404_C/T	15:45144404	T	ENSBTAG00000016140	ENSBTAT00000069454	Transcript	intron_variant	-	-	-	-	-	IMPACT=MODIFIER;STRAND=-1;HGVSc=ENSBTAT00000069454.1:c.280-15247G>A	0.2549	0.02632	0.4531	0.2907	0.09677	0	0	0.4259	0.1364	T	C	MODIFIER
15_45144458_G/T	15:45144458	T	ENSBTAG00000016140	ENSBTAT00000069454	Transcript	intron_variant	-	-	-	-	-	IMPACT=MODIFIER;STRAND=-1;HGVSc=ENSBTAT00000069454.1:c.280-15301C>A	0.1735	0.119	0.03125	0.02381	0	0	0	0.01852	0	T	G	MODIFIER
15_45144652_C/G	15:45144652	G	ENSBTAG00000016140	ENSBTAT00000069454	Transcript	intron_variant	-	-	-	-	-	IMPACT=MODIFIER;STRAND=-1;HGVSc=ENSBTAT00000069454.1:c.280-15495G>C	0.2232	0.02381	0.4531	0.2424	0.07407	0	0	0.2222	0	G	C	MODIFIER
15_45144660_A/C	15:45144660	C	ENSBTAG00000016140	ENSBTAT00000069454	Transcript	intron_variant	-	-	-	-	-	IMPACT=MODIFIER;STRAND=-1;HGVSc=ENSBTAT00000069454.1:c.280-15503T>G	0.2364	0.025	0.4677	0.2333	0.07143	0	0	0.3182	0	C	A	MODIFIER
15_45144822_A/G	15:45144822	G	ENSBTAG00000016140	ENSBTAT00000069454	Transcript	intron_variant	-	-	-	-	-	IMPACT=MODIFIER;STRAND=-1;HGVSc=ENSBTAT00000069454.1:c.280-15665T>C	0.2586	0.2727	0.03125	0.1061	0.01786	0	0.004202	0.3	0.1154	G	A	MODIFIER
15_45144976_C/T	15:45144976	T	ENSBTAG00000016140	ENSBTAT00000069454	Transcript	intron_variant	-	-	-	-	-	IMPACT=MODIFIER;STRAND=-1;HGVSc=ENSBTAT00000069454.1:c.280-15819G>A	0.1607	0.1364	0.03125	0.03333	0.02381	0	0	0.3	0.125	T	C	MODIFIER
15_45144991_T/C	15:45144991	C	ENSBTAG00000016140	ENSBTAT00000069454	Transcript	intron_variant	-	-	-	-	-	IMPACT=MODIFIER;STRAND=-1;HGVSc=ENSBTAT00000069454.1:c.280-15834A>G	0.1518	0.1304	0.03226	0.1964	0.02273	0	0	0.3043	0.1364	C	T	MODIFIER
15_45144999_A/T	15:45144999	T	ENSBTAG00000016140	ENSBTAT00000069454	Transcript	intron_variant	-	-	-	-	-	IMPACT=MODIFIER;STRAND=-1;HGVSc=ENSBTAT00000069454.1:c.280-15842T>A	0.1604	0.125	0.03125	0.1618	0.02	0	0	0.28	0.125	T	A	MODIFIER
15_45145065_T/G	15:45145065	G	ENSBTAG00000016140	ENSBTAT00000069454	Transcript	intron_variant	-	-	-	-	-	IMPACT=MODIFIER;STRAND=-1;HGVSc=ENSBTAT00000069454.1:c.280-15908A>C	0.1545	0.125	0.03125	0.01667	0.01852	0	0	0.3333	0.1154	G	T	MODIFIER
15_45145228_T/C	15:45145228	C	ENSBTAG00000016140	ENSBTAT00000069454	Transcript	intron_variant	-	-	-	-	-	IMPACT=MODIFIER;STRAND=-1;HGVSc=ENSBTAT00000069454.1:c.280-16071A>G	0.1667	0.15	0.03125	0.1786	0.01786	0	0	0.3148	0.125	C	T	MODIFIER
15_45145746_C/T	15:45145746	T	ENSBTAG00000016140	ENSBTAT00000069454	Transcript	intron_variant	-	-	-	-	-	IMPACT=MODIFIER;STRAND=-1;HGVSc=ENSBTAT00000069454.1:c.279+15905G>A	0.1771	0.125	0.03125	0.03846	0.01923	0	0	0.3393	0.1	T	C	MODIFIER
15_45145973_A/C	15:45145973	C	ENSBTAG00000016140	ENSBTAT00000069454	Transcript	intron_variant	-	-	-	-	-	IMPACT=MODIFIER;STRAND=-1;HGVSc=ENSBTAT00000069454.1:c.279+15678T>G	0.07895	0	0.125	0.01562	0.01562	0.5	0.07143	0.01613	0	A	C	MODIFIER
15_45146008_C/T	15:45146008	T	ENSBTAG00000016140	ENSBTAT00000069454	Transcript	intron_variant	-	-	-	-	-	IMPACT=MODIFIER;STRAND=-1;HGVSc=ENSBTAT00000069454.1:c.279+15643G>A	0.2411	0.02632	0.4531	0.2222	0.09615	0	0	0.3	0	T	C	MODIFIER
15_45146037_G/T	15:45146037	T	ENSBTAG00000016140	ENSBTAT00000069454	Transcript	intron_variant	-	-	-	-	-	IMPACT=MODIFIER;STRAND=-1;HGVSc=ENSBTAT00000069454.1:c.279+15614C>A	0.1667	0.1304	0.03125	0.02941	0.01923	0	0	0.3333	0.09091	T	G	MODIFIER
15_45146103_A/G	15:45146103	G	ENSBTAG00000016140	ENSBTAT00000069454	Transcript	intron_variant	-	-	-	-	-	IMPACT=MODIFIER;STRAND=-1;HGVSc=ENSBTAT00000069454.1:c.279+15548T>C	0.1923	0.1304	0.03226	0.02778	0.02	0	0	0.3125	0.1364	G	A	MODIFIER
15_45146160_A/G	15:45146160	G	ENSBTAG00000016140	ENSBTAT00000069454	Transcript	intron_variant	-	-	-	-	-	IMPACT=MODIFIER;STRAND=-1;HGVSc=ENSBTAT00000069454.1:c.279+15491T>C	0.1452	0.12	0.03125	0.02941	0.01667	0	0	0.3214	0.1071	G	A	MODIFIER
15_45146167_T/C	15:45146167	C	ENSBTAG00000016140	ENSBTAT00000069454	Transcript	intron_variant	-	-	-	-	-	IMPACT=MODIFIER;STRAND=-1;HGVSc=ENSBTAT00000069454.1:c.279+15484A>G	0.1525	0.1154	0.03125	0.02703	0.01724	0	0	0.3148	0.1071	C	T	MODIFIER
15_45146177_T/C	15:45146177	C	ENSBTAG00000016140	ENSBTAT00000069454	Transcript	intron_variant	-	-	-	-	-	IMPACT=MODIFIER;STRAND=-1;HGVSc=ENSBTAT00000069454.1:c.279+15474A>G	0.1475	0.12	0.03125	0.01351	0	0	0	0.01786	0	C	T	MODIFIER
15_45146212_C/T	15:45146212	T	ENSBTAG00000016140	ENSBTAT00000069454	Transcript	intron_variant	-	-	-	-	-	IMPACT=MODIFIER;STRAND=-1;HGVSc=ENSBTAT00000069454.1:c.279+15439G>A	0.5172	0.1591	0.5781	0.686	0.1912	0	0.09375	0.8333	0.1786	T	C	MODIFIER
15_45146306_A/G	15:45146306	G	ENSBTAG00000016140	ENSBTAT00000069454	Transcript	intron_variant	-	-	-	-	-	IMPACT=MODIFIER;STRAND=-1;HGVSc=ENSBTAT00000069454.1:c.279+15345T>C	0.1607	0.1304	0.03125	0.0303	0.01786	0	0	0.2759	0.125	G	A	MODIFIER
15_45146350_G/A	15:45146350	A	ENSBTAG00000016140	ENSBTAT00000069454	Transcript	intron_variant	-	-	-	-	-	IMPACT=MODIFIER;STRAND=-1;HGVSc=ENSBTAT00000069454.1:c.279+15301C>T	0.1731	0.119	0.03125	0.03125	0.01667	0	0	0.2903	0.125	A	G	MODIFIER
15_45146404_A/T	15:45146404	T	ENSBTAG00000016140	ENSBTAT00000069454	Transcript	intron_variant	-	-	-	-	-	IMPACT=MODIFIER;STRAND=-1;HGVSc=ENSBTAT00000069454.1:c.279+15247T>A	0.25	0.02778	0.4531	0.2143	0.1	0	0	0.2759	0	T	A	MODIFIER
15_45146449_G/A	15:45146449	A	ENSBTAG00000016140	ENSBTAT00000069454	Transcript	intron_variant	-	-	-	-	-	IMPACT=MODIFIER;STRAND=-1;HGVSc=ENSBTAT00000069454.1:c.279+15202C>T	0.1667	0.125	0.03125	0.02857	0.01786	0	0	0.3148	0.1071	A	G	MODIFIER
15_45146630_C/T	15:45146630	T	ENSBTAG00000016140	ENSBTAT00000069454	Transcript	intron_variant	-	-	-	-	-	IMPACT=MODIFIER;STRAND=-1;HGVSc=ENSBTAT00000069454.1:c.279+15021G>A	0.1531	0.2292	0.03125	0.05357	0.2258	0	0.1375	0.01724	0.3929	T	C	MODIFIER
15_45146650_G/C	15:45146650	C	ENSBTAG00000016140	ENSBTAT00000069454	Transcript	intron_variant	-	-	-	-	-	IMPACT=MODIFIER;STRAND=-1;HGVSc=ENSBTAT00000069454.1:c.279+15001C>G	0.1346	0.119	0.03125	0.0303	0.01613	0	0	0.3148	0.1364	C	G	MODIFIER
15_45146856_C/T	15:45146856	T	ENSBTAG00000016140	ENSBTAT00000069454	Transcript	intron_variant	-	-	-	-	-	IMPACT=MODIFIER;STRAND=-1;HGVSc=ENSBTAT00000069454.1:c.279+14795G>A	0.1809	0.1316	0.03125	0.01389	0.02	0	0	0.3148	0.125	T	C	MODIFIER
15_45146891_T/C	15:45146891	C	ENSBTAG00000016140	ENSBTAT00000069454	Transcript	intron_variant	-	-	-	-	-	IMPACT=MODIFIER;STRAND=-1;HGVSc=ENSBTAT00000069454.1:c.279+14760A>G	0.1562	0.1136	0.03125	0.01351	0.02083	0	0	0.3077	0.1364	C	T	MODIFIER
15_45146949_G/A	15:45146949	A	ENSBTAG00000016140	ENSBTAT00000069454	Transcript	intron_variant	-	-	-	-	-	IMPACT=MODIFIER;STRAND=-1;HGVSc=ENSBTAT00000069454.1:c.279+14702C>T	0.2174	0.02273	0.4531	0.1857	0.1042	0	0	0.2667	0	A	G	MODIFIER
15_45146966_C/A	15:45146966	A	ENSBTAG00000016140	ENSBTAT00000069454	Transcript	intron_variant	-	-	-	-	-	IMPACT=MODIFIER;STRAND=-1;HGVSc=ENSBTAT00000069454.1:c.279+14685G>T	0.1875	0.1364	0.03125	0.01471	0.02083	0	0	0.3167	0.1071	A	C	MODIFIER
15_45146986_T/C	15:45146986	C	ENSBTAG00000016140	ENSBTAT00000069454	Transcript	intron_variant	-	-	-	-	-	IMPACT=MODIFIER;STRAND=-1;HGVSc=ENSBTAT00000069454.1:c.279+14665A>G	0.2447	0.02941	0.4531	0.2237	0.1136	0	0	0.2857	0	C	T	MODIFIER
15_45147269_T/C	15:45147269	C	ENSBTAG00000016140	ENSBTAT00000069454	Transcript	intron_variant	-	-	-	-	-	IMPACT=MODIFIER;STRAND=-1;HGVSc=ENSBTAT00000069454.1:c.279+14382A>G	0.1905	0.1333	0.03448	0.02632	0.02632	0	0	0.3611	0.1364	C	T	MODIFIER
15_45147328_C/G	15:45147328	G	ENSBTAG00000016140	ENSBTAT00000069454	Transcript	intron_variant	-	-	-	-	-	IMPACT=MODIFIER;STRAND=-1;HGVSc=ENSBTAT00000069454.1:c.279+14323G>C	0.2125	0.02778	0.1071	0.4853	0.1	0	0.1101	0.4706	0.1	G	C	MODIFIER
15_45147540_C/G	15:45147540	G	ENSBTAG00000016140	ENSBTAT00000069454	Transcript	intron_variant	-	-	-	-	-	IMPACT=MODIFIER;STRAND=-1;HGVSc=ENSBTAT00000069454.1:c.279+14111G>C	0.1809	0.125	0.03125	0.1806	0.01923	0	0	0.3958	0.1364	G	C	MODIFIER
15_45147626_C/T	15:45147626	T	ENSBTAG00000016140	ENSBTAT00000069454	Transcript	intron_variant	-	-	-	-	-	IMPACT=MODIFIER;STRAND=-1;HGVSc=ENSBTAT00000069454.1:c.279+14025G>A	0.3854	0.1579	0.4844	0.3333	0.1304	0	0	0.4259	0.15	T	C	MODIFIER
15_45148026_C/T	15:45148026	T	ENSBTAG00000016140	ENSBTAT00000069454	Transcript	intron_variant	-	-	-	-	-	IMPACT=MODIFIER;STRAND=-1;HGVSc=ENSBTAT00000069454.1:c.279+13625G>A	0.2451	0.02174	0.09375	0.4667	0.1	0	0.1018	0.46	0.08333	T	C	MODIFIER
15_45148045_C/T	15:45148045	T	ENSBTAG00000016140	ENSBTAT00000069454	Transcript	intron_variant	-	-	-	-	-	IMPACT=MODIFIER;STRAND=-1;HGVSc=ENSBTAT00000069454.1:c.279+13606G>A	0.1698	0.1364	0.03125	0.01786	0	0	0	0.01852	0	T	C	MODIFIER
15_45148183_C/T	15:45148183	T	ENSBTAG00000016140	ENSBTAT00000069454	Transcript	intron_variant	-	-	-	-	-	IMPACT=MODIFIER;STRAND=-1;HGVSc=ENSBTAT00000069454.1:c.279+13468G>A	0.35	0.1591	0.4844	0.2794	0.1154	0	0	0.4167	0.125	T	C	MODIFIER
15_45148189_C/T	15:45148189	T	ENSBTAG00000016140	ENSBTAT00000069454	Transcript	intron_variant	-	-	-	-	-	IMPACT=MODIFIER;STRAND=-1;HGVSc=ENSBTAT00000069454.1:c.279+13462G>A	0.1604	0.1364	0.03125	0.03226	0	0	0	0.02273	0	T	C	MODIFIER
15_45148526_A/C	15:45148526	C	ENSBTAG00000016140	ENSBTAT00000069454	Transcript	intron_variant	-	-	-	-	-	IMPACT=MODIFIER;STRAND=-1;HGVSc=ENSBTAT00000069454.1:c.279+13125T>G	0.5517	0.4444	0.5968	0.6806	0.2045	0	0.1106	0.82	0.1923	C	A	MODIFIER
15_45148601_G/A	15:45148601	A	ENSBTAG00000016140	ENSBTAT00000069454	Transcript	intron_variant	-	-	-	-	-	IMPACT=MODIFIER;STRAND=-1;HGVSc=ENSBTAT00000069454.1:c.279+13050C>T	0.3814	0.1842	0.4844	0.2812	0.1042	0	0	0.4375	0.1364	A	G	MODIFIER
15_45148856_G/A	15:45148856	A	ENSBTAG00000016140	ENSBTAT00000069454	Transcript	intron_variant	-	-	-	-	-	IMPACT=MODIFIER;STRAND=-1;HGVSc=ENSBTAT00000069454.1:c.279+12795C>T	0.3056	0.225	0.09375	0.6081	0.1429	0	0.1062	0.5	0.07143	A	G	MODIFIER
15_45148904_G/C	15:45148904	C	ENSBTAG00000016140	ENSBTAT00000069454	Transcript	intron_variant	-	-	-	-	-	IMPACT=MODIFIER;STRAND=-1;HGVSc=ENSBTAT00000069454.1:c.279+12747C>G	0.2264	0.02778	0.09375	0.4375	0.125	0	0.1055	0.4423	0.08333	C	G	MODIFIER
15_45149069_G/A	15:45149069	A	ENSBTAG00000016140	ENSBTAT00000069454	Transcript	intron_variant	-	-	-	-	-	IMPACT=MODIFIER;STRAND=-1;HGVSc=ENSBTAT00000069454.1:c.279+12582C>T	0.3019	0.2381	0.09375	0.4861	0.08333	0	0.1081	0.4348	0.08333	A	G	MODIFIER
15_45149092_C/G	15:45149092	G	ENSBTAG00000016140	ENSBTAT00000069454	Transcript	intron_variant	-	-	-	-	-	IMPACT=MODIFIER;STRAND=-1;HGVSc=ENSBTAT00000069454.1:c.279+12559G>C	0.5673	0.3542	0.5781	0.6429	0.2115	0	0.1071	0.84	0.1923	G	C	MODIFIER
15_45149236_G/T	15:45149236	T	ENSBTAG00000016140	ENSBTAT00000069454	Transcript	intron_variant	-	-	-	-	-	IMPACT=MODIFIER;STRAND=-1;HGVSc=ENSBTAT00000069454.1:c.279+12415C>A	0.2373	0.02381	0.09375	0.4375	0.08065	0	0.1009	0.4792	0.04167	T	G	MODIFIER
15_45149409_G/A	15:45149409	A	ENSBTAG00000016140	ENSBTAT00000069454	Transcript	intron_variant	-	-	-	-	-	IMPACT=MODIFIER;STRAND=-1;HGVSc=ENSBTAT00000069454.1:c.279+12242C>T	0.2396	0.3333	0.03125	0.09615	0	0	0.004167	0.02	0	A	G	MODIFIER
15_45149521_C/A	15:45149521	A	ENSBTAG00000016140	ENSBTAT00000069454	Transcript	intron_variant	-	-	-	-	-	IMPACT=MODIFIER;STRAND=-1;HGVSc=ENSBTAT00000069454.1:c.279+12130G>T	0.4091	0.3261	0.4844	0.3125	0.12	0	0.004237	0.4667	0.1154	A	C	MODIFIER
15_45149682_T/G	15:45149682	G	ENSBTAG00000016140	ENSBTAT00000069454	Transcript	intron_variant	-	-	-	-	-	IMPACT=MODIFIER;STRAND=-1;HGVSc=ENSBTAT00000069454.1:c.279+11969A>C	0.2826	0.03571	0.4677	0.3824	0.2143	0	0	0.4783	0.25	G	T	MODIFIER
15_45149808_G/A	15:45149808	A	ENSBTAG00000016140	ENSBTAT00000069454	Transcript	intron_variant	-	-	-	-	-	IMPACT=MODIFIER;STRAND=-1;HGVSc=ENSBTAT00000069454.1:c.279+11843C>T	0.2	0.03571	0.4531	0.1316	0.1389	0	0	0.45	0.0625	A	G	MODIFIER
15_45151104_G/A	15:45151104	A	ENSBTAG00000016140	ENSBTAT00000069454	Transcript	intron_variant	-	-	-	-	-	IMPACT=MODIFIER;STRAND=-1;HGVSc=ENSBTAT00000069454.1:c.279+10547C>T	0.2596	0.02381	0.09375	0.5106	0.09259	0	0.1034	0.4423	0.09091	A	G	MODIFIER
15_45151138_C/T	15:45151138	T	ENSBTAG00000016140	ENSBTAT00000069454	Transcript	intron_variant	-	-	-	-	-	IMPACT=MODIFIER;STRAND=-1;HGVSc=ENSBTAT00000069454.1:c.279+10513G>A	0.1731	0.1304	0.03125	0.05263	0	0	0	0.01923	0	T	C	MODIFIER
15_45151139_G/A	15:45151139	A	ENSBTAG00000016140	ENSBTAT00000069454	Transcript	intron_variant	-	-	-	-	-	IMPACT=MODIFIER;STRAND=-1;HGVSc=ENSBTAT00000069454.1:c.279+10512C>T	0.2273	0.02273	0.4531	0.1905	0.1	0	0	0.1852	0	A	G	MODIFIER
15_45151200_C/A	15:45151200	A	ENSBTAG00000016140	ENSBTAT00000069454	Transcript	intron_variant	-	-	-	-	-	IMPACT=MODIFIER;STRAND=-1;HGVSc=ENSBTAT00000069454.1:c.279+10451G>T	0.17	0.1364	0.03125	0.01316	0	0	0	0.01786	0	A	C	MODIFIER
15_45151310_T/G	15:45151310	G	ENSBTAG00000016140	ENSBTAT00000069454	Transcript	intron_variant	-	-	-	-	-	IMPACT=MODIFIER;STRAND=-1;HGVSc=ENSBTAT00000069454.1:c.279+10341A>C	0.2364	0.02632	0.4531	0.2174	0.09091	0	0	0.4091	0.15	G	T	MODIFIER
15_45151393_C/T	15:45151393	T	ENSBTAG00000016140	ENSBTAT00000069454	Transcript	intron_variant	-	-	-	-	-	IMPACT=MODIFIER;STRAND=-1;HGVSc=ENSBTAT00000069454.1:c.279+10258G>A	0.1415	0.2609	0.03125	0.04545	0.1765	0	0.1378	0.01613	0.3182	T	C	MODIFIER
15_45151428_T/C	15:45151428	C	ENSBTAG00000016140	ENSBTAT00000069454	Transcript	intron_variant	-	-	-	-	-	IMPACT=MODIFIER;STRAND=-1;HGVSc=ENSBTAT00000069454.1:c.279+10223A>G	0.24	0.02778	0.09375	0.4894	0.1129	0	0.1017	0.4655	0.09091	C	T	MODIFIER
15_45151554_C/T	15:45151554	T	ENSBTAG00000016140	ENSBTAT00000069454	Transcript	intron_variant	-	-	-	-	-	IMPACT=MODIFIER;STRAND=-1;HGVSc=ENSBTAT00000069454.1:c.279+10097G>A	0.1837	0.1053	0.03125	0.01613	0	0	0	0.01923	0	T	C	MODIFIER
15_45152480_G/A	15:45152480	A	ENSBTAG00000016140	ENSBTAT00000069454	Transcript	intron_variant	-	-	-	-	-	IMPACT=MODIFIER;STRAND=-1;HGVSc=ENSBTAT00000069454.1:c.279+9171C>T	0.1667	0.119	0.03125	0.01852	0	0	0	0.02	0	A	G	MODIFIER
15_45152659_C/T	15:45152659	T	ENSBTAG00000016140	ENSBTAT00000069454	Transcript	intron_variant	-	-	-	-	-	IMPACT=MODIFIER;STRAND=-1;HGVSc=ENSBTAT00000069454.1:c.279+8992G>A	0.3125	0.2174	0.4531	0.325	0.1	0	0.004098	0.2857	0	T	C	MODIFIER
15_45153731_A/G	15:45153731	G	ENSBTAG00000016140	ENSBTAT00000069454	Transcript	intron_variant	-	-	-	-	-	IMPACT=MODIFIER;STRAND=-1;HGVSc=ENSBTAT00000069454.1:c.279+7920T>C	0.1724	0.119	0.03125	0.02778	0	0	0	0.02381	0	G	A	MODIFIER
15_45154235_G/A	15:45154235	A	ENSBTAG00000016140	ENSBTAT00000069454	Transcript	intron_variant	-	-	-	-	-	IMPACT=MODIFIER;STRAND=-1;HGVSc=ENSBTAT00000069454.1:c.279+7416C>T	0.2059	0.02273	0.09375	0.4111	0.08065	0	0.1036	0.46	0.08333	A	G	MODIFIER
15_45154835_T/C	15:45154835	C	ENSBTAG00000016140	ENSBTAT00000069454	Transcript	intron_variant	-	-	-	-	-	IMPACT=MODIFIER;STRAND=-1;HGVSc=ENSBTAT00000069454.1:c.279+6816A>G	0.2321	0.02273	0.4531	0.1892	0.07812	0	0	0.22	0	C	T	MODIFIER
15_45154856_T/A	15:45154856	A	ENSBTAG00000016140	ENSBTAT00000069454	Transcript	intron_variant	-	-	-	-	-	IMPACT=MODIFIER;STRAND=-1;HGVSc=ENSBTAT00000069454.1:c.279+6795A>T	0.2018	0.02273	0.4531	0.2027	0.08065	0	0	0.1923	0	A	T	MODIFIER
15_45155036_C/T	15:45155036	T	ENSBTAG00000016140	ENSBTAT00000069454	Transcript	intron_variant	-	-	-	-	-	IMPACT=MODIFIER;STRAND=-1;HGVSc=ENSBTAT00000069454.1:c.279+6615G>A	0.25	0.02273	0.09375	0.4457	0.1212	0	0.1	0.4091	0.07143	T	C	MODIFIER
15_45155744_C/T	15:45155744	T	ENSBTAG00000016140	ENSBTAT00000069454	Transcript	intron_variant	-	-	-	-	-	IMPACT=MODIFIER;STRAND=-1;HGVSc=ENSBTAT00000069454.1:c.279+5907G>A	0.4636	0.2619	0.5469	0.5851	0.2258	0	0.1017	0.8276	0.1923	T	C	MODIFIER
15_45155955_T/G	15:45155955	G	ENSBTAG00000016140	ENSBTAT00000069454	Transcript	intron_variant	-	-	-	-	-	IMPACT=MODIFIER;STRAND=-1;HGVSc=ENSBTAT00000069454.1:c.279+5696A>C	0.566	0.3864	0.5781	0.7273	0.2419	0	0.1053	0.8077	0.2273	G	T	MODIFIER
15_45156005_C/A	15:45156005	A	ENSBTAG00000016140	ENSBTAT00000069454	Transcript	intron_variant	-	-	-	-	-	IMPACT=MODIFIER;STRAND=-1;HGVSc=ENSBTAT00000069454.1:c.279+5646G>T	0.2404	0.02778	0.09375	0.4333	0.1389	0	0.1008	0.4583	0.09091	A	C	MODIFIER
15_45156154_T/C	15:45156154	C	ENSBTAG00000016140	ENSBTAT00000069454	Transcript	intron_variant	-	-	-	-	-	IMPACT=MODIFIER;STRAND=-1;HGVSc=ENSBTAT00000069454.1:c.279+5497A>G	0.2105	0.02941	0.09375	0.4891	0.1333	0	0.09583	0.463	0.07692	C	T	MODIFIER
15_45156170_C/T	15:45156170	T	ENSBTAG00000016140	ENSBTAT00000069454	Transcript	intron_variant	-	-	-	-	-	IMPACT=MODIFIER;STRAND=-1;HGVSc=ENSBTAT00000069454.1:c.279+5481G>A	0.1786	0.125	0.03125	0.01786	0	0	0	0.02083	0	T	C	MODIFIER
15_45156446_C/T	15:45156446	T	ENSBTAG00000016140	ENSBTAT00000069454	Transcript	intron_variant	-	-	-	-	-	IMPACT=MODIFIER;STRAND=-1;HGVSc=ENSBTAT00000069454.1:c.279+5205G>A	0.3482	0.1667	0.4844	0.3514	0.09615	0	0	0.3333	0	T	C	MODIFIER
15_45156502_A/G	15:45156502	G	ENSBTAG00000016140	ENSBTAT00000069454	Transcript	intron_variant	-	-	-	-	-	IMPACT=MODIFIER;STRAND=-1;HGVSc=ENSBTAT00000069454.1:c.279+5149T>C	0.3966	0.3261	0.125	0.5789	0.1613	0	0.1042	0.6034	0.1923	G	A	MODIFIER
15_45156511_C/T	15:45156511	T	ENSBTAG00000016140	ENSBTAT00000069454	Transcript	intron_variant	-	-	-	-	-	IMPACT=MODIFIER;STRAND=-1;HGVSc=ENSBTAT00000069454.1:c.279+5140G>A	0.2264	0.02632	0.4531	0.2073	0.07576	0	0.004065	0.2667	0	T	C	MODIFIER
15_45156748_G/C	15:45156748	C	ENSBTAG00000016140	ENSBTAT00000069454	Transcript	intron_variant	-	-	-	-	-	IMPACT=MODIFIER;STRAND=-1;HGVSc=ENSBTAT00000069454.1:c.279+4903C>G	0.1698	0.1429	0.03125	0.01389	0	0	0	0.01724	0	C	G	MODIFIER
15_45156847_G/A	15:45156847	A	ENSBTAG00000016140	ENSBTAT00000069454	Transcript	intron_variant	-	-	-	-	-	IMPACT=MODIFIER;STRAND=-1;HGVSc=ENSBTAT00000069454.1:c.279+4804C>T	0.2451	0.025	0.4531	0.25	0.1042	0	0	0.2593	0	A	G	MODIFIER
15_45156863_C/T	15:45156863	T	ENSBTAG00000016140	ENSBTAT00000069454	Transcript	intron_variant	-	-	-	-	-	IMPACT=MODIFIER;STRAND=-1;HGVSc=ENSBTAT00000069454.1:c.279+4788G>A	0.2404	0.02381	0.09375	0.4625	0.125	0	0.09426	0.4444	0.07143	T	C	MODIFIER
15_45156883_C/T	15:45156883	T	ENSBTAG00000016140	ENSBTAT00000069454	Transcript	intron_variant	-	-	-	-	-	IMPACT=MODIFIER;STRAND=-1;HGVSc=ENSBTAT00000069454.1:c.279+4768G>A	0.163	0.1304	0.03125	0.01786	0	0	0	0.01923	0	T	C	MODIFIER
15_45156904_G/A	15:45156904	A	ENSBTAG00000016140	ENSBTAT00000069454	Transcript	intron_variant	-	-	-	-	-	IMPACT=MODIFIER;STRAND=-1;HGVSc=ENSBTAT00000069454.1:c.279+4747C>T	0.2407	0.02174	0.09375	0.4737	0.15	0	0.09504	0.46	0.07692	A	G	MODIFIER
15_45157117_C/T	15:45157117	T	ENSBTAG00000016140	ENSBTAT00000069454	Transcript	intron_variant	-	-	-	-	-	IMPACT=MODIFIER;STRAND=-1;HGVSc=ENSBTAT00000069454.1:c.279+4534G>A	0.3519	0.1591	0.125	0.5147	0.08696	0	0.09583	0.5	0.1111	T	C	MODIFIER
15_45157221_T/C	15:45157221	C	ENSBTAG00000016140	ENSBTAT00000069454	Transcript	intron_variant	-	-	-	-	-	IMPACT=MODIFIER;STRAND=-1;HGVSc=ENSBTAT00000069454.1:c.279+4430A>G	0.2456	0.02941	0.09375	0.4773	0.1875	0	0.09426	0.569	0.25	C	T	MODIFIER
15_45157246_C/T	15:45157246	T	ENSBTAG00000016140	ENSBTAT00000069454	Transcript	intron_variant	-	-	-	-	-	IMPACT=MODIFIER;STRAND=-1;HGVSc=ENSBTAT00000069454.1:c.279+4405G>A	0.1091	0.02381	0.2188	0	0.06522	0	0	0	0.05556	T	C	MODIFIER
15_45157324_G/A	15:45157324	A	ENSBTAG00000016140	ENSBTAT00000069454	Transcript	intron_variant	-	-	-	-	-	IMPACT=MODIFIER;STRAND=-1;HGVSc=ENSBTAT00000069454.1:c.279+4327C>T	0.2549	0.02941	0.09375	0.4878	0.225	0	0.1008	0.4583	0.125	A	G	MODIFIER
15_45157457_G/A	15:45157457	A	ENSBTAG00000016140	ENSBTAT00000069454	Transcript	intron_variant	-	-	-	-	-	IMPACT=MODIFIER;STRAND=-1;HGVSc=ENSBTAT00000069454.1:c.279+4194C>T	0.2281	0.02778	0.09375	0.5341	0.1	0	0.1026	0.4808	0.1429	A	G	MODIFIER
15_45157467_A/G	15:45157467	G	ENSBTAG00000016140	ENSBTAT00000069454	Transcript	intron_variant	-	-	-	-	-	IMPACT=MODIFIER;STRAND=-1;HGVSc=ENSBTAT00000069454.1:c.279+4184T>C	0.1887	0.125	0.03226	0.01852	0	0	0	0.02083	0	G	A	MODIFIER
15_45157504_T/A	15:45157504	A	ENSBTAG00000016140	ENSBTAT00000069454	Transcript	intron_variant	-	-	-	-	-	IMPACT=MODIFIER;STRAND=-1;HGVSc=ENSBTAT00000069454.1:c.279+4147A>T	0.1102	0.02778	0.2188	0	0.0625	0	0	0	0.1	A	T	MODIFIER
15_45157704_G/A	15:45157704	A	ENSBTAG00000016140	ENSBTAT00000069454	Transcript	intron_variant	-	-	-	-	-	IMPACT=MODIFIER;STRAND=-1;HGVSc=ENSBTAT00000069454.1:c.279+3947C>T	0.1731	0.1364	0.03125	0.03448	0	0	0	0.32	0.1364	A	G	MODIFIER
15_45157774_G/A	15:45157774	A	ENSBTAG00000016140	ENSBTAT00000069454	Transcript	intron_variant	-	-	-	-	-	IMPACT=MODIFIER;STRAND=-1;HGVSc=ENSBTAT00000069454.1:c.279+3877C>T	0.18	0.1111	0.03125	0.02	0.02083	0	0	0.3276	0.125	A	G	MODIFIER
15_45157903_C/G	15:45157903	G	ENSBTAG00000016140	ENSBTAT00000069454	Transcript	intron_variant	-	-	-	-	-	IMPACT=MODIFIER;STRAND=-1;HGVSc=ENSBTAT00000069454.1:c.279+3748G>C	0.1792	0.12	0.03125	0.06522	0.025	0	0	0.2708	0.1364	G	C	MODIFIER
15_45157911_C/G	15:45157911	G	ENSBTAG00000016140	ENSBTAT00000069454	Transcript	intron_variant	-	-	-	-	-	IMPACT=MODIFIER;STRAND=-1;HGVSc=ENSBTAT00000069454.1:c.279+3740G>C	0.213	0.02	0.09375	0.4302	0.1458	0	0.09664	0.46	0.1111	G	C	MODIFIER
15_45158197_C/T	15:45158197	T	ENSBTAG00000016140	ENSBTAT00000069454	Transcript	intron_variant	-	-	-	-	-	IMPACT=MODIFIER;STRAND=-1;HGVSc=ENSBTAT00000069454.1:c.279+3454G>A	0.1596	0.1429	0.03125	0.01852	0	0	0.05983	0.01852	0.04545	T	C	MODIFIER
15_45158206_T/G	15:45158206	G	ENSBTAG00000016140	ENSBTAT00000069454	Transcript	intron_variant	-	-	-	-	-	IMPACT=MODIFIER;STRAND=-1;HGVSc=ENSBTAT00000069454.1:c.279+3445A>C	0.1848	0.15	0.03125	0.1406	0.02381	0	0	0.28	0.09091	G	T	MODIFIER
15_45158226_G/A	15:45158226	A	ENSBTAG00000016140	ENSBTAT00000069454	Transcript	intron_variant	-	-	-	-	-	IMPACT=MODIFIER;STRAND=-1;HGVSc=ENSBTAT00000069454.1:c.279+3425C>T	0.1667	0.125	0.03125	0.07692	0.02	0	0	0.2593	0.09091	A	G	MODIFIER
15_45158240_G/C	15:45158240	C	ENSBTAG00000016140	ENSBTAT00000069454	Transcript	intron_variant	-	-	-	-	-	IMPACT=MODIFIER;STRAND=-1;HGVSc=ENSBTAT00000069454.1:c.279+3411C>G	0.163	0.125	0.03125	0.18	0.02083	0	0	0.2778	0.08333	C	G	MODIFIER
15_45158244_G/A	15:45158244	A	ENSBTAG00000016140	ENSBTAT00000069454	Transcript	intron_variant	-	-	-	-	-	IMPACT=MODIFIER;STRAND=-1;HGVSc=ENSBTAT00000069454.1:c.279+3407C>T	0.1596	0.125	0.03125	0.2097	0.02083	0	0	0.2885	0.07692	A	G	MODIFIER
15_45158276_G/A	15:45158276	A	ENSBTAG00000016140	ENSBTAT00000069454	Transcript	intron_variant	-	-	-	-	-	IMPACT=MODIFIER;STRAND=-1;HGVSc=ENSBTAT00000069454.1:c.279+3375C>T	0.1667	0.1176	0.03125	0.1875	0.02	0	0	0.2931	0.09091	A	G	MODIFIER
15_45158364_G/A	15:45158364	A	ENSBTAG00000016140	ENSBTAT00000069454	Transcript	intron_variant	-	-	-	-	-	IMPACT=MODIFIER;STRAND=-1;HGVSc=ENSBTAT00000069454.1:c.279+3287C>T	0.1545	0.1429	0.03125	0.1618	0.01724	0	0	0.3214	0.125	A	G	MODIFIER
15_45158412_C/G	15:45158412	G	ENSBTAG00000016140	ENSBTAT00000069454	Transcript	intron_variant	-	-	-	-	-	IMPACT=MODIFIER;STRAND=-1;HGVSc=ENSBTAT00000069454.1:c.279+3239G>C	0.5984	0.3542	0.5781	0.6889	0.2143	0	0.1	0.8621	0.2083	G	C	MODIFIER
15_45158417_G/A	15:45158417	A	ENSBTAG00000016140	ENSBTAT00000069454	Transcript	intron_variant	-	-	-	-	-	IMPACT=MODIFIER;STRAND=-1;HGVSc=ENSBTAT00000069454.1:c.279+3234C>T	0.1455	0.1364	0.03125	0.02564	0.01724	0	0	0.3103	0.125	A	G	MODIFIER
15_45158634_C/T	15:45158634	T	ENSBTAG00000016140	ENSBTAT00000069454	Transcript	intron_variant	-	-	-	-	-	IMPACT=MODIFIER;STRAND=-1;HGVSc=ENSBTAT00000069454.1:c.279+3017G>A	0.1635	0.1429	0.03125	0.1724	0.02273	0	0	0.3448	0.2143	T	C	MODIFIER
15_45158774_A/G	15:45158774	G	ENSBTAG00000016140	ENSBTAT00000069454	Transcript	intron_variant	-	-	-	-	-	IMPACT=MODIFIER;STRAND=-1;HGVSc=ENSBTAT00000069454.1:c.279+2877T>C	0.1667	0.1316	0.03125	0.03125	0.02174	0	0	0.34	0.1667	G	A	MODIFIER
15_45158798_T/C	15:45158798	C	ENSBTAG00000016140	ENSBTAT00000069454	Transcript	intron_variant	-	-	-	-	-	IMPACT=MODIFIER;STRAND=-1;HGVSc=ENSBTAT00000069454.1:c.279+2853A>G	0.19	0.125	0.03125	0.2	0.02778	0	0	0.3333	0.1667	C	T	MODIFIER
15_45158963_A/G	15:45158963	G	ENSBTAG00000016140	ENSBTAT00000069454	Transcript	intron_variant	-	-	-	-	-	IMPACT=MODIFIER;STRAND=-1;HGVSc=ENSBTAT00000069454.1:c.279+2688T>C	0.1827	0.1304	0.03125	0.1316	0	0	0	0.3043	0	G	A	MODIFIER
15_45159117_G/A	15:45159117	A	ENSBTAG00000016140	ENSBTAT00000069454	Transcript	intron_variant	-	-	-	-	-	IMPACT=MODIFIER;STRAND=-1;HGVSc=ENSBTAT00000069454.1:c.279+2534C>T	0.1481	0.1389	0.03226	0.18	0	0	0	0.3125	0.25	A	G	MODIFIER
15_45159236_G/A	15:45159236	A	ENSBTAG00000016140	ENSBTAT00000069454	Transcript	intron_variant	-	-	-	-	-	IMPACT=MODIFIER;STRAND=-1;HGVSc=ENSBTAT00000069454.1:c.279+2415C>T	0.1759	0.1429	0.03125	0.1333	0.03846	0	0	0.3214	0.1667	A	G	MODIFIER
15_45159724_C/T	15:45159724	T	ENSBTAG00000016140	ENSBTAT00000069454	Transcript	intron_variant	-	-	-	-	-	IMPACT=MODIFIER;STRAND=-1;HGVSc=ENSBTAT00000069454.1:c.279+1927G>A	0.3986	0.04762	0.5469	0.6579	0.2115	0	0.09542	0.6111	0.25	T	C	MODIFIER
15_45160098_G/T	15:45160098	T	ENSBTAG00000016140	ENSBTAT00000069454	Transcript	intron_variant	-	-	-	-	-	IMPACT=MODIFIER;STRAND=-1;HGVSc=ENSBTAT00000069454.1:c.279+1553C>A	0.1466	0.1136	0.03125	0.09091	0.01562	0	0	0.3148	0.1	T	G	MODIFIER
15_45160129_T/C	15:45160129	C	ENSBTAG00000016140	ENSBTAT00000069454	Transcript	intron_variant	-	-	-	-	-	IMPACT=MODIFIER;STRAND=-1;HGVSc=ENSBTAT00000069454.1:c.279+1522A>G	0.1417	0.1042	0.03125	0.0303	0.01724	0	0	0.3276	0.1	C	T	MODIFIER
15_45160270_C/T	15:45160270	T	ENSBTAG00000016140	ENSBTAT00000069454	Transcript	intron_variant	-	-	-	-	-	IMPACT=MODIFIER;STRAND=-1;HGVSc=ENSBTAT00000069454.1:c.279+1381G>A	0.4052	0.04167	0.5469	0.6304	0.1897	0	0.09302	0.5714	0.07692	T	C	MODIFIER
15_45160393_T/C	15:45160393	C	ENSBTAG00000016140	ENSBTAT00000069454	Transcript	intron_variant	-	-	-	-	-	IMPACT=MODIFIER;STRAND=-1;HGVSc=ENSBTAT00000069454.1:c.279+1258A>G	0.5357	0.1458	0.5781	0.6818	0.2407	0	0.09426	0.8654	0.1923	C	T	MODIFIER
15_45160437_C/T	15:45160437	T	ENSBTAG00000016140	ENSBTAT00000069454	Transcript	intron_variant	-	-	-	-	-	IMPACT=MODIFIER;STRAND=-1;HGVSc=ENSBTAT00000069454.1:c.279+1214G>A	0.13	0.1042	0.03125	0	0	0	0	0	0	T	C	MODIFIER
15_45160459_G/A	15:45160459	A	ENSBTAG00000016140	ENSBTAT00000069454	Transcript	intron_variant	-	-	-	-	-	IMPACT=MODIFIER;STRAND=-1;HGVSc=ENSBTAT00000069454.1:c.279+1192C>T	0.1667	0.125	0.03125	0.04286	0.02	0	0	0.3036	0.09091	A	G	MODIFIER
15_45160694_C/T	15:45160694	T	ENSBTAG00000016140	ENSBTAT00000069454	Transcript	intron_variant	-	-	-	-	-	IMPACT=MODIFIER;STRAND=-1;HGVSc=ENSBTAT00000069454.1:c.279+957G>A	0.1607	0.1154	0.03125	0.02222	0.01786	0	0	0.3333	0.1154	T	C	MODIFIER
15_45160710_T/C	15:45160710	C	ENSBTAG00000016140	ENSBTAT00000069454	Transcript	intron_variant	-	-	-	-	-	IMPACT=MODIFIER;STRAND=-1;HGVSc=ENSBTAT00000069454.1:c.279+941A>G	0.175	0.1296	0.1719	0.02381	0.2258	0.5	0.3843	0.01724	0.09091	T	C	MODIFIER
15_45161195_T/C	15:45161195	C	ENSBTAG00000016140	ENSBTAT00000069454	Transcript	intron_variant	-	-	-	-	-	IMPACT=MODIFIER;STRAND=-1;HGVSc=ENSBTAT00000069454.1:c.279+456A>G	0.1705	0.1429	0.03125	0.2059	0.01923	0	0	0.34	0.125	C	T	MODIFIER
15_45161309_C/A	15:45161309	A	ENSBTAG00000016140	ENSBTAT00000069454	Transcript	intron_variant	-	-	-	-	-	IMPACT=MODIFIER;STRAND=-1;HGVSc=ENSBTAT00000069454.1:c.279+342G>T	0.17	0.125	0.03125	0.02778	0.02083	0	0	0.3103	0.125	A	C	MODIFIER
15_45161425_T/C	15:45161425	C	ENSBTAG00000016140	ENSBTAT00000069454	Transcript	intron_variant	-	-	-	-	-	IMPACT=MODIFIER;STRAND=-1;HGVSc=ENSBTAT00000069454.1:c.279+226A>G	0.1727	0.125	0.03125	0.1522	0.01471	0	0	0.3065	0.1154	C	T	MODIFIER
15_45161534_A/G	15:45161534	G	ENSBTAG00000016140	ENSBTAT00000069454	Transcript	intron_variant	-	-	-	-	-	IMPACT=MODIFIER;STRAND=-1;HGVSc=ENSBTAT00000069454.1:c.279+117T>C	0.1667	0.125	0.03125	0.1463	0.01667	0	0	0.3462	0.1154	G	A	MODIFIER
15_45161604_C/T	15:45161604	T	ENSBTAG00000016140	ENSBTAT00000069454	Transcript	intron_variant	-	-	-	-	-	IMPACT=MODIFIER;STRAND=-1;HGVSc=ENSBTAT00000069454.1:c.279+47G>A	0.2308	0.02941	0.09375	0.4	0.1724	0	0.1043	0.4286	0.07143	T	C	MODIFIER
15_45162073_A/G	15:45162073	G	ENSBTAG00000016140	ENSBTAT00000069454	Transcript	intron_variant	-	-	-	-	-	IMPACT=MODIFIER;STRAND=-1;HGVSc=ENSBTAT00000069454.1:c.65-208T>C	0.1636	0.1304	0.03125	0.1744	0.01562	0	0	0.3462	0.1154	G	A	MODIFIER
15_45162144_G/A	15:45162144	A	ENSBTAG00000016140	ENSBTAT00000069454	Transcript	intron_variant	-	-	-	-	-	IMPACT=MODIFIER;STRAND=-1;HGVSc=ENSBTAT00000069454.1:c.65-279C>T	0.1759	0.09524	0.03125	0.02941	0.01724	0	0	0.34	0.1071	A	G	MODIFIER
15_45162219_T/C	15:45162219	C	ENSBTAG00000016140	ENSBTAT00000069454	Transcript	intron_variant	-	-	-	-	-	IMPACT=MODIFIER;STRAND=-1;HGVSc=ENSBTAT00000069454.1:c.65-354A>G	0.1852	0.1304	0.03125	0.1512	0	0	0	0.3	0.1154	C	T	MODIFIER
15_45162238_T/C	15:45162238	C	ENSBTAG00000016140	ENSBTAT00000069454	Transcript	intron_variant	-	-	-	-	-	IMPACT=MODIFIER;STRAND=-1;HGVSc=ENSBTAT00000069454.1:c.65-373A>G	0.5635	0.4231	0.5781	0.775	0.3676	0	0.2443	0.8333	0.3571	T	C	MODIFIER
15_45162422_C/T	15:45162422	T	ENSBTAG00000016140	ENSBTAT00000069454	Transcript	intron_variant	-	-	-	-	-	IMPACT=MODIFIER;STRAND=-1;HGVSc=ENSBTAT00000069454.1:c.65-557G>A	0.1667	0.1087	0.03125	0.03226	0.01515	0	0	0.2778	0.1154	T	C	MODIFIER
15_45162423_G/A	15:45162423	A	ENSBTAG00000016140	ENSBTAT00000069454	Transcript	intron_variant	-	-	-	-	-	IMPACT=MODIFIER;STRAND=-1;HGVSc=ENSBTAT00000069454.1:c.65-558C>T	0.1667	0.119	0.03125	0.03226	0.01515	0	0	0.2885	0.1154	A	G	MODIFIER
15_45162436_T/C	15:45162436	C	ENSBTAG00000016140	ENSBTAT00000069454	Transcript	intron_variant	-	-	-	-	-	IMPACT=MODIFIER;STRAND=-1;HGVSc=ENSBTAT00000069454.1:c.65-571A>G	0.1786	0.1429	0.03125	0.1711	0.01515	0	0	0.2778	0.125	C	T	MODIFIER
15_45162452_G/A	15:45162452	A	ENSBTAG00000016140	ENSBTAT00000069454	Transcript	intron_variant	-	-	-	-	-	IMPACT=MODIFIER;STRAND=-1;HGVSc=ENSBTAT00000069454.1:c.65-587C>T	0.1727	0.1364	0.03125	0.0303	0.01562	0	0	0.2931	0.08333	A	G	MODIFIER
15_45162498_G/C	15:45162498	C	ENSBTAG00000016140	ENSBTAT00000069454	Transcript	intron_variant	-	-	-	-	-	IMPACT=MODIFIER;STRAND=-1;HGVSc=ENSBTAT00000069454.1:c.65-633C>G	0.1727	0.1364	0.03125	0.02703	0.01351	0	0	0.3214	0.09091	C	G	MODIFIER
15_45162549_G/A	15:45162549	A	ENSBTAG00000016140	ENSBTAT00000069454	Transcript	intron_variant	-	-	-	-	-	IMPACT=MODIFIER;STRAND=-1;HGVSc=ENSBTAT00000069454.1:c.65-684C>T	0.2404	0.02778	0.4531	0.3293	0.08333	0	0	0.2778	0	A	G	MODIFIER
15_45162604_T/C	15:45162604	C	ENSBTAG00000016140	ENSBTAT00000069454	Transcript	intron_variant	-	-	-	-	-	IMPACT=MODIFIER;STRAND=-1;HGVSc=ENSBTAT00000069454.1:c.65-739A>G	0.1964	0.1842	0.1719	0.03571	0.25	0.6667	0.4062	0.01667	0.07692	C	T	MODIFIER
15_45162710_T/C	15:45162710	C	ENSBTAG00000016140	ENSBTAT00000069454	Transcript	intron_variant	-	-	-	-	-	IMPACT=MODIFIER;STRAND=-1;HGVSc=ENSBTAT00000069454.1:c.65-845A>G	0.3468	0.1053	0.4844	0.2273	0.1034	0	0	0.431	0.125	C	T	MODIFIER
15_45162873_C/G	15:45162873	G	ENSBTAG00000016140	ENSBTAT00000069454	Transcript	intron_variant	-	-	-	-	-	IMPACT=MODIFIER;STRAND=-1;HGVSc=ENSBTAT00000069454.1:c.65-1008G>C	0.1792	0.1429	0.03125	0.01613	0	0	0	0.01852	0	G	C	MODIFIER
15_45162876_G/A	15:45162876	A	ENSBTAG00000016140	ENSBTAT00000069454	Transcript	intron_variant	-	-	-	-	-	IMPACT=MODIFIER;STRAND=-1;HGVSc=ENSBTAT00000069454.1:c.65-1011C>T	0.1759	0.1429	0.03125	0.01786	0	0	0	0.01667	0	A	G	MODIFIER
15_45162914_C/A	15:45162914	A	ENSBTAG00000016140	ENSBTAT00000069454	Transcript	intron_variant	-	-	-	-	-	IMPACT=MODIFIER;STRAND=-1;HGVSc=ENSBTAT00000069454.1:c.65-1049G>T	0.5164	0.1818	0.5781	0.7	0.2	0	0.09583	0.8621	0.25	A	C	MODIFIER
15_45162949_C/T	15:45162949	T	ENSBTAG00000016140	ENSBTAT00000069454	Transcript	intron_variant	-	-	-	-	-	IMPACT=MODIFIER;STRAND=-1;HGVSc=ENSBTAT00000069454.1:c.65-1084G>A	0.5086	0.1591	0.5781	0.6622	0.2581	0	0.09914	0.8478	0.2083	T	C	MODIFIER
15_45162962_T/C	15:45162962	C	ENSBTAG00000016140	ENSBTAT00000069454	Transcript	intron_variant	-	-	-	-	-	IMPACT=MODIFIER;STRAND=-1;HGVSc=ENSBTAT00000069454.1:c.65-1097A>G	0.17	0.1136	0.03125	0.02632	0	0	0	0.02632	0	C	T	MODIFIER
15_45162964_C/T	15:45162964	T	ENSBTAG00000016140	ENSBTAT00000069454	Transcript	intron_variant	-	-	-	-	-	IMPACT=MODIFIER;STRAND=-1;HGVSc=ENSBTAT00000069454.1:c.65-1099G>A	0.5086	0.1591	0.5781	0.675	0.25	0	0.09829	0.8125	0.2273	T	C	MODIFIER
15_45163013_T/G	15:45163013	G	ENSBTAG00000016140	ENSBTAT00000069454	Transcript	intron_variant	-	-	-	-	-	IMPACT=MODIFIER;STRAND=-1;HGVSc=ENSBTAT00000069454.1:c.65-1148A>C	0.2264	0.02632	0.09375	0.5132	0.1481	0	0.09917	0.4423	0.08333	G	T	MODIFIER
15_45163031_T/C	15:45163031	C	ENSBTAG00000016140	ENSBTAT00000069454	Transcript	intron_variant	-	-	-	-	-	IMPACT=MODIFIER;STRAND=-1;HGVSc=ENSBTAT00000069454.1:c.65-1166A>G	0.5948	0.4231	0.5781	0.7	0.3194	0	0.2481	0.86	0.4167	T	C	MODIFIER
15_45163156_C/T	15:45163156	T	ENSBTAG00000016140	ENSBTAT00000069454	Transcript	intron_variant	-	-	-	-	-	IMPACT=MODIFIER;STRAND=-1;HGVSc=ENSBTAT00000069454.1:c.65-1291G>A	0.1771	0.1579	0.03125	0.01613	0	0	0	0.02083	0	T	C	MODIFIER
15_45163157_C/T	15:45163157	T	ENSBTAG00000016140	ENSBTAT00000069454	Transcript	intron_variant	-	-	-	-	-	IMPACT=MODIFIER;STRAND=-1;HGVSc=ENSBTAT00000069454.1:c.65-1292G>A	0.1771	0.1579	0.03125	0.01724	0	0	0	0.02083	0	T	C	MODIFIER
15_45163272_C/A	15:45163272	A	ENSBTAG00000016140	ENSBTAT00000069454	Transcript	intron_variant	-	-	-	-	-	IMPACT=MODIFIER;STRAND=-1;HGVSc=ENSBTAT00000069454.1:c.65-1407G>T	0.3	0.2143	0.4531	0.3194	0.08571	0	0.003937	0.4375	0.1364	A	C	MODIFIER
15_45163354_T/C	15:45163354	C	ENSBTAG00000016140	ENSBTAT00000069454	Transcript	intron_variant	-	-	-	-	-	IMPACT=MODIFIER;STRAND=-1;HGVSc=ENSBTAT00000069454.1:c.65-1489A>G	0.266	0.02941	0.4833	0.2391	0.1087	0	0	0.2885	0	C	T	MODIFIER
15_45163417_T/C	15:45163417	C	ENSBTAG00000016140	ENSBTAT00000069454	Transcript	intron_variant	-	-	-	-	-	IMPACT=MODIFIER;STRAND=-1;HGVSc=ENSBTAT00000069454.1:c.65-1552A>G	0.2308	0.02632	0.09375	0.4524	0.1111	0	0.1017	0.4048	0.05556	C	T	MODIFIER
15_45163581_C/T	15:45163581	T	ENSBTAG00000016140	ENSBTAT00000069454	Transcript	intron_variant	-	-	-	-	-	IMPACT=MODIFIER;STRAND=-1;HGVSc=ENSBTAT00000069454.1:c.65-1716G>A	0.5873	0.2931	0.5781	0.7209	0.2286	0	0.0969	0.8667	0.1818	T	C	MODIFIER
15_45163762_C/G	15:45163762	G	ENSBTAG00000016140	ENSBTAT00000069454	Transcript	intron_variant	-	-	-	-	-	IMPACT=MODIFIER;STRAND=-1;HGVSc=ENSBTAT00000069454.1:c.65-1897G>C	0.4597	0.225	0.5469	0.6932	0.2045	0	0.09843	0.5556	0.09091	G	C	MODIFIER
15_45163864_C/T	15:45163864	T	ENSBTAG00000016140	ENSBTAT00000069454	Transcript	intron_variant	-	-	-	-	-	IMPACT=MODIFIER;STRAND=-1;HGVSc=ENSBTAT00000069454.1:c.65-1999G>A	0.08475	0	0.125	0.0122	0.01471	0	0.0687	0.01724	0	C	T	MODIFIER
15_45164150_A/G	15:45164150	G	ENSBTAG00000016140	ENSBTAT00000069454	Transcript	intron_variant	-	-	-	-	-	IMPACT=MODIFIER;STRAND=-1;HGVSc=ENSBTAT00000069454.1:c.65-2285T>C	0.6077	0.5	0.5781	0.75	0.3676	0	0.2366	0.8333	0.35	G	A	MODIFIER
15_45164453_C/T	15:45164453	T	ENSBTAG00000016140	ENSBTAT00000069454	Transcript	intron_variant	-	-	-	-	-	IMPACT=MODIFIER;STRAND=-1;HGVSc=ENSBTAT00000069454.1:c.65-2588G>A	0.1917	0.1087	0.1094	0.02128	0.01471	0	0	0.3704	0.125	T	C	MODIFIER
15_45164478_G/A	15:45164478	A	ENSBTAG00000016140	ENSBTAT00000069454	Transcript	intron_variant	-	-	-	-	-	IMPACT=MODIFIER;STRAND=-1;HGVSc=ENSBTAT00000069454.1:c.65-2613C>T	0.1607	0.1304	0.03125	0.01111	0	0	0	0.01852	0	A	G	MODIFIER
15_45164541_C/T	15:45164541	T	ENSBTAG00000016140	ENSBTAT00000069454	Transcript	intron_variant	-	-	-	-	-	IMPACT=MODIFIER;STRAND=-1;HGVSc=ENSBTAT00000069454.1:c.65-2676G>A	0.3707	0.04762	0.4688	0.6042	0.2344	0	0.09524	0.4667	0.1	T	C	MODIFIER
15_45164598_C/T	15:45164598	T	ENSBTAG00000016140	ENSBTAT00000069454	Transcript	intron_variant	-	-	-	-	-	IMPACT=MODIFIER;STRAND=-1;HGVSc=ENSBTAT00000069454.1:c.65-2733G>A	0.16	0.1087	0.03226	0.0303	0.02083	0	0	0.3	0.1	T	C	MODIFIER
15_45164654_C/T	15:45164654	T	ENSBTAG00000016140	ENSBTAT00000069454	Transcript	intron_variant	-	-	-	-	-	IMPACT=MODIFIER;STRAND=-1;HGVSc=ENSBTAT00000069454.1:c.65-2789G>A	0.17	0.119	0.03125	0.1125	0.01786	0	0	0.3889	0.1154	T	C	MODIFIER
15_45164777_C/T	15:45164777	T	ENSBTAG00000016140	ENSBTAT00000069454	Transcript	intron_variant	-	-	-	-	-	IMPACT=MODIFIER;STRAND=-1;HGVSc=ENSBTAT00000069454.1:c.65-2912G>A	0.1797	0.3043	0.03125	0.1333	0.3571	0	0.3955	0.09259	0.5769	T	C	MODIFIER
15_45164778_A/G	15:45164778	G	ENSBTAG00000016140	ENSBTAT00000069454	Transcript	intron_variant	-	-	-	-	-	IMPACT=MODIFIER;STRAND=-1;HGVSc=ENSBTAT00000069454.1:c.65-2913T>C	0.3333	0.5652	0.3906	0.3171	0.4861	1	0.5222	0.2	0.2308	A	G	MODIFIER
15_45164782_T/C	15:45164782	C	ENSBTAG00000016140	ENSBTAT00000069454	Transcript	intron_variant	-	-	-	-	-	IMPACT=MODIFIER;STRAND=-1;HGVSc=ENSBTAT00000069454.1:c.65-2917A>G	0.1452	0.1	0.03125	0.0122	0	0	0	0.01852	0	C	T	MODIFIER
15_45165058_G/A	15:45165058	A	ENSBTAG00000016140	ENSBTAT00000069454	Transcript	intron_variant	-	-	-	-	-	IMPACT=MODIFIER;STRAND=-1;HGVSc=ENSBTAT00000069454.1:c.65-3193C>T	0.5085	0.1667	0.5	0.622	0.2692	0	0.09426	0.6923	0.25	A	G	MODIFIER
15_45165075_C/T	15:45165075	T	ENSBTAG00000016140	ENSBTAT00000069454	Transcript	intron_variant	-	-	-	-	-	IMPACT=MODIFIER;STRAND=-1;HGVSc=ENSBTAT00000069454.1:c.65-3210G>A	0.2917	0.3077	0.3906	0.1667	0.4242	0	0.5115	0.03571	0.2083	C	T	MODIFIER
15_45165144_G/A	15:45165144	A	ENSBTAG00000016140	ENSBTAT00000069454	Transcript	intron_variant	-	-	-	-	-	IMPACT=MODIFIER;STRAND=-1;HGVSc=ENSBTAT00000069454.1:c.65-3279C>T	0.1639	0.1136	0.03125	0.07576	0	0	0	0.01786	0	A	G	MODIFIER
15_45165160_C/G	15:45165160	G	ENSBTAG00000016140	ENSBTAT00000069454	Transcript	intron_variant	-	-	-	-	-	IMPACT=MODIFIER;STRAND=-1;HGVSc=ENSBTAT00000069454.1:c.65-3295G>C	0.5172	0.1667	0.5	0.5833	0.2292	0	0.08824	0.6538	0.2273	G	C	MODIFIER
15_45165206_C/T	15:45165206	T	ENSBTAG00000016140	ENSBTAT00000069454	Transcript	intron_variant	-	-	-	-	-	IMPACT=MODIFIER;STRAND=-1;HGVSc=ENSBTAT00000069454.1:c.65-3341G>A	0.5	0.1818	0.5	0.625	0.2308	0	0.09231	0.6607	0.2273	T	C	MODIFIER
15_45165242_T/C	15:45165242	C	ENSBTAG00000016140	ENSBTAT00000069454	Transcript	intron_variant	-	-	-	-	-	IMPACT=MODIFIER;STRAND=-1;HGVSc=ENSBTAT00000069454.1:c.65-3377A>G	0.3871	0.04762	0.4688	0.587	0.197	0	0.0916	0.5577	0.09091	C	T	MODIFIER
15_45165339_T/C	15:45165339	C	ENSBTAG00000016140	ENSBTAT00000069454	Transcript	intron_variant	-	-	-	-	-	IMPACT=MODIFIER;STRAND=-1;HGVSc=ENSBTAT00000069454.1:c.65-3474A>G	0.05645	0	0.07812	0	0	0	0	0.1522	0	C	T	MODIFIER
15_45165732_T/C	15:45165732	C	ENSBTAG00000016140	ENSBTAT00000069454	Transcript	intron_variant	-	-	-	-	-	IMPACT=MODIFIER;STRAND=-1;HGVSc=ENSBTAT00000069454.1:c.65-3867A>G	0.06731	0	0.07812	0	0	0	0	0.25	0	C	T	MODIFIER
15_45166340_A/G	15:45166340	G	ENSBTAG00000016140	ENSBTAT00000069454	Transcript	intron_variant	-	-	-	-	-	IMPACT=MODIFIER;STRAND=-1;HGVSc=ENSBTAT00000069454.1:c.65-4475T>C	0.07292	0	0.07812	0.02174	0.025	0	0	0.4259	0.1364	G	A	MODIFIER
15_45166503_T/C	15:45166503	C	ENSBTAG00000016140	ENSBTAT00000069454	Transcript	intron_variant	-	-	-	-	-	IMPACT=MODIFIER;STRAND=-1;HGVSc=ENSBTAT00000069454.1:c.65-4638A>G	0.07018	0	0.07812	0.1667	0.01724	0	0	0.4107	0.125	C	T	MODIFIER
15_45166619_G/A	15:45166619	A	ENSBTAG00000016140	ENSBTAT00000069454	Transcript	intron_variant	-	-	-	-	-	IMPACT=MODIFIER;STRAND=-1;HGVSc=ENSBTAT00000069454.1:c.65-4754C>T	0.3	0.24	0.25	0.05556	0.2794	0	0.2481	0.03571	0.3846	A	G	MODIFIER
15_45166982_C/T	15:45166982	T	ENSBTAG00000016140	ENSBTAT00000069454	Transcript	intron_variant	-	-	-	-	-	IMPACT=MODIFIER;STRAND=-1;HGVSc=ENSBTAT00000069454.1:c.65-5117G>A	0.06557	0	0.07812	0	0.025	0	0	0.3871	0.3	T	C	MODIFIER
15_45167063_A/G	15:45167063	G	ENSBTAG00000016140	ENSBTAT00000069454	Transcript	intron_variant	-	-	-	-	-	IMPACT=MODIFIER;STRAND=-1;HGVSc=ENSBTAT00000069454.1:c.65-5198T>C	0.05932	0	0.07812	0	0	0	0	0.3846	0.125	G	A	MODIFIER
15_45167318_C/A	15:45167318	A	ENSBTAG00000016140	ENSBTAT00000069454	Transcript	intron_variant	-	-	-	-	-	IMPACT=MODIFIER;STRAND=-1;HGVSc=ENSBTAT00000069454.1:c.65-5453G>T	0.1481	0	0.2083	0.16	0.04545	0	0.007143	0.4444	0.25	A	C	MODIFIER
15_45167369_G/A	15:45167369	A	ENSBTAG00000016140	ENSBTAT00000069454	Transcript	intron_variant	-	-	-	-	-	IMPACT=MODIFIER;STRAND=-1;HGVSc=ENSBTAT00000069454.1:c.65-5504C>T	0.05469	0	0.07812	0.1711	0	0	0	0.3846	0.1364	A	G	MODIFIER
15_45169306_C/G/T	15:45169306	G	ENSBTAG00000016140	ENSBTAT00000069454	Transcript	intron_variant	-	-	-	-	-	IMPACT=MODIFIER;STRAND=-1;HGVSc=ENSBTAT00000069454.1:c.65-7441G>C	0.3137	0.2885	0.26	0.1029	0.2903	0	0.2358	0.1429	0.45	T	C	MODIFIER
15_45169406_C/T	15:45169406	T	ENSBTAG00000016140	ENSBTAT00000069454	Transcript	intron_variant	-	-	-	-	-	IMPACT=MODIFIER;STRAND=-1;HGVSc=ENSBTAT00000069454.1:c.65-7541G>A	0.3281	0.05	0.4688	0.5814	0.2273	0	0.1	0.5167	0.09091	T	C	MODIFIER
15_45169527_C/T	15:45169527	T	ENSBTAG00000016140	ENSBTAT00000069454	Transcript	intron_variant	-	-	-	-	-	IMPACT=MODIFIER;STRAND=-1;HGVSc=ENSBTAT00000069454.1:c.65-7662G>A	0.2895	0.5	0.1719	0.1707	0.3929	1	0.508	0.01852	0.1429	T	C	MODIFIER
15_45169649_C/T	15:45169649	T	ENSBTAG00000016140	ENSBTAT00000069454	Transcript	intron_variant	-	-	-	-	-	IMPACT=MODIFIER;STRAND=-1;HGVSc=ENSBTAT00000069454.1:c.65-7784G>A	0.07	0	0.07812	0	0	0	0	0.2174	0	T	C	MODIFIER
15_45169703_A/G	15:45169703	G	ENSBTAG00000016140	ENSBTAT00000069454	Transcript	intron_variant	-	-	-	-	-	IMPACT=MODIFIER;STRAND=-1;HGVSc=ENSBTAT00000069454.1:c.65-7838T>C	0.0625	0	0.07812	0.05435	0.01471	0	0	0.4167	0.15	G	A	MODIFIER
15_45170942_A/C	15:45170942	C	ENSBTAG00000016140	ENSBTAT00000069454	Transcript	intron_variant	-	-	-	-	-	IMPACT=MODIFIER;STRAND=-1;HGVSc=ENSBTAT00000069454.1:c.65-9077T>G	0.375	0.04762	0.4688	0.5541	0.1897	0	0.09756	0.5192	0.1	C	A	MODIFIER
15_45170943_G/A	15:45170943	A	ENSBTAG00000016140	ENSBTAT00000069454	Transcript	intron_variant	-	-	-	-	-	IMPACT=MODIFIER;STRAND=-1;HGVSc=ENSBTAT00000069454.1:c.65-9078C>T	NA	NA	NA	NA	NA	NA	NA	NA	NA	NA	NA	MODIFIER
15_45171142_G/T	15:45171142	T	ENSBTAG00000016140	ENSBTAT00000069454	Transcript	intron_variant	-	-	-	-	-	IMPACT=MODIFIER;STRAND=-1;HGVSc=ENSBTAT00000069454.1:c.65-9277C>A	0.1545	0.125	0.03125	0	0	0	0	0.01852	0	T	G	MODIFIER
15_45171187_C/A/G	15:45171187	A	ENSBTAG00000016140	ENSBTAT00000069454	Transcript	intron_variant	-	-	-	-	-	IMPACT=MODIFIER;STRAND=-1;HGVSc=ENSBTAT00000069454.1:c.65-9322G>T	0.2632	0.25	0.2963	0.05769	0.3077	0	0.2385	0	0.55	G	C	MODIFIER
15_45171614_C/A	15:45171614	A	ENSBTAG00000016140	ENSBTAT00000069454	Transcript	intron_variant	-	-	-	-	-	IMPACT=MODIFIER;STRAND=-1;HGVSc=ENSBTAT00000069454.1:c.65-9749G>T	0.06604	0	0.07812	0.02273	0.02174	0	0	0.4062	0.15	A	C	MODIFIER
15_45171631_C/T	15:45171631	T	ENSBTAG00000016140	ENSBTAT00000069454	Transcript	intron_variant	-	-	-	-	-	IMPACT=MODIFIER;STRAND=-1;HGVSc=ENSBTAT00000069454.1:c.65-9766G>A	0.1538	0.025	0.375	0.2778	0.1316	0	0	0	0	T	C	MODIFIER
15_45171738_T/C	15:45171738	C	ENSBTAG00000016140	ENSBTAT00000069454	Transcript	intron_variant	-	-	-	-	-	IMPACT=MODIFIER;STRAND=-1;HGVSc=ENSBTAT00000069454.1:c.65-9873A>G	0.2	0.1667	0.5	0.3333	0	0	0.28	0	0	C	T	MODIFIER
15_45172095_C/T	15:45172095	T	ENSBTAG00000016140	ENSBTAT00000069454	Transcript	intron_variant	-	-	-	-	-	IMPACT=MODIFIER;STRAND=-1;HGVSc=ENSBTAT00000069454.1:c.65-10230G>A	0.07143	0	0.07812	0.1667	0	0	0	0.3958	0.1154	T	C	MODIFIER
15_45172179_G/T	15:45172179	T	ENSBTAG00000016140	ENSBTAT00000069454	Transcript	intron_variant	-	-	-	-	-	IMPACT=MODIFIER;STRAND=-1;HGVSc=ENSBTAT00000069454.1:c.65-10314C>A	0.13	0.1087	0.03125	0	0	0	0	0	0	T	G	MODIFIER
15_45172443_C/T	15:45172443	T	ENSBTAG00000016140	ENSBTAT00000069454	Transcript	intron_variant	-	-	-	-	-	IMPACT=MODIFIER;STRAND=-1;HGVSc=ENSBTAT00000069454.1:c.65-10578G>A	0.2462	0.2708	0.25	0.08333	0.2812	0	0.2386	0.09615	0.5	T	C	MODIFIER
15_45172684_C/G	15:45172684	G	ENSBTAG00000016140	ENSBTAT00000069454	Transcript	intron_variant	-	-	-	-	-	IMPACT=MODIFIER;STRAND=-1;HGVSc=ENSBTAT00000069454.1:c.65-10819G>C	0.06897	0	0.07812	0.1842	0.01923	0	0	0.4138	0.125	G	C	MODIFIER
15_45172863_G/C	15:45172863	C	ENSBTAG00000016140	ENSBTAT00000069454	Transcript	intron_variant	-	-	-	-	-	IMPACT=MODIFIER;STRAND=-1;HGVSc=ENSBTAT00000069454.1:c.65-10998C>G	0.0614	0	0.07812	0	0	0	0	0.2045	0	C	G	MODIFIER
15_45172934_C/G	15:45172934	G	ENSBTAG00000016140	ENSBTAT00000069454	Transcript	intron_variant	-	-	-	-	-	IMPACT=MODIFIER;STRAND=-1;HGVSc=ENSBTAT00000069454.1:c.65-11069G>C	0.09524	0.02381	0.2188	0	0.05357	0	0	0	0	G	C	MODIFIER
15_45173425_G/A	15:45173425	A	ENSBTAG00000016140	ENSBTAT00000069454	Transcript	intron_variant	-	-	-	-	-	IMPACT=MODIFIER;STRAND=-1;HGVSc=ENSBTAT00000069454.1:c.64+10721C>T	0.05357	0	0.07812	0	0.01562	0	0	0.4138	0.08333	A	G	MODIFIER
15_45173937_T/C	15:45173937	C	ENSBTAG00000016140	ENSBTAT00000069454	Transcript	intron_variant	-	-	-	-	-	IMPACT=MODIFIER;STRAND=-1;HGVSc=ENSBTAT00000069454.1:c.64+10209A>G	0.275	0.3182	0.25	0.1212	0.2069	0	0.2556	0.1154	0.5	C	T	MODIFIER
15_45174151_C/T	15:45174151	T	ENSBTAG00000016140	ENSBTAT00000069454	Transcript	intron_variant	-	-	-	-	-	IMPACT=MODIFIER;STRAND=-1;HGVSc=ENSBTAT00000069454.1:c.64+9995G>A	0.08	0	0.07812	0.1129	0.02	0	0	0.4038	0.1364	T	C	MODIFIER
15_45174416_A/G	15:45174416	G	ENSBTAG00000016140	ENSBTAT00000069454	Transcript	intron_variant	-	-	-	-	-	IMPACT=MODIFIER;STRAND=-1;HGVSc=ENSBTAT00000069454.1:c.64+9730T>C	0.2661	0.3333	0.25	0.1	0.2969	0	0.2632	0.14	0.5	G	A	MODIFIER
15_45174572_C/T	15:45174572	T	ENSBTAG00000016140	ENSBTAT00000069454	Transcript	intron_variant	-	-	-	-	-	IMPACT=MODIFIER;STRAND=-1;HGVSc=ENSBTAT00000069454.1:c.64+9574G>A	0.07292	0	0.07812	0.1129	0.02174	0	0	0.44	0.125	T	C	MODIFIER
15_45174597_G/T	15:45174597	T	ENSBTAG00000016140	ENSBTAT00000069454	Transcript	intron_variant	-	-	-	-	-	IMPACT=MODIFIER;STRAND=-1;HGVSc=ENSBTAT00000069454.1:c.64+9549C>A	0.0625	0	0.07812	0.1731	0.02174	0	0	0.4	0.1154	T	G	MODIFIER
15_45174663_A/G	15:45174663	G	ENSBTAG00000016140	ENSBTAT00000069454	Transcript	intron_variant	-	-	-	-	-	IMPACT=MODIFIER;STRAND=-1;HGVSc=ENSBTAT00000069454.1:c.64+9483T>C	0.2034	0.3182	0.1719	0.2167	0.4091	1	0.5189	0.02273	0.1429	G	A	MODIFIER
15_45174681_C/T	15:45174681	T	ENSBTAG00000016140	ENSBTAT00000069454	Transcript	intron_variant	-	-	-	-	-	IMPACT=MODIFIER;STRAND=-1;HGVSc=ENSBTAT00000069454.1:c.64+9465G>A	0.06731	0	0.07812	0.08929	0.02174	0	0	0.4	0.1667	T	C	MODIFIER
15_45174695_C/G	15:45174695	G	ENSBTAG00000016140	ENSBTAT00000069454	Transcript	intron_variant	-	-	-	-	-	IMPACT=MODIFIER;STRAND=-1;HGVSc=ENSBTAT00000069454.1:c.64+9451G>C	0.06604	0	0.07812	0.02174	0.01852	0	0	0.38	0.15	G	C	MODIFIER
15_45174837_A/G	15:45174837	G	ENSBTAG00000016140	ENSBTAT00000069454	Transcript	intron_variant	-	-	-	-	-	IMPACT=MODIFIER;STRAND=-1;HGVSc=ENSBTAT00000069454.1:c.64+9309T>C	0.0678	0	0.07812	0.1029	0.01852	0	0	0.4107	0.1154	G	A	MODIFIER
15_45175033_A/T	15:45175033	T	ENSBTAG00000016140	ENSBTAT00000069454	Transcript	intron_variant	-	-	-	-	-	IMPACT=MODIFIER;STRAND=-1;HGVSc=ENSBTAT00000069454.1:c.64+9113T>A	0.4912	0.1739	0.5	0.5875	0.2037	0	0.08846	0.5	0.1111	T	A	MODIFIER
15_45175130_T/C	15:45175130	C	ENSBTAG00000016140	ENSBTAT00000069454	Transcript	intron_variant	-	-	-	-	-	IMPACT=MODIFIER;STRAND=-1;HGVSc=ENSBTAT00000069454.1:c.64+9016A>G	0.181	0.1304	0.03125	0.0125	0	0	0	0.03846	0	C	T	MODIFIER
15_45175276_C/T	15:45175276	T	ENSBTAG00000016140	ENSBTAT00000069454	Transcript	intron_variant	-	-	-	-	-	IMPACT=MODIFIER;STRAND=-1;HGVSc=ENSBTAT00000069454.1:c.64+8870G>A	0.07692	0	0.07812	0	0	0	0	0.2	0	T	C	MODIFIER
15_45175691_A/G	15:45175691	G	ENSBTAG00000016140	ENSBTAT00000069454	Transcript	intron_variant	-	-	-	-	-	IMPACT=MODIFIER;STRAND=-1;HGVSc=ENSBTAT00000069454.1:c.64+8455T>C	0.3571	0.04545	0.4688	0.6125	0.2667	0	0.0916	0.5179	0.3333	G	A	MODIFIER
15_45175722_A/G	15:45175722	G	ENSBTAG00000016140	ENSBTAT00000069454	Transcript	intron_variant	-	-	-	-	-	IMPACT=MODIFIER;STRAND=-1;HGVSc=ENSBTAT00000069454.1:c.64+8424T>C	0.07143	0	0.07812	0.04	0	0	0	0.3889	0.2	G	A	MODIFIER
15_45175843_G/A	15:45175843	A	ENSBTAG00000016140	ENSBTAT00000069454	Transcript	intron_variant	-	-	-	-	-	IMPACT=MODIFIER;STRAND=-1;HGVSc=ENSBTAT00000069454.1:c.64+8303C>T	0.0566	0	0.07812	0.1538	0.04167	0	0	0.3958	0.5	A	G	MODIFIER
15_45175849_A/C	15:45175849	C	ENSBTAG00000016140	ENSBTAT00000069454	Transcript	intron_variant	-	-	-	-	-	IMPACT=MODIFIER;STRAND=-1;HGVSc=ENSBTAT00000069454.1:c.64+8297T>G	0.0566	0	0.07812	0.02	0.05	0	0	0.3654	0.5	C	A	MODIFIER
15_45175881_A/G	15:45175881	G	ENSBTAG00000016140	ENSBTAT00000069454	Transcript	intron_variant	-	-	-	-	-	IMPACT=MODIFIER;STRAND=-1;HGVSc=ENSBTAT00000069454.1:c.64+8265T>C	0.06897	0	0.07812	0.02	0.04545	0	0	0.3462	0.375	G	A	MODIFIER
15_45175895_A/G	15:45175895	G	ENSBTAG00000016140	ENSBTAT00000069454	Transcript	intron_variant	-	-	-	-	-	IMPACT=MODIFIER;STRAND=-1;HGVSc=ENSBTAT00000069454.1:c.64+8251T>C	0.0678	0	0.07812	0.01852	0.04545	0	0	0.3519	0.3	G	A	MODIFIER
15_45175911_C/T	15:45175911	T	ENSBTAG00000016140	ENSBTAT00000069454	Transcript	intron_variant	-	-	-	-	-	IMPACT=MODIFIER;STRAND=-1;HGVSc=ENSBTAT00000069454.1:c.64+8235G>A	0.06349	0	0.07812	0	0	0	0	0.1087	0	T	C	MODIFIER
15_45175991_G/A	15:45175991	A	ENSBTAG00000016140	ENSBTAT00000069454	Transcript	intron_variant	-	-	-	-	-	IMPACT=MODIFIER;STRAND=-1;HGVSc=ENSBTAT00000069454.1:c.64+8155C>T	0.05833	0	0.07812	0	0	0	0	0.2292	0	A	G	MODIFIER
15_45176293_A/C	15:45176293	C	ENSBTAG00000016140	ENSBTAT00000069454	Transcript	intron_variant	-	-	-	-	-	IMPACT=MODIFIER;STRAND=-1;HGVSc=ENSBTAT00000069454.1:c.64+7853T>G	0.04762	0	0.08065	0.06897	0.025	0	0	0.375	0.2	C	A	MODIFIER
15_45176412_G/C	15:45176412	C	ENSBTAG00000016140	ENSBTAT00000069454	Transcript	intron_variant	-	-	-	-	-	IMPACT=MODIFIER;STRAND=-1;HGVSc=ENSBTAT00000069454.1:c.64+7734C>G	0.06349	0	0.07812	0.1667	0.02381	0	0	0.3793	0.125	C	G	MODIFIER
15_45177497_A/G	15:45177497	G	ENSBTAG00000016140	ENSBTAT00000069454	Transcript	intron_variant	-	-	-	-	-	IMPACT=MODIFIER;STRAND=-1;HGVSc=ENSBTAT00000069454.1:c.64+6649T>C	0.05814	0	0.08065	0	0	0	0.01402	0.25	0	G	A	MODIFIER
15_45177544_T/C	15:45177544	C	ENSBTAG00000016140	ENSBTAT00000069454	Transcript	intron_variant	-	-	-	-	-	IMPACT=MODIFIER;STRAND=-1;HGVSc=ENSBTAT00000069454.1:c.64+6602A>G	0.09722	0	0.1	0.2273	0	0	0	0.4048	0.25	C	T	MODIFIER
15_45177552_T/C	15:45177552	C	ENSBTAG00000016140	ENSBTAT00000069454	Transcript	intron_variant	-	-	-	-	-	IMPACT=MODIFIER;STRAND=-1;HGVSc=ENSBTAT00000069454.1:c.64+6594A>G	0.09459	0	0.1136	0	0	0	0	0.2308	0	C	T	MODIFIER
15_45177633_T/A	15:45177633	A	ENSBTAG00000016140	ENSBTAT00000069454	Transcript	intron_variant	-	-	-	-	-	IMPACT=MODIFIER;STRAND=-1;HGVSc=ENSBTAT00000069454.1:c.64+6513A>T	0.1091	0	0.07812	0.14	0.03333	0	0	0.3621	0.2143	A	T	MODIFIER
15_45177828_T/C	15:45177828	C	ENSBTAG00000016140	ENSBTAT00000069454	Transcript	intron_variant	-	-	-	-	-	IMPACT=MODIFIER;STRAND=-1;HGVSc=ENSBTAT00000069454.1:c.64+6318A>G	0.1552	0	0.125	0.1667	0.08065	0	0	0.03571	0	C	T	MODIFIER
15_45177898_G/A	15:45177898	A	ENSBTAG00000016140	ENSBTAT00000069454	Transcript	intron_variant	-	-	-	-	-	IMPACT=MODIFIER;STRAND=-1;HGVSc=ENSBTAT00000069454.1:c.64+6248C>T	0.5635	0.1905	0.5781	0.686	0.25	0	0.09677	0.9138	0.2273	A	G	MODIFIER
15_45178057_C/T	15:45178057	T	ENSBTAG00000016140	ENSBTAT00000069454	Transcript	intron_variant	-	-	-	-	-	IMPACT=MODIFIER;STRAND=-1;HGVSc=ENSBTAT00000069454.1:c.64+6089G>A	0.2545	0.1	0.1094	0.4412	0.1765	0	0.08871	0.7419	0.25	T	C	MODIFIER
15_45178138_T/G	15:45178138	G	ENSBTAG00000016140	ENSBTAT00000069454	Transcript	intron_variant	-	-	-	-	-	IMPACT=MODIFIER;STRAND=-1;HGVSc=ENSBTAT00000069454.1:c.64+6008A>C	0.3917	0.16	0.2031	0.5729	0.197	0	0.092	0.7931	0.3333	G	T	MODIFIER
15_45178162_C/G	15:45178162	G	ENSBTAG00000016140	ENSBTAT00000069454	Transcript	intron_variant	-	-	-	-	-	IMPACT=MODIFIER;STRAND=-1;HGVSc=ENSBTAT00000069454.1:c.64+5984G>C	0.3056	0.1458	0.1094	0.5769	0.1618	0	0.08846	0.7778	0.2727	G	C	MODIFIER
15_45178218_T/C	15:45178218	C	ENSBTAG00000016140	ENSBTAT00000069454	Transcript	intron_variant	-	-	-	-	-	IMPACT=MODIFIER;STRAND=-1;HGVSc=ENSBTAT00000069454.1:c.64+5928A>G	0.4545	0.3125	0.7188	0.2857	0.2419	0	0.2557	0.3269	0.6111	C	T	MODIFIER
15_45178284_C/A	15:45178284	A	ENSBTAG00000016140	ENSBTAT00000069454	Transcript	intron_variant	-	-	-	-	-	IMPACT=MODIFIER;STRAND=-1;HGVSc=ENSBTAT00000069454.1:c.64+5862G>T	0.2364	0.3333	0.1719	0.1944	0.4107	1	0.5076	0	0.1667	A	C	MODIFIER
15_45178422_A/G	15:45178422	G	ENSBTAG00000016140	ENSBTAT00000069454	Transcript	intron_variant	-	-	-	-	-	IMPACT=MODIFIER;STRAND=-1;HGVSc=ENSBTAT00000069454.1:c.64+5724T>C	0.2881	0.1136	0.1094	0.5139	0.1	0	0.0935	0.6111	0.1111	G	A	MODIFIER
15_45178705_T/C	15:45178705	C	ENSBTAG00000016140	ENSBTAT00000069454	Transcript	intron_variant	-	-	-	-	-	IMPACT=MODIFIER;STRAND=-1;HGVSc=ENSBTAT00000069454.1:c.64+5441A>G	0.2642	0.119	0.1094	0.5238	0.125	0	0.1	0.6042	0.1111	C	T	MODIFIER
15_45178752_A/T	15:45178752	T	ENSBTAG00000016140	ENSBTAT00000069454	Transcript	intron_variant	-	-	-	-	-	IMPACT=MODIFIER;STRAND=-1;HGVSc=ENSBTAT00000069454.1:c.64+5394T>A	0.3	0.1087	0.1094	0.5465	0.125	0	0.09524	0.6207	0.09091	T	A	MODIFIER
15_45178775_C/T	15:45178775	T	ENSBTAG00000016140	ENSBTAT00000069454	Transcript	intron_variant	-	-	-	-	-	IMPACT=MODIFIER;STRAND=-1;HGVSc=ENSBTAT00000069454.1:c.64+5371G>A	0.2982	0.1087	0.1094	0.5444	0.12	0	0.09426	0.6552	0.1	T	C	MODIFIER
15_45179159_G/A	15:45179159	A	ENSBTAG00000016140	ENSBTAT00000069454	Transcript	intron_variant	-	-	-	-	-	IMPACT=MODIFIER;STRAND=-1;HGVSc=ENSBTAT00000069454.1:c.64+4987C>T	0.04082	0	0	0.01562	0	0	0	0.03333	0	A	G	MODIFIER
15_45179169_C/T	15:45179169	T	ENSBTAG00000016140	ENSBTAT00000069454	Transcript	intron_variant	-	-	-	-	-	IMPACT=MODIFIER;STRAND=-1;HGVSc=ENSBTAT00000069454.1:c.64+4977G>A	0.2679	0.125	0.1094	0.5125	0.1552	0	0.09836	0.5161	0.1111	T	C	MODIFIER
15_45179208_T/A	15:45179208	A	ENSBTAG00000016140	ENSBTAT00000069454	Transcript	intron_variant	-	-	-	-	-	IMPACT=MODIFIER;STRAND=-1;HGVSc=ENSBTAT00000069454.1:c.64+4938A>T	0.27	0.1136	0.1094	0.5357	0.1724	0	0.1653	0.5625	0.15	A	T	MODIFIER
15_45179316_G/A	15:45179316	A	ENSBTAG00000016140	ENSBTAT00000069454	Transcript	intron_variant	-	-	-	-	-	IMPACT=MODIFIER;STRAND=-1;HGVSc=ENSBTAT00000069454.1:c.64+4830C>T	0.04255	0	0	0	0	0	0	0.03571	0	A	G	MODIFIER
15_45179613_T/C	15:45179613	C	ENSBTAG00000016140	ENSBTAT00000069454	Transcript	intron_variant	-	-	-	-	-	IMPACT=MODIFIER;STRAND=-1;HGVSc=ENSBTAT00000069454.1:c.64+4533A>G	0.2623	0.1429	0.1094	0.5694	0.2143	0	0.1694	0.6087	0.1364	C	T	MODIFIER
15_45179699_G/T	15:45179699	T	ENSBTAG00000016140	ENSBTAT00000069454	Transcript	intron_variant	-	-	-	-	-	IMPACT=MODIFIER;STRAND=-1;HGVSc=ENSBTAT00000069454.1:c.64+4447C>A	0.283	0.15	0.1094	0.4231	0.2115	0	0.1602	0.6167	0.1364	T	G	MODIFIER
15_45180257_T/C	15:45180257	C	ENSBTAG00000016140	ENSBTAT00000069454	Transcript	intron_variant	-	-	-	-	-	IMPACT=MODIFIER;STRAND=-1;HGVSc=ENSBTAT00000069454.1:c.64+3889A>G	0.2966	0.09615	0.1094	0.5326	0.1852	0	0.096	0.6167	0.1111	C	T	MODIFIER
15_45180425_T/C	15:45180425	C	ENSBTAG00000016140	ENSBTAT00000069454	Transcript	intron_variant	-	-	-	-	-	IMPACT=MODIFIER;STRAND=-1;HGVSc=ENSBTAT00000069454.1:c.64+3721A>G	0.4615	0.2414	0.7188	0.2632	0.25	0	0.1615	0.3621	0.5	C	T	MODIFIER
15_45180461_A/C	15:45180461	C	ENSBTAG00000016140	ENSBTAT00000069454	Transcript	intron_variant	-	-	-	-	-	IMPACT=MODIFIER;STRAND=-1;HGVSc=ENSBTAT00000069454.1:c.64+3685T>G	0.4638	0.2333	0.7188	0.3095	0.25	0	0.1515	0.3542	0.4615	C	A	MODIFIER
15_45180595_G/C	15:45180595	C	ENSBTAG00000016140	ENSBTAT00000069454	Transcript	intron_variant	-	-	-	-	-	IMPACT=MODIFIER;STRAND=-1;HGVSc=ENSBTAT00000069454.1:c.64+3551C>G	0.4344	0.24	0.7188	0.3243	0.3939	0	0.2192	0.3333	0.5	C	G	MODIFIER
15_45180821_G/A	15:45180821	A	ENSBTAG00000016140	ENSBTAT00000069454	Transcript	intron_variant	-	-	-	-	-	IMPACT=MODIFIER;STRAND=-1;HGVSc=ENSBTAT00000069454.1:c.64+3325C>T	0.2845	0.09615	0.1094	0.5625	0.1528	0	0.09375	0.5714	0.1	A	G	MODIFIER
15_45180946_G/T	15:45180946	T	ENSBTAG00000016140	ENSBTAT00000069454	Transcript	intron_variant	-	-	-	-	-	IMPACT=MODIFIER;STRAND=-1;HGVSc=ENSBTAT00000069454.1:c.64+3200C>A	0.3923	0.4259	0.1129	0.6196	0.4054	0	0.2148	0.6	0.2083	T	G	MODIFIER
15_45180979_G/C	15:45180979	C	ENSBTAG00000016140	ENSBTAT00000069454	Transcript	intron_variant	-	-	-	-	-	IMPACT=MODIFIER;STRAND=-1;HGVSc=ENSBTAT00000069454.1:c.64+3167C>G	0.03704	0	0	0.06944	0.01389	0	0	0.03571	0	C	G	MODIFIER
15_45181371_C/A	15:45181371	A	ENSBTAG00000016140	ENSBTAT00000069454	Transcript	intron_variant	-	-	-	-	-	IMPACT=MODIFIER;STRAND=-1;HGVSc=ENSBTAT00000069454.1:c.64+2775G>T	0.3879	0.4524	0.1094	0.5946	0.4375	0	0.2231	0.5741	0.3125	A	C	MODIFIER
15_45181968_A/G	15:45181968	G	ENSBTAG00000016140	ENSBTAT00000069454	Transcript	intron_variant	-	-	-	-	-	IMPACT=MODIFIER;STRAND=-1;HGVSc=ENSBTAT00000069454.1:c.64+2178T>C	0.2931	0.06818	0.4688	0.2812	0.125	0	0	0.3448	0.1667	G	A	MODIFIER
15_45182026_C/T	15:45182026	T	ENSBTAG00000016140	ENSBTAT00000069454	Transcript	intron_variant	-	-	-	-	-	IMPACT=MODIFIER;STRAND=-1;HGVSc=ENSBTAT00000069454.1:c.64+2120G>A	0.2778	0.1136	0.1094	0.5122	0.1364	0	0.1043	0.5	0.07692	T	C	MODIFIER
15_45182205_C/T	15:45182205	T	ENSBTAG00000016140	ENSBTAT00000069454	Transcript	intron_variant	-	-	-	-	-	IMPACT=MODIFIER;STRAND=-1;HGVSc=ENSBTAT00000069454.1:c.64+1941G>A	0.1296	0.1346	0.1719	0.1324	0.1538	0.75	0.4476	0	0.1071	T	C	MODIFIER
15_45182289_G/A	15:45182289	A	ENSBTAG00000016140	ENSBTAT00000069454	Transcript	intron_variant	-	-	-	-	-	IMPACT=MODIFIER;STRAND=-1;HGVSc=ENSBTAT00000069454.1:c.64+1857C>T	0.25	0.1087	0.1094	0.4216	0.1429	0	0.1034	0.5	0.1	A	G	MODIFIER
15_45182852_C/T	15:45182852	T	ENSBTAG00000016140	ENSBTAT00000069454	Transcript	intron_variant	-	-	-	-	-	IMPACT=MODIFIER;STRAND=-1;HGVSc=ENSBTAT00000069454.1:c.64+1294G>A	0.3396	0.3125	0.1094	0.4762	0.1071	0	0.1078	0.5	0.07692	T	C	MODIFIER
15_45182913_A/G	15:45182913	G	ENSBTAG00000016140	ENSBTAT00000069454	Transcript	intron_variant	-	-	-	-	-	IMPACT=MODIFIER;STRAND=-1;HGVSc=ENSBTAT00000069454.1:c.64+1233T>C	0.3814	0.4348	0.1129	0.5333	0.4074	0	0.2185	0.6034	0.2692	G	A	MODIFIER
15_45183033_C/T	15:45183033	T	ENSBTAG00000016140	ENSBTAT00000069454	Transcript	intron_variant	-	-	-	-	-	IMPACT=MODIFIER;STRAND=-1;HGVSc=ENSBTAT00000069454.1:c.64+1113G>A	0.04348	0	0	0.02	0	0	0	0.03704	0	T	C	MODIFIER
15_45183232_G/A	15:45183232	A	ENSBTAG00000016140	ENSBTAT00000069454	Transcript	intron_variant	-	-	-	-	-	IMPACT=MODIFIER;STRAND=-1;HGVSc=ENSBTAT00000069454.1:c.64+914C>T	0.04255	0	0	0.01724	0	0	0	0.04348	0	A	G	MODIFIER
15_45183505_T/G	15:45183505	G	ENSBTAG00000016140	ENSBTAT00000069454	Transcript	intron_variant	-	-	-	-	-	IMPACT=MODIFIER;STRAND=-1;HGVSc=ENSBTAT00000069454.1:c.64+641A>C	0.1321	0	0.1719	0.02857	0.1333	0.6667	0.3308	0	0.04167	G	T	MODIFIER
15_45183507_A/C	15:45183507	C	ENSBTAG00000016140	ENSBTAT00000069454	Transcript	intron_variant	-	-	-	-	-	IMPACT=MODIFIER;STRAND=-1;HGVSc=ENSBTAT00000069454.1:c.64+639T>G	0.1321	0	0.1719	0.02857	0.1379	0.6667	0.3308	0	0.04167	C	A	MODIFIER
15_45183597_G/T	15:45183597	T	ENSBTAG00000016140	ENSBTAT00000069454	Transcript	intron_variant	-	-	-	-	-	IMPACT=MODIFIER;STRAND=-1;HGVSc=ENSBTAT00000069454.1:c.64+549C>A	0.2456	0.1304	0.1094	0.5	0.1129	0	0.1017	0.5	0.08333	T	G	MODIFIER
15_45183872_C/T	15:45183872	T	ENSBTAG00000016140	ENSBTAT00000069454	Transcript	intron_variant	-	-	-	-	-	IMPACT=MODIFIER;STRAND=-1;HGVSc=ENSBTAT00000069454.1:c.64+274G>A	0.07759	0	0.125	0.01724	0.01351	0.3333	0.07364	0	0	T	C	MODIFIER
15_45183966_A/G	15:45183966	G	ENSBTAG00000016140	ENSBTAT00000069454	Transcript	intron_variant	-	-	-	-	-	IMPACT=MODIFIER;STRAND=-1;HGVSc=ENSBTAT00000069454.1:c.64+180T>C	0.3	0.119	0.1094	0.5	0.1143	0	0.09449	0.65	0.09091	G	A	MODIFIER
15_45184218_T/G	15:45184218	G	ENSBTAG00000016140	ENSBTAT00000069454	Transcript	5_prime_UTR_variant	339	-	-	-	-	IMPACT=MODIFIER;STRAND=-1;HGVSc=ENSBTAT00000069454.1:c.-9A>C	0.2581	0.125	0.1094	0.4878	0.08621	0	0.096	0.6094	0.07143	G	T	MODIFIER
15_45184663_T/C	15:45184663	C	ENSBTAG00000016140	ENSBTAT00000069454	Transcript	intron_variant	-	-	-	-	-	IMPACT=MODIFIER;STRAND=-1;HGVSc=ENSBTAT00000069454.1:c.-30-424A>G	0.05102	0	0.04688	0.01429	0.04412	0.3333	0.1829	0	0.04545	C	T	MODIFIER
15_45185582_C/A	15:45185582	A	ENSBTAG00000016140	ENSBTAT00000069454	Transcript	intron_variant	-	-	-	-	-	IMPACT=MODIFIER;STRAND=-1;HGVSc=ENSBTAT00000069454.1:c.-30-1343G>T	0.1196	0.18	0.03125	0.04839	0.09375	0	0.1445	0	0.2692	A	C	MODIFIER
15_45185841_G/A	15:45185841	A	ENSBTAG00000016140	ENSBTAT00000069454	Transcript	intron_variant	-	-	-	-	-	IMPACT=MODIFIER;STRAND=-1;HGVSc=ENSBTAT00000069454.1:c.-30-1602C>T	0.04651	0	0	0.01852	0	0	0	0.03333	0	A	G	MODIFIER
15_45185878_A/G	15:45185878	G	ENSBTAG00000016140	ENSBTAT00000069454	Transcript	intron_variant	-	-	-	-	-	IMPACT=MODIFIER;STRAND=-1;HGVSc=ENSBTAT00000069454.1:c.-30-1639T>C	0.2353	0.4348	0.2188	0.09615	0.3333	0	0.2545	0.02941	0.2778	A	G	MODIFIER
15_45185925_C/G	15:45185925	G	ENSBTAG00000016140	ENSBTAT00000069454	Transcript	intron_variant	-	-	-	-	-	IMPACT=MODIFIER;STRAND=-1;HGVSc=ENSBTAT00000069454.1:c.-30-1686G>C	0.1143	0.2083	0.01852	0	0	0	0	0	0	G	C	MODIFIER
15_45185947_G/A	15:45185947	A	ENSBTAG00000016140	ENSBTAT00000069454	Transcript	intron_variant	-	-	-	-	-	IMPACT=MODIFIER;STRAND=-1;HGVSc=ENSBTAT00000069454.1:c.-30-1708C>T	0.28	0.2	0.2619	0.15	0	0	0.1892	0	0	A	G	MODIFIER
15_45185952_A/G	15:45185952	G	ENSBTAG00000016140	ENSBTAT00000069454	Transcript	intron_variant	-	-	-	-	-	IMPACT=MODIFIER;STRAND=-1;HGVSc=ENSBTAT00000069454.1:c.-30-1713T>C	0.4118	0.3333	0.4583	0.375	0	0	0.2826	0	0	G	A	MODIFIER
15_45185974_T/C	15:45185974	C	ENSBTAG00000016140	ENSBTAT00000069454	Transcript	intron_variant	-	-	-	-	-	IMPACT=MODIFIER;STRAND=-1;HGVSc=ENSBTAT00000069454.1:c.-30-1735A>G	0.08333	0.1	0.2	0.5	0	0	0.09302	0	0	C	T	MODIFIER
15_45186013_G/A	15:45186013	A	ENSBTAG00000016140	ENSBTAT00000069454	Transcript	intron_variant	-	-	-	-	-	IMPACT=MODIFIER;STRAND=-1;HGVSc=ENSBTAT00000069454.1:c.-30-1774C>T	0.2604	0.4348	0.2188	0.2955	0.5	0	0.2812	0.05556	0.25	G	A	MODIFIER
15_45186030_G/A	15:45186030	A	ENSBTAG00000016140	ENSBTAT00000069454	Transcript	intron_variant	-	-	-	-	-	IMPACT=MODIFIER;STRAND=-1;HGVSc=ENSBTAT00000069454.1:c.-30-1791C>T	0.24	0.4545	0.2188	0.1591	0.5238	0	0.2812	0.03846	0.2917	G	A	MODIFIER
15_45186239_C/T	15:45186239	T	ENSBTAG00000016140	ENSBTAT00000069454	Transcript	intron_variant	-	-	-	-	-	IMPACT=MODIFIER;STRAND=-1;HGVSc=ENSBTAT00000069454.1:c.-30-2000G>A	0.2667	0.09524	0.1094	0.4744	0.09259	0	0.1111	0.4773	0.08333	T	C	MODIFIER
15_45186322_C/T	15:45186322	T	ENSBTAG00000016140	ENSBTAT00000069454	Transcript	intron_variant	-	-	-	-	-	IMPACT=MODIFIER;STRAND=-1;HGVSc=ENSBTAT00000069454.1:c.-30-2083G>A	NA	NA	NA	NA	NA	NA	NA	NA	NA	NA	NA	MODIFIER
15_45186325_G/A	15:45186325	A	ENSBTAG00000016140	ENSBTAT00000069454	Transcript	intron_variant	-	-	-	-	-	IMPACT=MODIFIER;STRAND=-1;HGVSc=ENSBTAT00000069454.1:c.-30-2086C>T	0.09375	0	0.125	0.01562	0.01786	0	0.06897	0	0	A	G	MODIFIER
15_45186436_T/C	15:45186436	C	ENSBTAG00000016140	ENSBTAT00000069454	Transcript	intron_variant	-	-	-	-	-	IMPACT=MODIFIER;STRAND=-1;HGVSc=ENSBTAT00000069454.1:c.-30-2197A>G	0.3019	0.1	0.4688	0.2717	0.2333	0.25	0.008547	0.3448	0.2083	C	T	MODIFIER
15_45186442_G/A	15:45186442	A	ENSBTAG00000016140	ENSBTAT00000069454	Transcript	intron_variant	-	-	-	-	-	IMPACT=MODIFIER;STRAND=-1;HGVSc=ENSBTAT00000069454.1:c.-30-2203C>T	0.2963	0.1316	0.1094	0.5889	0.1379	0	0.1043	0.6167	0.08333	A	G	MODIFIER
15_45186588_G/T	15:45186588	T	ENSBTAG00000016140	ENSBTAT00000069454	Transcript	intron_variant	-	-	-	-	-	IMPACT=MODIFIER;STRAND=-1;HGVSc=ENSBTAT00000069454.1:c.-30-2349C>A	0.4741	0.3519	0.3594	0.5435	0.2941	0	0.3976	0.6111	0.5357	T	G	MODIFIER
15_45186703_A/C	15:45186703	C	ENSBTAG00000016140	ENSBTAT00000069454	Transcript	intron_variant	-	-	-	-	-	IMPACT=MODIFIER;STRAND=-1;HGVSc=ENSBTAT00000069454.1:c.-30-2464T>G	0.2982	0.4375	0.3906	0.1111	0.3088	0.75	0.4219	0	0.2917	C	A	MODIFIER
15_45187002_C/A	15:45187002	A	ENSBTAG00000016140	ENSBTAT00000069454	Transcript	intron_variant	-	-	-	-	-	IMPACT=MODIFIER;STRAND=-1;HGVSc=ENSBTAT00000069454.1:c.-30-2763G>T	0.1944	0.14	0.1719	0.03571	0.1333	0.6667	0.4087	0	0	A	C	MODIFIER
15_45187016_C/T	15:45187016	T	ENSBTAG00000016140	ENSBTAT00000069454	Transcript	intron_variant	-	-	-	-	-	IMPACT=MODIFIER;STRAND=-1;HGVSc=ENSBTAT00000069454.1:c.-30-2777G>A	0.1389	0.25	0	0.2375	0.25	0.3333	0.06504	0.03704	0.1818	T	C	MODIFIER
15_45187020_G/T	15:45187020	T	ENSBTAG00000016140	ENSBTAT00000069454	Transcript	intron_variant	-	-	-	-	-	IMPACT=MODIFIER;STRAND=-1;HGVSc=ENSBTAT00000069454.1:c.-30-2781C>A	0.2593	0.1154	0.1094	0.4792	0.1379	0	0.1008	0.5	0.1364	T	G	MODIFIER
15_45187273_C/G	15:45187273	G	ENSBTAG00000016140	ENSBTAT00000069454	Transcript	intron_variant	-	-	-	-	-	IMPACT=MODIFIER;STRAND=-1;HGVSc=ENSBTAT00000069454.1:c.-30-3034G>C	NA	NA	NA	NA	NA	NA	NA	NA	NA	NA	NA	MODIFIER
15_45187467_C/T	15:45187467	T	ENSBTAG00000016140	ENSBTAT00000069454	Transcript	intron_variant	-	-	-	-	-	IMPACT=MODIFIER;STRAND=-1;HGVSc=ENSBTAT00000069454.1:c.-30-3228G>A	0.3426	0.3261	0.4688	0.3824	0.2969	0.5	0.06356	0.3261	0.3333	T	C	MODIFIER
15_45187853_C/T	15:45187853	T	ENSBTAG00000016140	ENSBTAT00000069454	Transcript	intron_variant	-	-	-	-	-	IMPACT=MODIFIER;STRAND=-1;HGVSc=ENSBTAT00000069454.1:c.-30-3614G>A	0.4915	0.5	0.7188	0.3289	0.2353	0	0.1466	0.3462	0.4615	T	C	MODIFIER
15_45188176_G/A	15:45188176	A	ENSBTAG00000016140	ENSBTAT00000069454	Transcript	intron_variant	-	-	-	-	-	IMPACT=MODIFIER;STRAND=-1;HGVSc=ENSBTAT00000069454.1:c.-30-3937C>T	0.4928	0.44	0.7188	0.3333	0.2647	0	0.1417	0.3542	0.5	A	G	MODIFIER
15_45188416_T/G	15:45188416	G	ENSBTAG00000016140	ENSBTAT00000069454	Transcript	intron_variant	-	-	-	-	-	IMPACT=MODIFIER;STRAND=-1;HGVSc=ENSBTAT00000069454.1:c.-30-4177A>C	NA	NA	NA	NA	NA	NA	NA	NA	NA	NA	NA	MODIFIER
15_45189083_G/A	15:45189083	A	ENSBTAG00000016140	ENSBTAT00000069454	Transcript	intron_variant	-	-	-	-	-	IMPACT=MODIFIER;STRAND=-1;HGVSc=ENSBTAT00000069454.1:c.-30-4844C>T	NA	NA	NA	NA	NA	NA	NA	NA	NA	NA	NA	MODIFIER
15_45189226_T/C	15:45189226	C	ENSBTAG00000016140	ENSBTAT00000069454	Transcript	intron_variant	-	-	-	-	-	IMPACT=MODIFIER;STRAND=-1;HGVSc=ENSBTAT00000069454.1:c.-30-4987A>G	0.2845	0.3704	0.1719	0.2568	0.4138	1	0.5977	0.03704	0.35	C	T	MODIFIER
15_45189459_C/T	15:45189459	T	ENSBTAG00000016140	ENSBTAT00000069454	Transcript	intron_variant	-	-	-	-	-	IMPACT=MODIFIER;STRAND=-1;HGVSc=ENSBTAT00000069454.1:c.-30-5220G>A	0.3203	0.4615	0.3906	0.1667	0.6094	0.5	0.7612	0.03571	0.4091	C	T	MODIFIER
15_45189593_C/A	15:45189593	A	ENSBTAG00000016140	ENSBTAT00000069454	Transcript	intron_variant	-	-	-	-	-	IMPACT=MODIFIER;STRAND=-1;HGVSc=ENSBTAT00000069454.1:c.-30-5354G>T	0.2231	0.4286	0.1719	0.3256	0.6053	0.5	0.6577	0.03571	0.3846	C	A	MODIFIER
15_45189633_G/A	15:45189633	A	ENSBTAG00000016140	ENSBTAT00000069454	Transcript	intron_variant	-	-	-	-	-	IMPACT=MODIFIER;STRAND=-1;HGVSc=ENSBTAT00000069454.1:c.-30-5394C>T	0.09091	0.1739	0.03125	0.03571	0.1094	0	0.1423	0	0.3462	A	G	MODIFIER
15_45189683_C/A	15:45189683	A	ENSBTAG00000016140	ENSBTAT00000069454	Transcript	intron_variant	-	-	-	-	-	IMPACT=MODIFIER;STRAND=-1;HGVSc=ENSBTAT00000069454.1:c.-30-5444G>T	0.3188	0.48	0.3906	0.1892	0.5645	0.5	0.7538	0.05172	0.3636	C	A	MODIFIER
15_45189686_G/T	15:45189686	T	ENSBTAG00000016140	ENSBTAT00000069454	Transcript	intron_variant	-	-	-	-	-	IMPACT=MODIFIER;STRAND=-1;HGVSc=ENSBTAT00000069454.1:c.-30-5447C>A	0.447	0.42	0.5	0.4884	0.3448	0.5	0.1577	0.3929	0.5455	T	G	MODIFIER
15_45189697_G/T	15:45189697	T	ENSBTAG00000016140	ENSBTAT00000069454	Transcript	intron_variant	-	-	-	-	-	IMPACT=MODIFIER;STRAND=-1;HGVSc=ENSBTAT00000069454.1:c.-30-5458C>A	0.471	0.42	0.5	0.4634	0.2941	0.5	0.1553	0.4107	0.5	T	G	MODIFIER
15_45189737_C/T	15:45189737	T	ENSBTAG00000016140	ENSBTAT00000069454	Transcript	intron_variant	-	-	-	-	-	IMPACT=MODIFIER;STRAND=-1;HGVSc=ENSBTAT00000069454.1:c.-30-5498G>A	0.03125	0	0	0.06452	0	0	0	0.03704	0	T	C	MODIFIER
15_45189898_C/T	15:45189898	T	ENSBTAG00000016140	ENSBTAT00000069454	Transcript	intron_variant	-	-	-	-	-	IMPACT=MODIFIER;STRAND=-1;HGVSc=ENSBTAT00000069454.1:c.-30-5659G>A	0.3788	0.5536	0.4219	0.1375	0.4062	0.5	0.793	0.01786	0.5	C	T	MODIFIER
15_45190117_C/T	15:45190117	T	ENSBTAG00000016140	ENSBTAT00000069454	Transcript	intron_variant	-	-	-	-	-	IMPACT=MODIFIER;STRAND=-1;HGVSc=ENSBTAT00000069454.1:c.-30-5878G>A	0.3065	0.1304	0.1094	0.5	0.1613	0	0.09917	0.5926	0.1	T	C	MODIFIER
15_45190122_C/T	15:45190122	T	ENSBTAG00000016140	ENSBTAT00000069454	Transcript	intron_variant	-	-	-	-	-	IMPACT=MODIFIER;STRAND=-1;HGVSc=ENSBTAT00000069454.1:c.-30-5883G>A	0.5079	0.2885	0.5	0.5682	0.45	0.75	0.4577	0.6607	0.3462	T	C	MODIFIER
15_45190149_C/A	15:45190149	A	ENSBTAG00000016140	ENSBTAT00000069454	Transcript	intron_variant	-	-	-	-	-	IMPACT=MODIFIER;STRAND=-1;HGVSc=ENSBTAT00000069454.1:c.-30-5910G>T	0.3361	0.125	0.1094	0.5208	0.125	0	0.1008	0.625	0.08333	A	C	MODIFIER
15_45190162_C/T	15:45190162	T	ENSBTAG00000016140	ENSBTAT00000069454	Transcript	intron_variant	-	-	-	-	-	IMPACT=MODIFIER;STRAND=-1;HGVSc=ENSBTAT00000069454.1:c.-30-5923G>A	0.3305	0.537	0.4219	0.1163	0.3529	0.8333	0.5814	0.03571	0.5	C	T	MODIFIER
15_45190165_C/A	15:45190165	A	ENSBTAG00000016140	ENSBTAT00000069454	Transcript	intron_variant	-	-	-	-	-	IMPACT=MODIFIER;STRAND=-1;HGVSc=ENSBTAT00000069454.1:c.-30-5926G>T	0.3455	0.1304	0.1094	0.5745	0.2576	0	0.1034	0.6034	0.2308	A	C	MODIFIER
15_45190172_G/T	15:45190172	T	ENSBTAG00000016140	ENSBTAT00000069454	Transcript	intron_variant	-	-	-	-	-	IMPACT=MODIFIER;STRAND=-1;HGVSc=ENSBTAT00000069454.1:c.-30-5933C>A	0.3304	0.1304	0.1094	0.5104	0.129	0	0.004202	0.6034	0.09091	T	G	MODIFIER
15_45190200_C/T	15:45190200	T	ENSBTAG00000016140	ENSBTAT00000069454	Transcript	intron_variant	-	-	-	-	-	IMPACT=MODIFIER;STRAND=-1;HGVSc=ENSBTAT00000069454.1:c.-30-5961G>A	0.3558	0.125	0.07812	0.5625	0.1724	0	0	0.6429	0.15	T	C	MODIFIER
15_45190205_A/G	15:45190205	G	ENSBTAG00000016140	ENSBTAT00000069454	Transcript	intron_variant	-	-	-	-	-	IMPACT=MODIFIER;STRAND=-1;HGVSc=ENSBTAT00000069454.1:c.-30-5966T>C	0.3305	0.5517	0.25	0.03947	0.2286	0.5	0.2795	0.04	0.4615	G	A	MODIFIER
15_45190214_C/A	15:45190214	A	ENSBTAG00000016140	ENSBTAT00000069454	Transcript	intron_variant	-	-	-	-	-	IMPACT=MODIFIER;STRAND=-1;HGVSc=ENSBTAT00000069454.1:c.-30-5975G>T	0.431	0.4808	0.6719	0.3372	0.4861	0.5	0.356	0.3214	0.3214	C	A	MODIFIER
15_45190223_C/T	15:45190223	T	ENSBTAG00000016140	ENSBTAT00000069454	Transcript	intron_variant	-	-	-	-	-	IMPACT=MODIFIER;STRAND=-1;HGVSc=ENSBTAT00000069454.1:c.-30-5984G>A	0.3661	0.1111	0.1094	0.5625	0.1333	0	0.09746	0.625	0.09091	T	C	MODIFIER
15_45190244_G/A	15:45190244	A	ENSBTAG00000016140	ENSBTAT00000069454	Transcript	intron_variant	-	-	-	-	-	IMPACT=MODIFIER;STRAND=-1;HGVSc=ENSBTAT00000069454.1:c.-30-6005C>T	0.4464	0.537	0.1094	0.5851	0.4242	0.5	0.3943	0.6538	0.2692	A	G	MODIFIER
15_45190416_C/T	15:45190416	T	ENSBTAG00000016140	ENSBTAT00000069454	Transcript	intron_variant	-	-	-	-	-	IMPACT=MODIFIER;STRAND=-1;HGVSc=ENSBTAT00000069454.1:c.-30-6177G>A	0.3333	0.09524	0.1094	0.4318	0.1333	0	0.09756	0.625	0.1154	T	C	MODIFIER
15_45190422_C/G	15:45190422	G	ENSBTAG00000016140	ENSBTAT00000069454	Transcript	intron_variant	-	-	-	-	-	IMPACT=MODIFIER;STRAND=-1;HGVSc=ENSBTAT00000069454.1:c.-30-6183G>C	0.1122	0.18	0.03125	0.02941	0.125	0	0.1429	0	0.3462	G	C	MODIFIER
15_45190509_G/A	15:45190509	A	ENSBTAG00000016140	ENSBTAT00000069454	Transcript	intron_variant	-	-	-	-	-	IMPACT=MODIFIER;STRAND=-1;HGVSc=ENSBTAT00000069454.1:c.-30-6270C>T	0.04651	0	0	0.06667	0	0	0	0.03448	0	A	G	MODIFIER
15_45190525_G/A	15:45190525	A	ENSBTAG00000016140	ENSBTAT00000069454	Transcript	intron_variant	-	-	-	-	-	IMPACT=MODIFIER;STRAND=-1;HGVSc=ENSBTAT00000069454.1:c.-30-6286C>T	0.3113	0.1111	0.1094	0.4167	0.1552	0	0.1071	0.6167	0.0625	A	G	MODIFIER
15_45190600_G/A	15:45190600	A	ENSBTAG00000016140	ENSBTAT00000069454	Transcript	intron_variant	-	-	-	-	-	IMPACT=MODIFIER;STRAND=-1;HGVSc=ENSBTAT00000069454.1:c.-30-6361C>T	0.1429	0.119	0.03125	0	0	0	0	0	0	A	G	MODIFIER
15_45190655_G/A	15:45190655	A	ENSBTAG00000016140	ENSBTAT00000069454	Transcript	intron_variant	-	-	-	-	-	IMPACT=MODIFIER;STRAND=-1;HGVSc=ENSBTAT00000069454.1:c.-30-6416C>T	0.4811	0.3947	0.3281	0.5116	0.3966	0.5	0.375	0.625	0.25	A	G	MODIFIER
15_45190958_A/*/C	15:45190958	C	ENSBTAG00000016140	ENSBTAT00000069454	Transcript	intron_variant	-	-	-	-	-	IMPACT=MODIFIER;STRAND=-1;HGVSc=ENSBTAT00000069454.1:c.-30-6719T>G	0.3958	0.3182	0.5	0.4167	0.5909	0.5	0.575	0.25	0.5	A	*	MODIFIER
15_45190959_A/C/*	15:45190959	C	ENSBTAG00000016140	ENSBTAT00000069454	Transcript	intron_variant	-	-	-	-	-	IMPACT=MODIFIER;STRAND=-1;HGVSc=ENSBTAT00000069454.1:c.-30-6720T>G	0.3333	0.1429	0.09091	0	0.03571	0	0.1923	0.03571	0	*	A	MODIFIER
15_45191050_C/T	15:45191050	T	ENSBTAG00000016140	ENSBTAT00000069454	Transcript	intron_variant	-	-	-	-	-	IMPACT=MODIFIER;STRAND=-1;HGVSc=ENSBTAT00000069454.1:c.-30-6811G>A	0.3448	0.3542	0.4839	0.25	0.2833	0	0.07143	0.3276	0.2308	T	C	MODIFIER
15_45191087_G/T	15:45191087	T	ENSBTAG00000016140	ENSBTAT00000069454	Transcript	intron_variant	-	-	-	-	-	IMPACT=MODIFIER;STRAND=-1;HGVSc=ENSBTAT00000069454.1:c.-30-6848C>A	0.4196	0.4808	0.5	0.3182	0.3889	0	0.2114	0.3148	0.5357	T	G	MODIFIER
15_45191229_T/C	15:45191229	C	ENSBTAG00000016140	ENSBTAT00000069454	Transcript	intron_variant	-	-	-	-	-	IMPACT=MODIFIER;STRAND=-1;HGVSc=ENSBTAT00000069454.1:c.-30-6990A>G	0.1698	0.02273	0.3906	0.04412	0.1667	0.5	0.2913	0	0.04167	T	C	MODIFIER
15_45191495_C/T	15:45191495	T	ENSBTAG00000016140	ENSBTAT00000069454	Transcript	intron_variant	-	-	-	-	-	IMPACT=MODIFIER;STRAND=-1;HGVSc=ENSBTAT00000069454.1:c.-30-7256G>A	0.325	0.2174	0.4688	0.2436	0.2812	0	0.04098	0.3276	0.1923	T	C	MODIFIER
15_45191684_G/A	15:45191684	A	ENSBTAG00000016140	ENSBTAT00000069454	Transcript	intron_variant	-	-	-	-	-	IMPACT=MODIFIER;STRAND=-1;HGVSc=ENSBTAT00000069454.1:c.-30-7445C>T	0.319	0.12	0.1094	0.4634	0.3143	0.5	0.2955	0.5862	0.2308	A	G	MODIFIER
15_45191792_A/G	15:45191792	G	ENSBTAG00000016140	ENSBTAT00000069454	Transcript	intron_variant	-	-	-	-	-	IMPACT=MODIFIER;STRAND=-1;HGVSc=ENSBTAT00000069454.1:c.-30-7553T>C	0.3304	0.125	0.1094	0.5263	0.3182	0	0.3008	0.6296	0.2143	A	G	MODIFIER
15_45191959_G/C	15:45191959	C	ENSBTAG00000016140	ENSBTAT00000069454	Transcript	intron_variant	-	-	-	-	-	IMPACT=MODIFIER;STRAND=-1;HGVSc=ENSBTAT00000069454.1:c.-30-7720C>G	0.3	0.1364	0.1094	0.5465	0.3194	0.25	0.3101	0.5926	0.2143	G	C	MODIFIER
15_45192008_T/C	15:45192008	C	ENSBTAG00000016140	ENSBTAT00000069454	Transcript	intron_variant	-	-	-	-	-	IMPACT=MODIFIER;STRAND=-1;HGVSc=ENSBTAT00000069454.1:c.-30-7769A>G	0.3167	0.1364	0.1094	0.4651	0.3529	0.25	0.3008	0.5741	0.2308	T	C	MODIFIER
15_45192116_T/G	15:45192116	G	ENSBTAG00000016140	ENSBTAT00000069454	Transcript	intron_variant	-	-	-	-	-	IMPACT=MODIFIER;STRAND=-1;HGVSc=ENSBTAT00000069454.1:c.-30-7877A>C	0.2768	0.07143	0.4688	0.3382	0.12	0	0	0.36	0.125	G	T	MODIFIER
15_45192170_T/C	15:45192170	C	ENSBTAG00000016140	ENSBTAT00000069454	Transcript	intron_variant	-	-	-	-	-	IMPACT=MODIFIER;STRAND=-1;HGVSc=ENSBTAT00000069454.1:c.-30-7931A>G	0.4906	0.3889	0.8594	0.3409	0.3621	0.5	0.3669	0.3333	0.25	T	C	MODIFIER
15_45192181_C/G	15:45192181	G	ENSBTAG00000016140	ENSBTAT00000069454	Transcript	intron_variant	-	-	-	-	-	IMPACT=MODIFIER;STRAND=-1;HGVSc=ENSBTAT00000069454.1:c.-30-7942G>C	0.3019	0.119	0.1094	0.5	0.371	0.25	0.3171	0.6167	0.2727	C	G	MODIFIER
15_45192182_G/T	15:45192182	T	ENSBTAG00000016140	ENSBTAT00000069454	Transcript	intron_variant	-	-	-	-	-	IMPACT=MODIFIER;STRAND=-1;HGVSc=ENSBTAT00000069454.1:c.-30-7943C>A	0.3019	0.119	0.1094	0.4886	0.371	0.25	0.3171	0.6167	0.2727	G	T	MODIFIER
15_45192237_C/T	15:45192237	T	ENSBTAG00000016140	ENSBTAT00000069454	Transcript	intron_variant	-	-	-	-	-	IMPACT=MODIFIER;STRAND=-1;HGVSc=ENSBTAT00000069454.1:c.-30-7998G>A	0.03409	0	0.04839	0	0	0	0	0	0	T	C	MODIFIER
15_45192274_T/C	15:45192274	C	ENSBTAG00000016140	ENSBTAT00000069454	Transcript	intron_variant	-	-	-	-	-	IMPACT=MODIFIER;STRAND=-1;HGVSc=ENSBTAT00000069454.1:c.-30-8035A>G	0.36	0.1429	0.1094	0.4535	0.3704	0.1667	0.3211	0.625	0.2143	C	T	MODIFIER
15_45192522_T/C	15:45192522	C	ENSBTAG00000016140	ENSBTAT00000069454	Transcript	intron_variant	-	-	-	-	-	IMPACT=MODIFIER;STRAND=-1;HGVSc=ENSBTAT00000069454.1:c.-30-8283A>G	0.4434	0.4048	0.8594	0.3514	0.5645	0.5	0.42	0.3	0.4167	T	C	MODIFIER
15_45192597_C/T	15:45192597	T	ENSBTAG00000016140	ENSBTAT00000069454	Transcript	intron_variant	-	-	-	-	-	IMPACT=MODIFIER;STRAND=-1;HGVSc=ENSBTAT00000069454.1:c.-30-8358G>A	0.33	0.119	0.1094	0.5	0.1034	0.25	0.252	0.6042	0.1154	T	C	MODIFIER
15_45192744_G/A	15:45192744	A	ENSBTAG00000016140	ENSBTAT00000069454	Transcript	intron_variant	-	-	-	-	-	IMPACT=MODIFIER;STRAND=-1;HGVSc=ENSBTAT00000069454.1:c.-30-8505C>T	0.3091	0.1	0.1094	0.4608	0.125	0	0.09756	0.6129	0.07692	A	G	MODIFIER
15_45192806_C/T	15:45192806	T	ENSBTAG00000016140	ENSBTAT00000069454	Transcript	intron_variant	-	-	-	-	-	IMPACT=MODIFIER;STRAND=-1;HGVSc=ENSBTAT00000069454.1:c.-30-8567G>A	0.3509	0.12	0.1094	0.5319	0.1094	0	0.2563	0.65	0.125	T	C	MODIFIER
15_45192818_C/T	15:45192818	T	ENSBTAG00000016140	ENSBTAT00000069454	Transcript	intron_variant	-	-	-	-	-	IMPACT=MODIFIER;STRAND=-1;HGVSc=ENSBTAT00000069454.1:c.-30-8579G>A	0.2589	0.5536	0.03125	0.1786	0.3594	0.5	0.3307	0.03333	0.5	T	C	MODIFIER
15_45192830_G/A	15:45192830	A	ENSBTAG00000016140	ENSBTAT00000069454	Transcript	intron_variant	-	-	-	-	-	IMPACT=MODIFIER;STRAND=-1;HGVSc=ENSBTAT00000069454.1:c.-30-8591C>T	0.3455	0.1154	0.1094	0.6023	0.129	0	0.2583	0.625	0.125	A	G	MODIFIER
15_45192955_T/C	15:45192955	C	ENSBTAG00000016140	ENSBTAT00000069454	Transcript	intron_variant	-	-	-	-	-	IMPACT=MODIFIER;STRAND=-1;HGVSc=ENSBTAT00000069454.1:c.-30-8716A>G	0.3273	0.08	0.1094	0.4778	0.1562	0.25	0.4008	0.5962	0.2083	C	T	MODIFIER
15_45193105_C/T	15:45193105	T	ENSBTAG00000016140	ENSBTAT00000069454	Transcript	intron_variant	-	-	-	-	-	IMPACT=MODIFIER;STRAND=-1;HGVSc=ENSBTAT00000069454.1:c.-30-8866G>A	0.3254	0.125	0.1094	0.5556	0.1429	0	0.4073	0.5714	0.1818	T	C	MODIFIER
15_45193364_C/T	15:45193364	T	ENSBTAG00000016140	ENSBTAT00000069454	Transcript	intron_variant	-	-	-	-	-	IMPACT=MODIFIER;STRAND=-1;HGVSc=ENSBTAT00000069454.1:c.-30-9125G>A	0.3	0.05556	0.4688	0.2045	0.08065	0	0	0.1667	0	T	C	MODIFIER
15_45193579_A/G	15:45193579	G	ENSBTAG00000016140	ENSBTAT00000069454	Transcript	intron_variant	-	-	-	-	-	IMPACT=MODIFIER;STRAND=-1;HGVSc=ENSBTAT00000069454.1:c.-30-9340T>C	0.3333	0.12	0.1094	0.5444	0.2188	0.5	0.4073	0.625	0.1364	G	A	MODIFIER
15_45193865_C/T	15:45193865	T	ENSBTAG00000016140	ENSBTAT00000069454	Transcript	intron_variant	-	-	-	-	-	IMPACT=MODIFIER;STRAND=-1;HGVSc=ENSBTAT00000069454.1:c.-30-9626G>A	0.2407	0.537	0.03125	0.2051	0.4167	0.3333	0.4833	0.02381	0.5385	T	C	MODIFIER
15_45193961_A/G	15:45193961	G	ENSBTAG00000016140	ENSBTAT00000069454	Transcript	intron_variant	-	-	-	-	-	IMPACT=MODIFIER;STRAND=-1;HGVSc=ENSBTAT00000069454.1:c.-30-9722T>C	0.3241	0.1429	0.1094	0.5	0.1406	0	0.09914	0.6346	0.07143	G	A	MODIFIER
15_45193995_C/T	15:45193995	T	ENSBTAG00000016140	ENSBTAT00000069454	Transcript	intron_variant	-	-	-	-	-	IMPACT=MODIFIER;STRAND=-1;HGVSc=ENSBTAT00000069454.1:c.-30-9756G>A	0.3462	0.12	0.1094	0.4767	0.1207	0	0.09504	0.6481	0.08333	T	C	MODIFIER
15_45194096_G/T	15:45194096	T	ENSBTAG00000016140	ENSBTAT00000069454	Transcript	intron_variant	-	-	-	-	-	IMPACT=MODIFIER;STRAND=-1;HGVSc=ENSBTAT00000069454.1:c.-30-9857C>A	0.04	0	0	0.02	0	0	0	0.03333	0	T	G	MODIFIER
15_45194158_A/G	15:45194158	G	ENSBTAG00000016140	ENSBTAT00000069454	Transcript	intron_variant	-	-	-	-	-	IMPACT=MODIFIER;STRAND=-1;HGVSc=ENSBTAT00000069454.1:c.-30-9919T>C	0.2984	0.1304	0.1094	0.6136	0.1667	0	0.09274	0.6071	0.1	G	A	MODIFIER
15_45194322_A/G	15:45194322	G	ENSBTAG00000016140	ENSBTAT00000069454	Transcript	intron_variant	-	-	-	-	-	IMPACT=MODIFIER;STRAND=-1;HGVSc=ENSBTAT00000069454.1:c.-30-10083T>C	0.04	0	0	0.1842	0.01667	0	0	0.03846	0	G	A	MODIFIER
15_45194384_T/C	15:45194384	C	ENSBTAG00000016140	ENSBTAT00000069454	Transcript	intron_variant	-	-	-	-	-	IMPACT=MODIFIER;STRAND=-1;HGVSc=ENSBTAT00000069454.1:c.-30-10145A>G	0.3305	0.1071	0.1094	0.4904	0.1379	0	0.0916	0.6364	0.08333	C	T	MODIFIER
15_45194385_G/T	15:45194385	T	ENSBTAG00000016140	ENSBTAT00000069454	Transcript	intron_variant	-	-	-	-	-	IMPACT=MODIFIER;STRAND=-1;HGVSc=ENSBTAT00000069454.1:c.-30-10146C>A	0.325	0.1071	0.1094	0.4904	0.1379	0	0.09231	0.6364	0.09091	T	G	MODIFIER
15_45194404_C/A	15:45194404	A	ENSBTAG00000016140	ENSBTAT00000069454	Transcript	intron_variant	-	-	-	-	-	IMPACT=MODIFIER;STRAND=-1;HGVSc=ENSBTAT00000069454.1:c.-30-10165G>T	0.4688	0.3226	0.8594	0.3269	0.5588	0.5	0.5821	0.303	0.3462	C	A	MODIFIER
15_45194552_G/A	15:45194552	A	ENSBTAG00000016140	ENSBTAT00000069454	Transcript	intron_variant	-	-	-	-	-	IMPACT=MODIFIER;STRAND=-1;HGVSc=ENSBTAT00000069454.1:c.-30-10313C>T	0.2966	0.1087	0.1094	0.4891	0.1452	0	0.09756	0.6111	0.04167	A	G	MODIFIER
15_45194600_T/C	15:45194600	C	ENSBTAG00000016140	ENSBTAT00000069454	Transcript	intron_variant	-	-	-	-	-	IMPACT=MODIFIER;STRAND=-1;HGVSc=ENSBTAT00000069454.1:c.-30-10361A>G	0.3421	0.125	0.1129	0.5227	0.1724	0	0.09756	0.6	0.07692	C	T	MODIFIER
15_45194737_A/G	15:45194737	G	ENSBTAG00000016140	ENSBTAT00000069454	Transcript	intron_variant	-	-	-	-	-	IMPACT=MODIFIER;STRAND=-1;HGVSc=ENSBTAT00000069454.1:c.-30-10498T>C	0.4722	0.3542	0.8594	0.3019	0.5286	0.5	0.4462	0.3167	0.3333	A	G	MODIFIER
15_45194846_A/G	15:45194846	G	ENSBTAG00000016140	ENSBTAT00000069454	Transcript	intron_variant	-	-	-	-	-	IMPACT=MODIFIER;STRAND=-1;HGVSc=ENSBTAT00000069454.1:c.-30-10607T>C	0.4561	0.3393	0.8594	0.3171	0.5	0.75	0.428	0.3519	0.3571	A	G	MODIFIER
15_45195066_G/A	15:45195066	A	ENSBTAG00000016140	ENSBTAT00000069454	Transcript	intron_variant	-	-	-	-	-	IMPACT=MODIFIER;STRAND=-1;HGVSc=ENSBTAT00000069454.1:c.-30-10827C>T	0.4537	0.36	0.8594	0.3953	0.3636	0.6667	0.3611	0.3333	0.3182	G	A	MODIFIER
15_45195070_T/C	15:45195070	C	ENSBTAG00000016140	ENSBTAT00000069454	Transcript	intron_variant	-	-	-	-	-	IMPACT=MODIFIER;STRAND=-1;HGVSc=ENSBTAT00000069454.1:c.-30-10831A>G	0.06731	0.02381	0.2188	0.01429	0.04688	0	0	0	0.05	C	T	MODIFIER
15_45195310_C/T	15:45195310	T	ENSBTAG00000016140	ENSBTAT00000069454	Transcript	intron_variant	-	-	-	-	-	IMPACT=MODIFIER;STRAND=-1;HGVSc=ENSBTAT00000069454.1:c.-30-11071G>A	0.125	0.1818	0.03125	0.02778	0.09375	0	0.1434	0	0.3462	T	C	MODIFIER
15_45195579_G/T	15:45195579	T	ENSBTAG00000016140	ENSBTAT00000069454	Transcript	intron_variant	-	-	-	-	-	IMPACT=MODIFIER;STRAND=-1;HGVSc=ENSBTAT00000069454.1:c.-30-11340C>A	0.04444	0	0	0.01389	0	0	0	0.03846	0	T	G	MODIFIER
15_45195603_G/T	15:45195603	T	ENSBTAG00000016140	ENSBTAT00000069454	Transcript	intron_variant	-	-	-	-	-	IMPACT=MODIFIER;STRAND=-1;HGVSc=ENSBTAT00000069454.1:c.-30-11364C>A	0.3333	0.1316	0.1094	0.5	0.1	0	0.09746	0.6071	0.05	T	G	MODIFIER
15_45195671_A/G	15:45195671	G	ENSBTAG00000016140	ENSBTAT00000069454	Transcript	intron_variant	-	-	-	-	-	IMPACT=MODIFIER;STRAND=-1;HGVSc=ENSBTAT00000069454.1:c.-30-11432T>C	0.3462	0.1316	0.1129	0.619	0.1719	0	0.1036	0.6111	0.07692	G	A	MODIFIER
15_45195676_C/A	15:45195676	A	ENSBTAG00000016140	ENSBTAT00000069454	Transcript	intron_variant	-	-	-	-	-	IMPACT=MODIFIER;STRAND=-1;HGVSc=ENSBTAT00000069454.1:c.-30-11437G>T	0.339	0.3409	0.4688	0.2561	0.2424	0	0.05932	0.3462	0.1538	A	C	MODIFIER
15_45195891_G/A	15:45195891	A	ENSBTAG00000016140	ENSBTAT00000069454	Transcript	intron_variant	-	-	-	-	-	IMPACT=MODIFIER;STRAND=-1;HGVSc=ENSBTAT00000069454.1:c.-30-11652C>T	0.2981	0.125	0.1094	0.4756	0.1429	0	0.1	0.5741	0.07692	A	G	MODIFIER
15_45195908_T/C	15:45195908	C	ENSBTAG00000016140	ENSBTAT00000069454	Transcript	intron_variant	-	-	-	-	-	IMPACT=MODIFIER;STRAND=-1;HGVSc=ENSBTAT00000069454.1:c.-30-11669A>G	0.1167	0	0.1719	0.01852	0.125	0.6667	0.3049	0	0	T	C	MODIFIER
15_45196052_G/A	15:45196052	A	ENSBTAG00000016140	ENSBTAT00000069454	Transcript	intron_variant	-	-	-	-	-	IMPACT=MODIFIER;STRAND=-1;HGVSc=ENSBTAT00000069454.1:c.-30-11813C>T	0.319	0.22	0.1094	0.5	0.1912	0	0.1496	0.5714	0.25	A	G	MODIFIER
15_45196123_G/A	15:45196123	A	ENSBTAG00000016140	ENSBTAT00000069454	Transcript	intron_variant	-	-	-	-	-	IMPACT=MODIFIER;STRAND=-1;HGVSc=ENSBTAT00000069454.1:c.-30-11884C>T	0.2895	0.1429	0.1094	0.5	0.1562	0	0.09746	0.6296	0.03846	A	G	MODIFIER
15_45196306_T/C	15:45196306	C	ENSBTAG00000016140	ENSBTAT00000069454	Transcript	intron_variant	-	-	-	-	-	IMPACT=MODIFIER;STRAND=-1;HGVSc=ENSBTAT00000069454.1:c.-30-12067A>G	0.3839	0.4107	0.1129	0.5581	0.1719	0	0.2582	0.6034	0.2083	C	T	MODIFIER
15_45196311_C/T	15:45196311	T	ENSBTAG00000016140	ENSBTAT00000069454	Transcript	intron_variant	-	-	-	-	-	IMPACT=MODIFIER;STRAND=-1;HGVSc=ENSBTAT00000069454.1:c.-30-12072G>A	0.3	0.1136	0.1094	0.4545	0.1515	0	0.1	0.5862	0.1	T	C	MODIFIER
15_45196342_C/T	15:45196342	T	ENSBTAG00000016140	ENSBTAT00000069454	Transcript	intron_variant	-	-	-	-	-	IMPACT=MODIFIER;STRAND=-1;HGVSc=ENSBTAT00000069454.1:c.-30-12103G>A	0.2917	0.125	0.1094	0.4659	0.1667	0	0.08984	0.5962	0.08333	T	C	MODIFIER
15_45196344_A/G	15:45196344	G	ENSBTAG00000016140	ENSBTAT00000069454	Transcript	intron_variant	-	-	-	-	-	IMPACT=MODIFIER;STRAND=-1;HGVSc=ENSBTAT00000069454.1:c.-30-12105T>C	0.3667	0.3889	0.1094	0.4767	0.1897	0	0.2385	0.5962	0.25	G	A	MODIFIER
15_45196892_A/G	15:45196892	G	ENSBTAG00000016140	ENSBTAT00000069454	Transcript	intron_variant	-	-	-	-	-	IMPACT=MODIFIER;STRAND=-1;HGVSc=ENSBTAT00000069454.1:c.-30-12653T>C	0.4426	0.5862	0.1094	0.617	0.3718	0.25	0.2769	0.6379	0.25	G	A	MODIFIER
15_45196895_C/A	15:45196895	A	ENSBTAG00000016140	ENSBTAT00000069454	Transcript	intron_variant	-	-	-	-	-	IMPACT=MODIFIER;STRAND=-1;HGVSc=ENSBTAT00000069454.1:c.-30-12656G>T	0.45	0.6	0.1094	0.5312	0.359	0.25	0.2769	0.65	0.25	A	C	MODIFIER
15_45196912_G/A	15:45196912	A	ENSBTAG00000016140	ENSBTAT00000069454	Transcript	intron_variant	-	-	-	-	-	IMPACT=MODIFIER;STRAND=-1;HGVSc=ENSBTAT00000069454.1:c.-30-12673C>T	0.4569	0.5714	0.1094	0.5357	0.3824	0.25	0.2868	0.6346	0.2727	A	G	MODIFIER
15_45197095_G/A	15:45197095	A	ENSBTAG00000016140	ENSBTAT00000069454	Transcript	intron_variant	-	-	-	-	-	IMPACT=MODIFIER;STRAND=-1;HGVSc=ENSBTAT00000069454.1:c.-30-12856C>T	0.04255	0	0	0.01613	0	0	0	0.04	0	A	G	MODIFIER
15_45197218_C/T	15:45197218	T	ENSBTAG00000016140	ENSBTAT00000069454	Transcript	intron_variant	-	-	-	-	-	IMPACT=MODIFIER;STRAND=-1;HGVSc=ENSBTAT00000069454.1:c.-30-12979G>A	0.3864	0.5536	0.1094	0.5222	0.3462	0	0.2907	0.6964	0.25	T	C	MODIFIER
15_45197413_C/T	15:45197413	T	ENSBTAG00000016140	ENSBTAT00000069454	Transcript	intron_variant	-	-	-	-	-	IMPACT=MODIFIER;STRAND=-1;HGVSc=ENSBTAT00000069454.1:c.-31+12869G>A	0.4308	0.5714	0.1094	0.5488	0.3235	0	0.296	0.6833	0.2917	T	C	MODIFIER
15_45197446_A/C	15:45197446	C	ENSBTAG00000016140	ENSBTAT00000069454	Transcript	intron_variant	-	-	-	-	-	IMPACT=MODIFIER;STRAND=-1;HGVSc=ENSBTAT00000069454.1:c.-31+12836T>G	0.4444	0.5833	0.1094	0.5	0.3333	0.25	0.2917	0.6667	0.2857	C	A	MODIFIER
15_45197684_C/T	15:45197684	T	ENSBTAG00000016140	ENSBTAT00000069454	Transcript	intron_variant	-	-	-	-	-	IMPACT=MODIFIER;STRAND=-1;HGVSc=ENSBTAT00000069454.1:c.-31+12598G>A	0.4167	0.569	0.1094	0.5682	0.3472	0.5	0.2815	0.6481	0.3636	T	C	MODIFIER
15_45197732_A/G	15:45197732	G	ENSBTAG00000016140	ENSBTAT00000069454	Transcript	intron_variant	-	-	-	-	-	IMPACT=MODIFIER;STRAND=-1;HGVSc=ENSBTAT00000069454.1:c.-31+12550T>C	0.4123	0.569	0.1094	0.5652	0.4054	0.1667	0.2846	0.6786	0.3333	G	A	MODIFIER
15_45197916_T/G	15:45197916	G	ENSBTAG00000016140	ENSBTAT00000069454	Transcript	intron_variant	-	-	-	-	-	IMPACT=MODIFIER;STRAND=-1;HGVSc=ENSBTAT00000069454.1:c.-31+12366A>C	0.04	0	0	0.01316	0	0	0	0.03448	0	G	T	MODIFIER
15_45197982_T/C	15:45197982	C	ENSBTAG00000016140	ENSBTAT00000069454	Transcript	intron_variant	-	-	-	-	-	IMPACT=MODIFIER;STRAND=-1;HGVSc=ENSBTAT00000069454.1:c.-31+12300A>G	0.2857	0.1154	0.1094	0.4556	0.1429	0	0.09231	0.5	0.08333	C	T	MODIFIER
15_45198105_A/G	15:45198105	G	ENSBTAG00000016140	ENSBTAT00000069454	Transcript	intron_variant	-	-	-	-	-	IMPACT=MODIFIER;STRAND=-1;HGVSc=ENSBTAT00000069454.1:c.-31+12177T>C	0.4583	0.5741	0.1094	0.5102	0.3108	0.25	0.2852	0.6731	0.3077	G	A	MODIFIER
15_45198140_A/G	15:45198140	G	ENSBTAG00000016140	ENSBTAT00000069454	Transcript	intron_variant	-	-	-	-	-	IMPACT=MODIFIER;STRAND=-1;HGVSc=ENSBTAT00000069454.1:c.-31+12142T>C	0.4333	0.58	0.1094	0.5192	0.3194	0.25	0.2846	0.6724	0.3077	G	A	MODIFIER
15_45198693_A/G	15:45198693	G	ENSBTAG00000016140	ENSBTAT00000069454	Transcript	intron_variant	-	-	-	-	-	IMPACT=MODIFIER;STRAND=-1;HGVSc=ENSBTAT00000069454.1:c.-31+11589T>C	0.4375	0.5577	0.1167	0.5952	0.3448	0.5	0.2607	0.6667	0.3636	G	A	MODIFIER
15_45198737_G/A	15:45198737	A	ENSBTAG00000016140	ENSBTAT00000069454	Transcript	intron_variant	-	-	-	-	-	IMPACT=MODIFIER;STRAND=-1;HGVSc=ENSBTAT00000069454.1:c.-31+11545C>T	0.4412	0.5769	0.1094	0.5114	0.3103	0.5	0.2414	0.6731	0.3636	A	G	MODIFIER
15_45198882_A/C	15:45198882	C	ENSBTAG00000016140	ENSBTAT00000069454	Transcript	intron_variant	-	-	-	-	-	IMPACT=MODIFIER;STRAND=-1;HGVSc=ENSBTAT00000069454.1:c.-31+11400T>G	0.4688	0.52	0.1094	0.5488	0.3654	0.5	0.2585	0.64	0.25	C	A	MODIFIER
15_45198898_C/T	15:45198898	T	ENSBTAG00000016140	ENSBTAT00000069454	Transcript	intron_variant	-	-	-	-	-	IMPACT=MODIFIER;STRAND=-1;HGVSc=ENSBTAT00000069454.1:c.-31+11384G>A	0.4245	0.5185	0.1094	0.5119	0.4	0.5	0.2645	0.6538	0.2727	T	C	MODIFIER
15_45199409_T/G	15:45199409	G	ENSBTAG00000016140	ENSBTAT00000069454	Transcript	intron_variant	-	-	-	-	-	IMPACT=MODIFIER;STRAND=-1;HGVSc=ENSBTAT00000069454.1:c.-31+10873A>C	0.3966	0.4	0.1094	0.4878	0.3485	0	0.1269	0.6071	0.2308	T	G	MODIFIER
15_45199544_G/A	15:45199544	A	ENSBTAG00000016140	ENSBTAT00000069454	Transcript	intron_variant	-	-	-	-	-	IMPACT=MODIFIER;STRAND=-1;HGVSc=ENSBTAT00000069454.1:c.-31+10738C>T	0.4444	0.463	0.5	0.4167	0.3429	0	0.268	0.3276	0.5	A	G	MODIFIER
15_45199614_T/C	15:45199614	C	ENSBTAG00000016140	ENSBTAT00000069454	Transcript	intron_variant	-	-	-	-	-	IMPACT=MODIFIER;STRAND=-1;HGVSc=ENSBTAT00000069454.1:c.-31+10668A>G	0.04	0	0	0.01724	0	0	0	0.03448	0	C	T	MODIFIER
15_45199623_A/G	15:45199623	G	ENSBTAG00000016140	ENSBTAT00000069454	Transcript	intron_variant	-	-	-	-	-	IMPACT=MODIFIER;STRAND=-1;HGVSc=ENSBTAT00000069454.1:c.-31+10659T>C	0.4167	0.54	0.1094	0.5789	0.5135	0.25	0.3038	0.6774	0.375	G	A	MODIFIER
15_45199823_C/T	15:45199823	T	ENSBTAG00000016140	ENSBTAT00000069454	Transcript	intron_variant	-	-	-	-	-	IMPACT=MODIFIER;STRAND=-1;HGVSc=ENSBTAT00000069454.1:c.-31+10459G>A	0.3929	0.3214	0.1094	0.5541	0.3676	0.5	0.2542	0.65	0.3182	T	C	MODIFIER
15_45199864_T/C	15:45199864	C	ENSBTAG00000016140	ENSBTAT00000069454	Transcript	intron_variant	-	-	-	-	-	IMPACT=MODIFIER;STRAND=-1;HGVSc=ENSBTAT00000069454.1:c.-31+10418A>G	0.4196	0.2963	0.1094	0.5429	0.3788	0.5	0.2459	0.6607	0.3636	C	T	MODIFIER
15_45200154_A/T	15:45200154	T	ENSBTAG00000016140	ENSBTAT00000069454	Transcript	intron_variant	-	-	-	-	-	IMPACT=MODIFIER;STRAND=-1;HGVSc=ENSBTAT00000069454.1:c.-31+10128T>A	0.4052	0.3793	0.1094	0.5109	0.3289	0.25	0.2422	0.6607	0.3333	T	A	MODIFIER
15_45200364_A/G	15:45200364	G	ENSBTAG00000016140	ENSBTAT00000069454	Transcript	intron_variant	-	-	-	-	-	IMPACT=MODIFIER;STRAND=-1;HGVSc=ENSBTAT00000069454.1:c.-31+9918T>C	0.4038	0.3269	0.1094	0.5349	0.3667	0.5	0.2459	0.66	0.3333	G	A	MODIFIER
15_45200479_G/C	15:45200479	C	ENSBTAG00000016140	ENSBTAT00000069454	Transcript	intron_variant	-	-	-	-	-	IMPACT=MODIFIER;STRAND=-1;HGVSc=ENSBTAT00000069454.1:c.-31+9803C>G	0.3443	0.3393	0.1094	0.5682	0.3387	0.25	0.2405	0.6379	0.3	C	G	MODIFIER
15_45200648_C/T	15:45200648	T	ENSBTAG00000016140	ENSBTAT00000069454	Transcript	intron_variant	-	-	-	-	-	IMPACT=MODIFIER;STRAND=-1;HGVSc=ENSBTAT00000069454.1:c.-31+9634G>A	0.3929	0.2885	0.1094	0.5658	0.375	0.25	0.2459	0.6923	0.2917	T	C	MODIFIER
15_45200697_C/T	15:45200697	T	ENSBTAG00000016140	ENSBTAT00000069454	Transcript	intron_variant	-	-	-	-	-	IMPACT=MODIFIER;STRAND=-1;HGVSc=ENSBTAT00000069454.1:c.-31+9585G>A	0.04255	0	0	0.01724	0	0	0	0.03571	0	T	C	MODIFIER
15_45200705_G/A	15:45200705	A	ENSBTAG00000016140	ENSBTAT00000069454	Transcript	intron_variant	-	-	-	-	-	IMPACT=MODIFIER;STRAND=-1;HGVSc=ENSBTAT00000069454.1:c.-31+9577C>T	0.3909	0.2931	0.1094	0.5	0.3871	0.25	0.2459	0.6786	0.3333	A	G	MODIFIER
15_45200729_G/A	15:45200729	A	ENSBTAG00000016140	ENSBTAT00000069454	Transcript	intron_variant	-	-	-	-	-	IMPACT=MODIFIER;STRAND=-1;HGVSc=ENSBTAT00000069454.1:c.-31+9553C>T	0.375	0.2931	0.1094	0.5114	0.4	0.25	0.25	0.7097	0.3636	A	G	MODIFIER
15_45200872_C/T	15:45200872	T	ENSBTAG00000016140	ENSBTAT00000069454	Transcript	intron_variant	-	-	-	-	-	IMPACT=MODIFIER;STRAND=-1;HGVSc=ENSBTAT00000069454.1:c.-31+9410G>A	0.04878	0	0	0.02083	0	0	0	0.03448	0	T	C	MODIFIER
15_45200888_G/A	15:45200888	A	ENSBTAG00000016140	ENSBTAT00000069454	Transcript	intron_variant	-	-	-	-	-	IMPACT=MODIFIER;STRAND=-1;HGVSc=ENSBTAT00000069454.1:c.-31+9394C>T	0.4082	0.2857	0.1129	0.5526	0.3519	0.25	0.2564	0.6607	0.3333	A	G	MODIFIER
15_45200932_C/T	15:45200932	T	ENSBTAG00000016140	ENSBTAT00000069454	Transcript	intron_variant	-	-	-	-	-	IMPACT=MODIFIER;STRAND=-1;HGVSc=ENSBTAT00000069454.1:c.-31+9350G>A	0.4	0.2826	0.1094	0.5714	0.34	0.1667	0.2563	0.7407	0.3182	T	C	MODIFIER
15_45200933_G/A	15:45200933	A	ENSBTAG00000016140	ENSBTAT00000069454	Transcript	intron_variant	-	-	-	-	-	IMPACT=MODIFIER;STRAND=-1;HGVSc=ENSBTAT00000069454.1:c.-31+9349C>T	0.4397	0.5526	0.5161	0.3958	0.4	0	0.2542	0.2963	0.5455	A	G	MODIFIER
15_45200945_C/A	15:45200945	A	ENSBTAG00000016140	ENSBTAT00000069454	Transcript	intron_variant	-	-	-	-	-	IMPACT=MODIFIER;STRAND=-1;HGVSc=ENSBTAT00000069454.1:c.-31+9337G>T	0.3889	0.2826	0.1094	0.625	0.413	0.1667	0.2658	0.7308	0.3636	A	C	MODIFIER
15_45200955_C/A	15:45200955	A	ENSBTAG00000016140	ENSBTAT00000069454	Transcript	intron_variant	-	-	-	-	-	IMPACT=MODIFIER;STRAND=-1;HGVSc=ENSBTAT00000069454.1:c.-31+9327G>T	0.3173	0.1111	0.1094	0.5179	0.125	0	0.06019	0.6333	0.09091	A	C	MODIFIER
15_45201068_C/T	15:45201068	T	ENSBTAG00000016140	ENSBTAT00000069454	Transcript	intron_variant	-	-	-	-	-	IMPACT=MODIFIER;STRAND=-1;HGVSc=ENSBTAT00000069454.1:c.-31+9214G>A	0.03333	0	0	0.01724	0	0	0	0.03125	0	T	C	MODIFIER
15_45201215_G/A	15:45201215	A	ENSBTAG00000016140	ENSBTAT00000069454	Transcript	intron_variant	-	-	-	-	-	IMPACT=MODIFIER;STRAND=-1;HGVSc=ENSBTAT00000069454.1:c.-31+9067C>T	0.04167	0	0	0.01923	0	0	0	0.03333	0	A	G	MODIFIER
15_45201481_T/C	15:45201481	C	ENSBTAG00000016140	ENSBTAT00000069454	Transcript	intron_variant	-	-	-	-	-	IMPACT=MODIFIER;STRAND=-1;HGVSc=ENSBTAT00000069454.1:c.-31+8801A>G	NA	NA	NA	NA	NA	NA	NA	NA	NA	NA	NA	MODIFIER
15_45201668_A/G	15:45201668	G	ENSBTAG00000016140	ENSBTAT00000069454	Transcript	intron_variant	-	-	-	-	-	IMPACT=MODIFIER;STRAND=-1;HGVSc=ENSBTAT00000069454.1:c.-31+8614T>C	0.3704	0.32	0.1094	0.5714	0.3676	0.25	0.2543	0.6957	0.3077	G	A	MODIFIER
15_45201752_C/T	15:45201752	T	ENSBTAG00000016140	ENSBTAT00000069454	Transcript	intron_variant	-	-	-	-	-	IMPACT=MODIFIER;STRAND=-1;HGVSc=ENSBTAT00000069454.1:c.-31+8530G>A	0.3725	0.3269	0.1094	0.5104	0.3276	0.25	0.2679	0.6346	0.3077	T	C	MODIFIER
15_45202154_C/T	15:45202154	T	ENSBTAG00000016140	ENSBTAT00000069454	Transcript	intron_variant	-	-	-	-	-	IMPACT=MODIFIER;STRAND=-1;HGVSc=ENSBTAT00000069454.1:c.-31+8128G>A	0.2727	0.1316	0.1094	0.4634	0.08333	0	0.05242	0.5185	0.09091	T	C	MODIFIER
15_45202155_A/G	15:45202155	G	ENSBTAG00000016140	ENSBTAT00000069454	Transcript	intron_variant	-	-	-	-	-	IMPACT=MODIFIER;STRAND=-1;HGVSc=ENSBTAT00000069454.1:c.-31+8127T>C	0.2727	0.1316	0.1129	0.4634	0.08333	0	0.05242	0.5	0.08333	G	A	MODIFIER
15_45202244_C/T	15:45202244	T	ENSBTAG00000016140	ENSBTAT00000069454	Transcript	intron_variant	-	-	-	-	-	IMPACT=MODIFIER;STRAND=-1;HGVSc=ENSBTAT00000069454.1:c.-31+8038G>A	0.3871	0.4545	0.4062	0.2976	0.3382	0	0.2269	0.3696	0.5357	T	C	MODIFIER
15_45202489_G/C	15:45202489	C	ENSBTAG00000016140	ENSBTAT00000069454	Transcript	intron_variant	-	-	-	-	-	IMPACT=MODIFIER;STRAND=-1;HGVSc=ENSBTAT00000069454.1:c.-31+7793C>G	0.04545	0	0	0.01562	0	0	0	0.03846	0	C	G	MODIFIER
15_45202860_A/G	15:45202860	G	ENSBTAG00000016140	ENSBTAT00000069454	Transcript	intron_variant	-	-	-	-	-	IMPACT=MODIFIER;STRAND=-1;HGVSc=ENSBTAT00000069454.1:c.-31+7422T>C	NA	NA	NA	NA	NA	NA	NA	NA	NA	NA	NA	MODIFIER
15_45203354_G/A	15:45203354	A	ENSBTAG00000016140	ENSBTAT00000069454	Transcript	intron_variant	-	-	-	-	-	IMPACT=MODIFIER;STRAND=-1;HGVSc=ENSBTAT00000069454.1:c.-31+6928C>T	0.06667	0	0.125	0	0	0	0	0	0	A	G	MODIFIER
15_45203554_C/T	15:45203554	T	ENSBTAG00000016140	ENSBTAT00000069454	Transcript	intron_variant	-	-	-	-	-	IMPACT=MODIFIER;STRAND=-1;HGVSc=ENSBTAT00000069454.1:c.-31+6728G>A	0.3333	0.1364	0.4531	0.5698	0.25	0	0.05039	0.5806	0.1	T	C	MODIFIER
15_45203655_C/T	15:45203655	T	ENSBTAG00000016140	ENSBTAT00000069454	Transcript	intron_variant	-	-	-	-	-	IMPACT=MODIFIER;STRAND=-1;HGVSc=ENSBTAT00000069454.1:c.-31+6627G>A	0.05769	0.02941	0.3438	0.1389	0.09615	0	0	0.03704	0.08333	T	C	MODIFIER
15_45204193_A/T	15:45204193	T	ENSBTAG00000016140	ENSBTAT00000069454	Transcript	intron_variant	-	-	-	-	-	IMPACT=MODIFIER;STRAND=-1;HGVSc=ENSBTAT00000069454.1:c.-31+6089T>A	0.04348	0	0.04688	0	0.04688	0.5	0.2149	0	0	T	A	MODIFIER
15_45204285_C/T	15:45204285	T	ENSBTAG00000016140	ENSBTAT00000069454	Transcript	intron_variant	-	-	-	-	-	IMPACT=MODIFIER;STRAND=-1;HGVSc=ENSBTAT00000069454.1:c.-31+5997G>A	0.2807	0.2759	0.125	0.0625	0.125	0	0.207	0	0.3846	T	C	MODIFIER
15_45205277_T/C	15:45205277	C	ENSBTAG00000016140	ENSBTAT00000069454	Transcript	intron_variant	-	-	-	-	-	IMPACT=MODIFIER;STRAND=-1;HGVSc=ENSBTAT00000069454.1:c.-31+5005A>G	0.2549	0.02778	0.4219	0.1154	0.1667	0.75	0.4718	0.1042	0.04545	C	T	MODIFIER
15_45205668_G/A	15:45205668	A	ENSBTAG00000016140	ENSBTAT00000069454	Transcript	intron_variant	-	-	-	-	-	IMPACT=MODIFIER;STRAND=-1;HGVSc=ENSBTAT00000069454.1:c.-31+4614C>T	0.2909	0.12	0.1094	0.4574	0.1167	0	0.05285	0.5667	0	A	G	MODIFIER
15_45205685_T/C	15:45205685	C	ENSBTAG00000016140	ENSBTAT00000069454	Transcript	intron_variant	-	-	-	-	-	IMPACT=MODIFIER;STRAND=-1;HGVSc=ENSBTAT00000069454.1:c.-31+4597A>G	0.2542	0.24	0.125	0.05172	0.09677	0	0.1865	0	0.3846	C	T	MODIFIER
15_45205767_C/T	15:45205767	T	ENSBTAG00000016140	ENSBTAT00000069454	Transcript	intron_variant	-	-	-	-	-	IMPACT=MODIFIER;STRAND=-1;HGVSc=ENSBTAT00000069454.1:c.-31+4515G>A	0.2885	0.1304	0.1094	0.3947	0.1333	0	0.05556	0.5714	0	T	C	MODIFIER
15_45206174_T/C	15:45206174	C	ENSBTAG00000016140	ENSBTAT00000069454	Transcript	intron_variant	-	-	-	-	-	IMPACT=MODIFIER;STRAND=-1;HGVSc=ENSBTAT00000069454.1:c.-31+4108A>G	0.4333	0.4259	0.5469	0.1829	0.4667	0.5	0.5524	0.2069	0.5	T	C	MODIFIER
15_45206189_T/C	15:45206189	C	ENSBTAG00000016140	ENSBTAT00000069454	Transcript	intron_variant	-	-	-	-	-	IMPACT=MODIFIER;STRAND=-1;HGVSc=ENSBTAT00000069454.1:c.-31+4093A>G	0.2672	0.4074	0.125	0.1026	0.3393	0	0.2597	0.125	0.5	T	C	MODIFIER
15_45206226_T/C	15:45206226	C	ENSBTAG00000016140	ENSBTAT00000069454	Transcript	intron_variant	-	-	-	-	-	IMPACT=MODIFIER;STRAND=-1;HGVSc=ENSBTAT00000069454.1:c.-31+4056A>G	0.05882	0.02632	0.3438	0.1585	0.09615	0	0	0.03333	0.07692	C	T	MODIFIER
15_45206514_G/A	15:45206514	A	ENSBTAG00000016140	ENSBTAT00000069454	Transcript	intron_variant	-	-	-	-	-	IMPACT=MODIFIER;STRAND=-1;HGVSc=ENSBTAT00000069454.1:c.-31+3768C>T	0.2946	0.3478	0.125	0.09375	0.1207	0	0.2049	0	0.4583	A	G	MODIFIER
15_45207692_G/A	15:45207692	A	ENSBTAG00000016140	ENSBTAT00000069454	Transcript	intron_variant	-	-	-	-	-	IMPACT=MODIFIER;STRAND=-1;HGVSc=ENSBTAT00000069454.1:c.-31+2590C>T	0.2768	0.2273	0.125	0.04412	0.1029	0	0.1911	0	0.3571	A	G	MODIFIER
15_45207874_T/C	15:45207874	C	ENSBTAG00000016140	ENSBTAT00000069454	Transcript	intron_variant	-	-	-	-	-	IMPACT=MODIFIER;STRAND=-1;HGVSc=ENSBTAT00000069454.1:c.-31+2408A>G	0.5351	0.4444	0.4531	0.8191	0.5694	0.25	0.2875	0.7885	0.4545	C	T	MODIFIER
15_45208830_G/C	15:45208830	C	ENSBTAG00000016140	ENSBTAT00000069454	Transcript	intron_variant	-	-	-	-	-	IMPACT=MODIFIER;STRAND=-1;HGVSc=ENSBTAT00000069454.1:c.-31+1452C>G	0.3824	0.09091	0.1094	0.5122	0.129	0	0.05217	0.6452	0.04545	C	G	MODIFIER
15_45208953_G/A	15:45208953	A	ENSBTAG00000016140	ENSBTAT00000069454	Transcript	intron_variant	-	-	-	-	-	IMPACT=MODIFIER;STRAND=-1;HGVSc=ENSBTAT00000069454.1:c.-31+1329C>T	0.3158	0.125	0.1094	0.4375	0.1333	0	0.04959	0.5517	0	A	G	MODIFIER
15_45209355_C/T	15:45209355	T	ENSBTAG00000016140	ENSBTAT00000069454	Transcript	intron_variant	-	-	-	-	-	IMPACT=MODIFIER;STRAND=-1;HGVSc=ENSBTAT00000069454.1:c.-31+927G>A	0.06863	0.02381	0.3438	0.1222	0.1	0	0	0.03571	0.08333	T	C	MODIFIER
15_45209380_T/C	15:45209380	C	ENSBTAG00000016140	ENSBTAT00000069454	Transcript	intron_variant	-	-	-	-	-	IMPACT=MODIFIER;STRAND=-1;HGVSc=ENSBTAT00000069454.1:c.-31+902A>G	0.4426	0.4286	0.4531	0.7596	0.5972	0.1667	0.2731	0.6774	0.3462	C	T	MODIFIER
15_45209528_G/C	15:45209528	C	ENSBTAG00000016140	ENSBTAT00000069454	Transcript	intron_variant	-	-	-	-	-	IMPACT=MODIFIER;STRAND=-1;HGVSc=ENSBTAT00000069454.1:c.-31+754C>G	0.06	0.02381	0.3438	0.1383	0.1	0	0	0.03704	0.07143	C	G	MODIFIER
15_45209735_T/G	15:45209735	G	ENSBTAG00000016140	ENSBTAT00000069454	Transcript	intron_variant	-	-	-	-	-	IMPACT=MODIFIER;STRAND=-1;HGVSc=ENSBTAT00000069454.1:c.-31+547A>C	0.525	0.4815	0.4531	0.8	0.5278	0.25	0.2769	0.8269	0.4286	G	T	MODIFIER
15_45210147_G/A	15:45210147	A	ENSBTAG00000016140	ENSBTAT00000069454	Transcript	intron_variant	-	-	-	-	-	IMPACT=MODIFIER;STRAND=-1;HGVSc=ENSBTAT00000069454.1:c.-31+135C>T	0.4758	0.4423	0.4531	0.7449	0.5811	0.1667	0.2674	0.8	0.3846	A	G	MODIFIER
15_45210268_G/A	15:45210268	A	ENSBTAG00000016140	ENSBTAT00000069454	Transcript	intron_variant	-	-	-	-	-	IMPACT=MODIFIER;STRAND=-1;HGVSc=ENSBTAT00000069454.1:c.-31+14C>T	0.45	0.08333	0.1094	0.5366	0.1667	0	0.2327	0.7045	0.2	A	G	MODIFIER
15_45210632_T/C	15:45210632	C	ENSBTAG00000016140	ENSBTAT00000069454	Transcript	upstream_gene_variant	-	-	-	-	-	IMPACT=MODIFIER;DISTANCE=34;STRAND=-1	0.4474	0.2273	0.5	0.5455	0.3	0	0.24	0.6154	0.3125	C	T	MODIFIER
15_45210729_C/A	15:45210729	A	ENSBTAG00000016140	ENSBTAT00000069454	Transcript	upstream_gene_variant	-	-	-	-	-	IMPACT=MODIFIER;DISTANCE=131;STRAND=-1	0.3061	0.1316	0.1094	0.4211	0.1667	0	0.05603	0.58	0	A	C	MODIFIER
15_45210762_T/G	15:45210762	G	ENSBTAG00000016140	ENSBTAT00000069454	Transcript	upstream_gene_variant	-	-	-	-	-	IMPACT=MODIFIER;DISTANCE=164;STRAND=-1	0.07547	0.02381	0.3438	0.1562	0.09615	0	0	0.03704	0.09091	G	T	MODIFIER
15_45211176_G/A	15:45211176	A	ENSBTAG00000016140	ENSBTAT00000069454	Transcript	upstream_gene_variant	-	-	-	-	-	IMPACT=MODIFIER;DISTANCE=578;STRAND=-1	0.2328	0.02	0.4219	0.07955	0.1364	0.5	0.3175	0.1111	0	G	A	MODIFIER
15_45211304_T/C	15:45211304	C	ENSBTAG00000016140	ENSBTAT00000069454	Transcript	upstream_gene_variant	-	-	-	-	-	IMPACT=MODIFIER;DISTANCE=706;STRAND=-1	0.3421	0.1522	0.4531	0.593	0.2241	0	0.2026	0.6346	0.1818	C	T	MODIFIER
15_45211656_T/C	15:45211656	C	ENSBTAG00000016140	ENSBTAT00000069454	Transcript	upstream_gene_variant	-	-	-	-	-	IMPACT=MODIFIER;DISTANCE=1058;STRAND=-1	0.3627	0.119	0.4531	0.5312	0.2059	0	0.2076	0.625	0.1818	C	T	MODIFIER
15_45212174_G/T	15:45212174	T	ENSBTAG00000016140	ENSBTAT00000069454	Transcript	upstream_gene_variant	-	-	-	-	-	IMPACT=MODIFIER;DISTANCE=1576;STRAND=-1	0.2143	0.02381	0.4219	0.1029	0.1667	0.5	0.2881	0.12	0	G	T	MODIFIER
15_45212209_G/C	15:45212209	C	ENSBTAG00000016140	ENSBTAT00000069454	Transcript	upstream_gene_variant	-	-	-	-	-	IMPACT=MODIFIER;DISTANCE=1611;STRAND=-1	0.3981	0.1591	0.4531	0.6486	0.2667	0	0.2161	0.6522	0.25	C	G	MODIFIER
15_45212339_G/A	15:45212339	A	ENSBTAG00000016140	ENSBTAT00000069454	Transcript	upstream_gene_variant	-	-	-	-	-	IMPACT=MODIFIER;DISTANCE=1741;STRAND=-1	0.05882	0.02083	0.3438	0.1447	0.09615	0	0	0.03704	0.05	A	G	MODIFIER
15_45213403_T/C	15:45213403	C	ENSBTAG00000016140	ENSBTAT00000069454	Transcript	upstream_gene_variant	-	-	-	-	-	IMPACT=MODIFIER;DISTANCE=2805;STRAND=-1	0.4825	0.431	0.5469	0.1702	0.3676	0.6667	0.5685	0.1964	0.5	T	C	MODIFIER
15_45213428_C/T	15:45213428	T	ENSBTAG00000016140	ENSBTAT00000069454	Transcript	upstream_gene_variant	-	-	-	-	-	IMPACT=MODIFIER;DISTANCE=2830;STRAND=-1	0.4426	0.1591	0.4531	0.7447	0.3182	0	0.1911	0.7115	0.2857	T	C	MODIFIER
15_45213460_C/T	15:45213460	T	ENSBTAG00000016140	ENSBTAT00000069454	Transcript	upstream_gene_variant	-	-	-	-	-	IMPACT=MODIFIER;DISTANCE=2862;STRAND=-1	0.3	0.1429	0.1094	0.4674	0.1379	0	0.05042	0.5	0	T	C	MODIFIER
15_45213470_A/C	15:45213470	C	ENSBTAG00000016140	ENSBTAT00000069454	Transcript	upstream_gene_variant	-	-	-	-	-	IMPACT=MODIFIER;DISTANCE=2872;STRAND=-1	0.475	0.1667	0.4531	0.6591	0.2679	0	0.1901	0.6964	0.2857	C	A	MODIFIER
15_45213503_A/T	15:45213503	T	ENSBTAG00000016140	ENSBTAT00000069454	Transcript	upstream_gene_variant	-	-	-	-	-	IMPACT=MODIFIER;DISTANCE=2905;STRAND=-1	0.4643	0.1818	0.4531	0.6707	0.2963	0	0.1975	0.7143	0.2857	T	A	MODIFIER
15_45213550_T/C	15:45213550	C	ENSBTAG00000016140	ENSBTAT00000069454	Transcript	upstream_gene_variant	-	-	-	-	-	IMPACT=MODIFIER;DISTANCE=2952;STRAND=-1	0.4508	0.1667	0.4531	0.6625	0.25	0	0.2101	0.72	0.2917	C	T	MODIFIER
15_45213594_C/A	15:45213594	A	ENSBTAG00000016140	ENSBTAT00000069454	Transcript	upstream_gene_variant	-	-	-	-	-	IMPACT=MODIFIER;DISTANCE=2996;STRAND=-1	0.4274	0.1481	0.4531	0.6489	0.2742	0	0.1983	0.7115	0.3182	A	C	MODIFIER
15_45213642_C/A	15:45213642	A	ENSBTAG00000016140	ENSBTAT00000069454	Transcript	upstream_gene_variant	-	-	-	-	-	IMPACT=MODIFIER;DISTANCE=3044;STRAND=-1	0.4732	0.1538	0.4688	0.7444	0.2	0	0.1976	0.7414	0.3077	A	C	MODIFIER
15_45213659_A/C	15:45213659	C	ENSBTAG00000016140	ENSBTAT00000069454	Transcript	upstream_gene_variant	-	-	-	-	-	IMPACT=MODIFIER;DISTANCE=3061;STRAND=-1	0.4344	0.1591	0.4688	0.61	0.2188	0	0.1944	0.7321	0.3077	C	A	MODIFIER
15_45213695_G/A	15:45213695	A	ENSBTAG00000016140	ENSBTAT00000069454	Transcript	upstream_gene_variant	-	-	-	-	-	IMPACT=MODIFIER;DISTANCE=3097;STRAND=-1	0.2797	0.3519	0.129	0.07143	0.09259	0	0.1932	0	0.4583	A	G	MODIFIER
15_45213971_A/T	15:45213971	T	ENSBTAG00000016140	ENSBTAT00000069454	Transcript	upstream_gene_variant	-	-	-	-	-	IMPACT=MODIFIER;DISTANCE=3373;STRAND=-1	0.4576	0.1296	0.4531	0.6625	0.2742	0	0.1976	0.7407	0.2308	T	A	MODIFIER
15_45214025_C/T	15:45214025	T	ENSBTAG00000016140	ENSBTAT00000069454	Transcript	upstream_gene_variant	-	-	-	-	-	IMPACT=MODIFIER;DISTANCE=3427;STRAND=-1	0.4524	0.1538	0.4531	0.7073	0.3281	0	0.1885	0.7143	0.2308	T	C	MODIFIER
15_45214279_C/T	15:45214279	T	ENSBTAG00000016140	ENSBTAT00000069454	Transcript	upstream_gene_variant	-	-	-	-	-	IMPACT=MODIFIER;DISTANCE=3681;STRAND=-1	0.4417	0.16	0.4531	0.6341	0.2778	0	0.1969	0.7037	0.1667	T	C	MODIFIER
15_45214302_T/G	15:45214302	G	ENSBTAG00000016140	ENSBTAT00000069454	Transcript	upstream_gene_variant	-	-	-	-	-	IMPACT=MODIFIER;DISTANCE=3704;STRAND=-1	0.5085	0.4516	0.4833	0.8023	0.5395	0.5	0.2828	0.7692	0.3846	G	T	MODIFIER
15_45214303_T/C	15:45214303	C	ENSBTAG00000016140	ENSBTAT00000069454	Transcript	upstream_gene_variant	-	-	-	-	-	IMPACT=MODIFIER;DISTANCE=3705;STRAND=-1	0.5085	0.4667	0.4833	0.8023	0.5395	0.5	0.2828	0.7692	0.3846	C	T	MODIFIER
15_45214712_G/A	15:45214712	A	ENSBTAG00000016140	ENSBTAT00000069454	Transcript	upstream_gene_variant	-	-	-	-	-	IMPACT=MODIFIER;DISTANCE=4114;STRAND=-1	0.4206	0.14	0.4531	0.5909	0.2353	0	0.189	0.7143	0.4	A	G	MODIFIER
15_45214738_G/A	15:45214738	A	ENSBTAG00000016140	ENSBTAT00000069454	Transcript	upstream_gene_variant	-	-	-	-	-	IMPACT=MODIFIER;DISTANCE=4140;STRAND=-1	0.3136	0.36	0.125	0.06757	0.1081	0	0.1985	0	0.4583	A	G	MODIFIER
15_45214808_T/A	15:45214808	A	ENSBTAG00000016140	ENSBTAT00000069454	Transcript	upstream_gene_variant	-	-	-	-	-	IMPACT=MODIFIER;DISTANCE=4210;STRAND=-1	0.3017	0.1304	0.1094	0.4388	0.1176	0	0.052	0.5192	0	A	T	MODIFIER
15_45214872_G/C	15:45214872	C	ENSBTAG00000016140	ENSBTAT00000069454	Transcript	upstream_gene_variant	-	-	-	-	-	IMPACT=MODIFIER;DISTANCE=4274;STRAND=-1	0.4717	0.1538	0.4531	0.7174	0.2564	0	0.1983	0.72	0.3077	C	G	MODIFIER
15_45214890_A/G	15:45214890	G	ENSBTAG00000016140	ENSBTAT00000069454	Transcript	upstream_gene_variant	-	-	-	-	-	IMPACT=MODIFIER;DISTANCE=4292;STRAND=-1	0.4528	0.1481	0.4531	0.7283	0.2973	0	0.1976	0.6923	0.3333	G	A	MODIFIER
15_45214893_G/A	15:45214893	A	ENSBTAG00000016140	ENSBTAT00000069454	Transcript	upstream_gene_variant	-	-	-	-	-	IMPACT=MODIFIER;DISTANCE=4295;STRAND=-1	0.4528	0.1481	0.4531	0.6979	0.3056	0	0.2008	0.6923	0.3077	A	G	MODIFIER
15_45214908_C/T	15:45214908	T	ENSBTAG00000016140	ENSBTAT00000069454	Transcript	upstream_gene_variant	-	-	-	-	-	IMPACT=MODIFIER;DISTANCE=4310;STRAND=-1	0.4712	0.1429	0.4531	0.734	0.3143	0	0.2033	0.6731	0.3077	T	C	MODIFIER
15_45214915_T/C	15:45214915	C	ENSBTAG00000016140	ENSBTAT00000069454	Transcript	upstream_gene_variant	-	-	-	-	-	IMPACT=MODIFIER;DISTANCE=4317;STRAND=-1	0.4537	0.1429	0.4531	0.7283	0.3143	0	0.2	0.6731	0.3077	C	T	MODIFIER
15_45215043_C/G	15:45215043	G	ENSBTAG00000016140	ENSBTAT00000069454	Transcript	upstream_gene_variant	-	-	-	-	-	IMPACT=MODIFIER;DISTANCE=4445;STRAND=-1	0.4732	0.1458	0.4531	0.6064	0.2931	0	0.192	0.7273	0.3333	G	C	MODIFIER
15_45215248_T/C	15:45215248	C	ENSBTAG00000016140	ENSBTAT00000069454	Transcript	upstream_gene_variant	-	-	-	-	-	IMPACT=MODIFIER;DISTANCE=4650;STRAND=-1	0.431	0.14	0.4531	0.6413	0.3281	0	0.1951	0.6957	0.3077	C	T	MODIFIER
15_45215410_T/C	15:45215410	C	ENSBTAG00000021483	ENSBTAT00000028637	Transcript	downstream_gene_variant	-	-	-	-	-	IMPACT=MODIFIER;DISTANCE=4927;STRAND=-1	0.4298	0.16	0.4531	0.6429	0.2833	0	0.1967	0.7292	0.3077	C	T	MODIFIER
15_45215556_A/C	15:45215556	C	ENSBTAG00000021483	ENSBTAT00000028637	Transcript	downstream_gene_variant	-	-	-	-	-	IMPACT=MODIFIER;DISTANCE=4781;STRAND=-1	0.3051	0.4615	0.125	0.0875	0.2857	0	0.2576	0.04348	0.4615	A	C	MODIFIER
15_45215580_T/C	15:45215580	C	ENSBTAG00000021483	ENSBTAT00000028637	Transcript	downstream_gene_variant	-	-	-	-	-	IMPACT=MODIFIER;DISTANCE=4757;STRAND=-1	0.431	0.1591	0.4531	0.6341	0.3065	0	0.1976	0.7115	0.2857	C	T	MODIFIER
15_45215728_T/C	15:45215728	C	ENSBTAG00000021483	ENSBTAT00000028637	Transcript	downstream_gene_variant	-	-	-	-	-	IMPACT=MODIFIER;DISTANCE=4609;STRAND=-1	0.07143	0	0.2188	0	0	0	0	0	0	C	T	MODIFIER
15_45215825_A/G	15:45215825	G	ENSBTAG00000021483	ENSBTAT00000028637	Transcript	downstream_gene_variant	-	-	-	-	-	IMPACT=MODIFIER;DISTANCE=4512;STRAND=-1	0.0625	0.025	0.3438	0.1471	0.08065	0	0.004065	0.01724	0.125	G	A	MODIFIER
15_45215844_G/A	15:45215844	A	ENSBTAG00000021483	ENSBTAT00000028637	Transcript	downstream_gene_variant	-	-	-	-	-	IMPACT=MODIFIER;DISTANCE=4493;STRAND=-1	0.4545	0.1905	0.4531	0.7375	0.3182	0	0.1951	0.7419	0.3125	A	G	MODIFIER
15_45216244_A/G	15:45216244	G	ENSBTAG00000021483	ENSBTAT00000028637	Transcript	downstream_gene_variant	-	-	-	-	-	IMPACT=MODIFIER;DISTANCE=4093;STRAND=-1	0.4722	0.1667	0.4531	0.7571	0.3036	0	0.1908	0.7	0.4167	G	A	MODIFIER
15_45216360_G/A	15:45216360	A	ENSBTAG00000021483	ENSBTAT00000028637	Transcript	downstream_gene_variant	-	-	-	-	-	IMPACT=MODIFIER;DISTANCE=3977;STRAND=-1	0.2881	0.12	0.1167	0.4333	0.1296	0	0.04615	0.5714	0	A	G	MODIFIER
15_45216497_A/T	15:45216497	T	ENSBTAG00000021483	ENSBTAT00000028637	Transcript	downstream_gene_variant	-	-	-	-	-	IMPACT=MODIFIER;DISTANCE=3840;STRAND=-1	0.4453	0.175	0.4531	0.7561	0.3793	0	0.1832	0.7222	0.3636	T	A	MODIFIER
15_45216633_C/G	15:45216633	G	ENSBTAG00000021483	ENSBTAT00000028637	Transcript	downstream_gene_variant	-	-	-	-	-	IMPACT=MODIFIER;DISTANCE=3704;STRAND=-1	0.4455	0.15	0.4531	0.6064	0.2969	0	0.2033	0.7167	0.2727	G	C	MODIFIER
15_45216682_T/C	15:45216682	C	ENSBTAG00000021483	ENSBTAT00000028637	Transcript	downstream_gene_variant	-	-	-	-	-	IMPACT=MODIFIER;DISTANCE=3655;STRAND=-1	0.4672	0.119	0.4531	0.7179	0.3088	0	0.2066	0.7069	0.25	C	T	MODIFIER
15_45216786_C/G	15:45216786	G	ENSBTAG00000021483	ENSBTAT00000028637	Transcript	downstream_gene_variant	-	-	-	-	-	IMPACT=MODIFIER;DISTANCE=3551;STRAND=-1	0.4417	0.1458	0.4531	0.7097	0.3462	0	0.2	0.7321	0.3333	G	C	MODIFIER
15_45216821_G/A	15:45216821	A	ENSBTAG00000021483	ENSBTAT00000028637	Transcript	downstream_gene_variant	-	-	-	-	-	IMPACT=MODIFIER;DISTANCE=3516;STRAND=-1	0.4554	0.1818	0.4531	0.8077	0.3409	0	0.2034	0.75	0.3077	A	G	MODIFIER
15_45216933_G/A	15:45216933	A	ENSBTAG00000021483	ENSBTAT00000028637	Transcript	downstream_gene_variant	-	-	-	-	-	IMPACT=MODIFIER;DISTANCE=3404;STRAND=-1	0.4286	0.1591	0.4531	0.6818	0.2692	0	0.2087	0.75	0.2308	A	G	MODIFIER
15_45217315_T/C	15:45217315	C	ENSBTAG00000021483	ENSBTAT00000028637	Transcript	downstream_gene_variant	-	-	-	-	-	IMPACT=MODIFIER;DISTANCE=3022;STRAND=-1	0.2353	0.02778	0.4219	0.129	0.1667	0.5	0.2778	0.15	0.04167	T	C	MODIFIER
15_45217570_G/C	15:45217570	C	ENSBTAG00000021483	ENSBTAT00000028637	Transcript	downstream_gene_variant	-	-	-	-	-	IMPACT=MODIFIER;DISTANCE=2767;STRAND=-1	0.4444	0.1579	0.4531	0.675	0.2708	0	0.2316	0.7368	0.25	C	G	MODIFIER
15_45217890_A/G	15:45217890	G	ENSBTAG00000021483	ENSBTAT00000028637	Transcript	downstream_gene_variant	-	-	-	-	-	IMPACT=MODIFIER;DISTANCE=2447;STRAND=-1	0.3707	0.1364	0.4531	0.6512	0.25	0	0.1983	0.629	0.1364	G	A	MODIFIER
15_45218089_T/C	15:45218089	C	ENSBTAG00000021483	ENSBTAT00000028637	Transcript	downstream_gene_variant	-	-	-	-	-	IMPACT=MODIFIER;DISTANCE=2248;STRAND=-1	0.08333	0.25	0.3438	0.2297	0.197	0.25	0.04167	0.06897	0.125	C	T	MODIFIER
15_45218138_A/G	15:45218138	G	ENSBTAG00000021483	ENSBTAT00000028637	Transcript	downstream_gene_variant	-	-	-	-	-	IMPACT=MODIFIER;DISTANCE=2199;STRAND=-1	0.07292	0.025	0.3438	0.1622	0.1136	0	0	0.01667	0.07143	G	A	MODIFIER
15_45218140_A/T	15:45218140	T	ENSBTAG00000021483	ENSBTAT00000028637	Transcript	downstream_gene_variant	-	-	-	-	-	IMPACT=MODIFIER;DISTANCE=2197;STRAND=-1	0.2083	0.04762	0.3438	0.2763	0.1591	0	0	0.2969	0.2143	T	A	MODIFIER
15_45218217_C/G	15:45218217	G	ENSBTAG00000021483	ENSBTAT00000028637	Transcript	downstream_gene_variant	-	-	-	-	-	IMPACT=MODIFIER;DISTANCE=2120;STRAND=-1	0.4528	0.2955	0.4531	0.6413	0.4138	0	0.1176	0.8261	0.375	G	C	MODIFIER
15_45218273_G/C	15:45218273	C	ENSBTAG00000021483	ENSBTAT00000028637	Transcript	downstream_gene_variant	-	-	-	-	-	IMPACT=MODIFIER;DISTANCE=2064;STRAND=-1	0.3596	0.07895	0.1094	0.5	0.08621	0	0.05328	0.6129	0.09091	C	G	MODIFIER
15_45218457_G/T	15:45218457	T	ENSBTAG00000021483	ENSBTAT00000028637	Transcript	downstream_gene_variant	-	-	-	-	-	IMPACT=MODIFIER;DISTANCE=1880;STRAND=-1	0.3917	0.1667	0.4531	0.675	0.2206	0	0.1967	0.6667	0.2083	T	G	MODIFIER
15_45218511_A/C	15:45218511	C	ENSBTAG00000021483	ENSBTAT00000028637	Transcript	downstream_gene_variant	-	-	-	-	-	IMPACT=MODIFIER;DISTANCE=1826;STRAND=-1	0.4917	0.2955	0.5469	0.1216	0.2576	0.5	0.5155	0.1964	0.4583	A	C	MODIFIER
15_45218651_G/A	15:45218651	A	ENSBTAG00000021483	ENSBTAT00000028637	Transcript	downstream_gene_variant	-	-	-	-	-	IMPACT=MODIFIER;DISTANCE=1686;STRAND=-1	0.2981	0.1053	0.1094	0.4091	0.125	0	0.05556	0.5185	0	A	G	MODIFIER
15_45218770_C/T	15:45218770	T	ENSBTAG00000021483	ENSBTAT00000028637	Transcript	downstream_gene_variant	-	-	-	-	-	IMPACT=MODIFIER;DISTANCE=1567;STRAND=-1	0.3417	0.1591	0.4531	0.5469	0.22	0	0.1926	0.5714	0.2222	T	C	MODIFIER
15_45218819_T/C	15:45218819	C	ENSBTAG00000021483	ENSBTAT00000028637	Transcript	downstream_gene_variant	-	-	-	-	-	IMPACT=MODIFIER;DISTANCE=1518;STRAND=-1	0.07895	0.02632	0.3438	0.25	0.1333	0	0	0.01923	0.1667	C	T	MODIFIER
15_45219007_T/C	15:45219007	C	ENSBTAG00000021483	ENSBTAT00000028637	Transcript	downstream_gene_variant	-	-	-	-	-	IMPACT=MODIFIER;DISTANCE=1330;STRAND=-1	0.371	0.1429	0.4531	0.4737	0.1765	0	0.1926	0.4722	0.25	C	T	MODIFIER
15_45219073_C/T	15:45219073	T	ENSBTAG00000021483	ENSBTAT00000028637	Transcript	downstream_gene_variant	-	-	-	-	-	IMPACT=MODIFIER;DISTANCE=1264;STRAND=-1	0.3258	0.1429	0.4531	0.5882	0.25	0	0.185	0.537	0.2	T	C	MODIFIER
15_45219105_A/G	15:45219105	G	ENSBTAG00000021483	ENSBTAT00000028637	Transcript	downstream_gene_variant	-	-	-	-	-	IMPACT=MODIFIER;DISTANCE=1232;STRAND=-1	0.3525	0.1522	0.4531	0.4848	0.24	0	0.1992	0.5385	0.25	G	A	MODIFIER
15_45219236_G/A	15:45219236	A	ENSBTAG00000021483	ENSBTAT00000028637	Transcript	downstream_gene_variant	-	-	-	-	-	IMPACT=MODIFIER;DISTANCE=1101;STRAND=-1	0.2712	0.1136	0.1129	0.4118	0.1429	0	0.04959	0.537	0	A	G	MODIFIER
15_45219276_G/T	15:45219276	T	ENSBTAG00000021483	ENSBTAT00000028637	Transcript	downstream_gene_variant	-	-	-	-	-	IMPACT=MODIFIER;DISTANCE=1061;STRAND=-1	0.07692	0.02083	0.3438	0.25	0.125	0	0	0.01786	0.125	T	G	MODIFIER
15_45219278_A/G	15:45219278	G	ENSBTAG00000021483	ENSBTAT00000028637	Transcript	downstream_gene_variant	-	-	-	-	-	IMPACT=MODIFIER;DISTANCE=1059;STRAND=-1	0.307	0.1042	0.4531	0.5139	0.1875	0	0.2059	0.5556	0.2857	G	A	MODIFIER
15_45219343_A/G	15:45219343	G	ENSBTAG00000021483	ENSBTAT00000028637	Transcript	downstream_gene_variant	-	-	-	-	-	IMPACT=MODIFIER;DISTANCE=994;STRAND=-1	0.3173	0.12	0.4531	0.5135	0.2424	0	0.1951	0.5517	0.2222	G	A	MODIFIER
15_45219362_A/T	15:45219362	T	ENSBTAG00000021483	ENSBTAT00000028637	Transcript	downstream_gene_variant	-	-	-	-	-	IMPACT=MODIFIER;DISTANCE=975;STRAND=-1	0.3039	0.1111	0.1094	0.3837	0.1389	0	0.05159	0.5741	0	T	A	MODIFIER
15_45219566_C/T	15:45219566	T	ENSBTAG00000021483	ENSBTAT00000028637	Transcript	downstream_gene_variant	-	-	-	-	-	IMPACT=MODIFIER;DISTANCE=771;STRAND=-1	0.3438	0.09524	0.4531	0.6	0.2667	0	0.213	0.56	0.1538	T	C	MODIFIER
15_45219743_G/A	15:45219743	A	ENSBTAG00000021483	ENSBTAT00000028637	Transcript	downstream_gene_variant	-	-	-	-	-	IMPACT=MODIFIER;DISTANCE=594;STRAND=-1	0.2833	0.1923	0.1094	0.4634	0.15	0	0.1953	0.6034	0.09091	A	G	MODIFIER
15_45219898_C/G	15:45219898	G	ENSBTAG00000021483	ENSBTAT00000028637	Transcript	downstream_gene_variant	-	-	-	-	-	IMPACT=MODIFIER;DISTANCE=439;STRAND=-1	0.3611	0.1522	0.4531	0.5306	0.2258	0	0.1944	0.5893	0.15	G	C	MODIFIER
15_45219900_C/T	15:45219900	T	ENSBTAG00000021483	ENSBTAT00000028637	Transcript	downstream_gene_variant	-	-	-	-	-	IMPACT=MODIFIER;DISTANCE=437;STRAND=-1	0.3545	0.1522	0.4531	0.61	0.2419	0	0.196	0.5667	0.15	T	C	MODIFIER
15_45219923_A/C	15:45219923	C	ENSBTAG00000021483	ENSBTAT00000028637	Transcript	downstream_gene_variant	-	-	-	-	-	IMPACT=MODIFIER;DISTANCE=414;STRAND=-1	0.3182	0.1458	0.4531	0.4706	0.1897	0	0.2034	0.5962	0.1667	C	A	MODIFIER
15_45220100_C/T	15:45220100	T	ENSBTAG00000021483	ENSBTAT00000028637	Transcript	downstream_gene_variant	-	-	-	-	-	IMPACT=MODIFIER;DISTANCE=237;STRAND=-1	0.3421	0.125	0.4531	0.6047	0.25	0	0.2049	0.5714	0.1667	T	C	MODIFIER
15_45220102_G/A	15:45220102	A	ENSBTAG00000021483	ENSBTAT00000028637	Transcript	downstream_gene_variant	-	-	-	-	-	IMPACT=MODIFIER;DISTANCE=235;STRAND=-1	0.1333	0.02778	0.3667	0.1757	0.1034	0	0.1652	0.02174	0.1667	A	G	MODIFIER
15_45220165_G/A	15:45220165	A	ENSBTAG00000021483	ENSBTAT00000028637	Transcript	downstream_gene_variant	-	-	-	-	-	IMPACT=MODIFIER;DISTANCE=172;STRAND=-1	0.06481	0.02174	0.3438	0.1538	0.1042	0	0	0.01786	0.07692	A	G	MODIFIER
15_45220207_G/T	15:45220207	T	ENSBTAG00000021483	ENSBTAT00000028637	Transcript	downstream_gene_variant	-	-	-	-	-	IMPACT=MODIFIER;DISTANCE=130;STRAND=-1	0.3704	0.1154	0.4531	0.5204	0.2069	0	0.2119	0.5714	0.125	T	G	MODIFIER
15_45220208_G/T	15:45220208	T	ENSBTAG00000021483	ENSBTAT00000028637	Transcript	downstream_gene_variant	-	-	-	-	-	IMPACT=MODIFIER;DISTANCE=129;STRAND=-1	0.3704	0.1154	0.4531	0.5312	0.2	0	0.2119	0.5714	0.125	T	G	MODIFIER
15_45220281_C/T	15:45220281	T	ENSBTAG00000021483	ENSBTAT00000028637	Transcript	downstream_gene_variant	-	-	-	-	-	IMPACT=MODIFIER;DISTANCE=56;STRAND=-1	0.1604	0.1111	0.03125	0.337	0.1	0	0.05328	0.1875	0	T	C	MODIFIER
15_45220355_T/G	15:45220355	G	ENSBTAG00000021483	ENSBTAT00000028637	Transcript	3_prime_UTR_variant	2837	-	-	-	-	IMPACT=MODIFIER;STRAND=-1;HGVSc=ENSBTAT00000028637.5:c.*1230A>C	0.3448	0.1522	0.4531	0.5638	0.2742	0	0.189	0.6154	0.1429	G	T	MODIFIER
15_45220425_G/C	15:45220425	C	ENSBTAG00000021483	ENSBTAT00000028637	Transcript	3_prime_UTR_variant	2767	-	-	-	-	IMPACT=MODIFIER;STRAND=-1;HGVSc=ENSBTAT00000028637.5:c.*1160C>G	0.3448	0.125	0.4531	0.5652	0.2429	0	0.2	0.55	0.1667	C	G	MODIFIER
15_45220624_T/C	15:45220624	C	ENSBTAG00000021483	ENSBTAT00000028637	Transcript	3_prime_UTR_variant	2568	-	-	-	-	IMPACT=MODIFIER;STRAND=-1;HGVSc=ENSBTAT00000028637.5:c.*961A>G	0.3818	0.1458	0.4531	0.5532	0.2833	0	0.1929	0.5714	0.1818	C	T	MODIFIER
15_45220716_G/C	15:45220716	C	ENSBTAG00000021483	ENSBTAT00000028637	Transcript	3_prime_UTR_variant	2476	-	-	-	-	IMPACT=MODIFIER;STRAND=-1;HGVSc=ENSBTAT00000028637.5:c.*869C>G	0.3661	0.1522	0.4531	0.5909	0.2344	0	0.2	0.5345	0.1111	C	G	MODIFIER
15_45220855_A/G	15:45220855	G	ENSBTAG00000021483	ENSBTAT00000028637	Transcript	3_prime_UTR_variant	2337	-	-	-	-	IMPACT=MODIFIER;STRAND=-1;HGVSc=ENSBTAT00000028637.5:c.*730T>C	0.2652	0.12	0.1094	0.475	0.2241	0	0.1842	0.5556	0.09091	G	A	MODIFIER
15_45220919_T/C	15:45220919	C	ENSBTAG00000021483	ENSBTAT00000028637	Transcript	3_prime_UTR_variant	2273	-	-	-	-	IMPACT=MODIFIER;STRAND=-1;HGVSc=ENSBTAT00000028637.5:c.*666A>G	0.3333	0.1667	0.4531	0.5196	0.2121	0	0.1894	0.5962	0.1818	C	T	MODIFIER
15_45220988_T/A	15:45220988	A	ENSBTAG00000021483	ENSBTAT00000028637	Transcript	3_prime_UTR_variant	2204	-	-	-	-	IMPACT=MODIFIER;STRAND=-1;HGVSc=ENSBTAT00000028637.5:c.*597A>T	0.3333	0.1842	0.4531	0.5814	0.2812	0	0.2016	0.5714	0.125	A	T	MODIFIER
15_45221098_T/C	15:45221098	C	ENSBTAG00000021483	ENSBTAT00000028637	Transcript	3_prime_UTR_variant	2094	-	-	-	-	IMPACT=MODIFIER;STRAND=-1;HGVSc=ENSBTAT00000028637.5:c.*487A>G	0.3519	0.1667	0.4531	0.6154	0.3036	0	0.2	0.537	0.1111	C	T	MODIFIER
15_45221434_G/A	15:45221434	A	ENSBTAG00000021483	ENSBTAT00000028637	Transcript	3_prime_UTR_variant	1758	-	-	-	-	IMPACT=MODIFIER;STRAND=-1;HGVSc=ENSBTAT00000028637.5:c.*151C>T	0.3304	0.1667	0.4531	0.5952	0.2903	0	0.2008	0.5714	0.2222	A	G	MODIFIER
15_45221547_A/G	15:45221547	G	ENSBTAG00000021483	ENSBTAT00000028637	Transcript	3_prime_UTR_variant	1645	-	-	-	-	IMPACT=MODIFIER;STRAND=-1;HGVSc=ENSBTAT00000028637.5:c.*38T>C	0.3509	0.1522	0.4531	0.5897	0.2143	0	0.05128	0.6667	0.1429	G	A	MODIFIER
15_45222195_G/A	15:45222195	A	ENSBTAG00000021483	ENSBTAT00000028637	Transcript	missense_variant	997	599	200	T/I	aCc/aTc	IMPACT=MODERATE;STRAND=-1;HGVSc=ENSBTAT00000028637.5:c.599C>T;HGVSp=ENSBTAP00000028637.4:p.Thr200Ile	0.3182	0.1087	0.1094	0.4412	0.129	0	0.2016	0.5714	0.07692	A	G	MODERATE
15_45222200_G/A	15:45222200	A	ENSBTAG00000021483	ENSBTAT00000028637	Transcript	synonymous_variant	992	594	198	D	gaC/gaT	IMPACT=LOW;STRAND=-1;HGVSc=ENSBTAT00000028637.5:c.594C>T;HGVSp=ENSBTAP00000028637.4:p.Asp198%3D	0.3684	0.1522	0.4531	0.5283	0.2031	0	0.2033	0.5893	0.1538	A	G	LOW
15_45222253_G/A	15:45222253	A	ENSBTAG00000021483	ENSBTAT00000028637	Transcript	missense_variant	939	541	181	P/S	Ccc/Tcc	IMPACT=MODERATE;STRAND=-1;HGVSc=ENSBTAT00000028637.5:c.541C>T;HGVSp=ENSBTAP00000028637.4:p.Pro181Ser	0.3774	0.1739	0.4531	0.6489	0.2414	0	0.2008	0.6207	0.15	A	G	MODERATE
15_45222379_G/A	15:45222379	A	ENSBTAG00000021483	ENSBTAT00000028637	Transcript	splice_region_variant,intron_variant	-	-	-	-	-	IMPACT=LOW;STRAND=-1;HGVSc=ENSBTAT00000028637.5:c.419-4C>T	0.02885	0	0.04688	0	0.01786	0.5	0.06538	0	0	A	G	LOW
15_45222432_G/T	15:45222432	T	ENSBTAG00000021483	ENSBTAT00000028637	Transcript	intron_variant	-	-	-	-	-	IMPACT=MODIFIER;STRAND=-1;HGVSc=ENSBTAT00000028637.5:c.419-57C>A	0.339	0.1304	0.4531	0.6087	0.2586	0	0.1899	0.5714	0.1538	T	G	MODIFIER
15_45222456_T/C	15:45222456	C	ENSBTAG00000021483	ENSBTAT00000028637	Transcript	intron_variant	-	-	-	-	-	IMPACT=MODIFIER;STRAND=-1;HGVSc=ENSBTAT00000028637.5:c.419-81A>G	0.3704	0.1429	0.4531	0.5294	0.25	0	0.186	0.625	0.1818	C	T	MODIFIER
15_45222519_G/A	15:45222519	A	ENSBTAG00000021483	ENSBTAT00000028637	Transcript	intron_variant	-	-	-	-	-	IMPACT=MODIFIER;STRAND=-1;HGVSc=ENSBTAT00000028637.5:c.419-144C>T	0.3361	0.1458	0.4531	0.5104	0.25	0	0.1846	0.5714	0.2222	A	G	MODIFIER
15_45222589_C/T	15:45222589	T	ENSBTAG00000021483	ENSBTAT00000028637	Transcript	intron_variant	-	-	-	-	-	IMPACT=MODIFIER;STRAND=-1;HGVSc=ENSBTAT00000028637.5:c.419-214G>A	0.3359	0.125	0.4531	0.5408	0.2571	0	0.1875	0.5517	0.1818	T	C	MODIFIER
15_45222595_A/T	15:45222595	T	ENSBTAG00000021483	ENSBTAT00000028637	Transcript	intron_variant	-	-	-	-	-	IMPACT=MODIFIER;STRAND=-1;HGVSc=ENSBTAT00000028637.5:c.419-220T>A	0.07895	0.02273	0.3438	0.1625	0.08065	0	0	0.01724	0.1	T	A	MODIFIER
15_45222738_A/G	15:45222738	G	ENSBTAG00000021483	ENSBTAT00000028637	Transcript	intron_variant	-	-	-	-	-	IMPACT=MODIFIER;STRAND=-1;HGVSc=ENSBTAT00000028637.5:c.419-363T>C	0.4741	0.4231	0.4531	0.7674	0.5806	0	0.3045	0.7308	0.4091	G	A	MODIFIER
15_45222743_C/T	15:45222743	T	ENSBTAG00000021483	ENSBTAT00000028637	Transcript	intron_variant	-	-	-	-	-	IMPACT=MODIFIER;STRAND=-1;HGVSc=ENSBTAT00000028637.5:c.419-368G>A	0.3333	0.1458	0.4531	0.5568	0.2581	0	0.1836	0.5714	0.2	T	C	MODIFIER
15_45222868_A/G	15:45222868	G	ENSBTAG00000021483	ENSBTAT00000028637	Transcript	intron_variant	-	-	-	-	-	IMPACT=MODIFIER;STRAND=-1;HGVSc=ENSBTAT00000028637.5:c.419-493T>C	0.3197	0.14	0.4531	0.6222	0.2647	0	0.1911	0.5517	0.1667	G	A	MODIFIER
15_45223029_C/T	15:45223029	T	ENSBTAG00000021483	ENSBTAT00000028637	Transcript	intron_variant	-	-	-	-	-	IMPACT=MODIFIER;STRAND=-1;HGVSc=ENSBTAT00000028637.5:c.419-654G>A	0.3175	0.125	0.4531	0.5978	0.3095	0	0.1875	0.5714	0.2143	T	C	MODIFIER
15_45223274_T/G	15:45223274	G	ENSBTAG00000021483	ENSBTAT00000028637	Transcript	intron_variant	-	-	-	-	-	IMPACT=MODIFIER;STRAND=-1;HGVSc=ENSBTAT00000028637.5:c.419-899A>C	0.3241	0.1207	0.4531	0.6163	0.2679	0	0.189	0.5714	0.1538	G	T	MODIFIER
15_45223434_T/C	15:45223434	C	ENSBTAG00000021483	ENSBTAT00000028637	Transcript	intron_variant	-	-	-	-	-	IMPACT=MODIFIER;STRAND=-1;HGVSc=ENSBTAT00000028637.5:c.419-1059A>G	0.3362	0.14	0.4531	0.625	0.2692	0	0.1914	0.5926	0.1818	C	T	MODIFIER
15_45223563_A/G	15:45223563	G	ENSBTAG00000021483	ENSBTAT00000028637	Transcript	intron_variant	-	-	-	-	-	IMPACT=MODIFIER;STRAND=-1;HGVSc=ENSBTAT00000028637.5:c.419-1188T>C	0.4224	0.4655	0.4531	0.64	0.5606	0	0.3115	0.6852	0.3846	G	A	MODIFIER
15_45223568_T/C	15:45223568	C	ENSBTAG00000021483	ENSBTAT00000028637	Transcript	intron_variant	-	-	-	-	-	IMPACT=MODIFIER;STRAND=-1;HGVSc=ENSBTAT00000028637.5:c.419-1193A>G	0.4224	0.4655	0.4531	0.598	0.5625	0	0.3115	0.7069	0.3846	C	T	MODIFIER
15_45223779_T/C	15:45223779	C	ENSBTAG00000021483	ENSBTAT00000028637	Transcript	intron_variant	-	-	-	-	-	IMPACT=MODIFIER;STRAND=-1;HGVSc=ENSBTAT00000028637.5:c.419-1404A>G	0.06522	0	0.125	0	0	0	0	0	0	C	T	MODIFIER
15_45224199_G/A	15:45224199	A	ENSBTAG00000021483	ENSBTAT00000028637	Transcript	intron_variant	-	-	-	-	-	IMPACT=MODIFIER;STRAND=-1;HGVSc=ENSBTAT00000028637.5:c.419-1824C>T	0.4184	0.42	0.4531	0.6562	0.625	0	0.3347	0.7308	0.3571	A	G	MODIFIER
15_45224302_A/T	15:45224302	T	ENSBTAG00000021483	ENSBTAT00000028637	Transcript	intron_variant	-	-	-	-	-	IMPACT=MODIFIER;STRAND=-1;HGVSc=ENSBTAT00000028637.5:c.419-1927T>A	0.4327	0.4074	0.4531	0.697	0.6304	0	0.3264	0.68	0.5	T	A	MODIFIER
15_45224421_C/T	15:45224421	T	ENSBTAG00000021483	ENSBTAT00000028637	Transcript	intron_variant	-	-	-	-	-	IMPACT=MODIFIER;STRAND=-1;HGVSc=ENSBTAT00000028637.5:c.419-2046G>A	0.0566	0.025	0.3438	0.1667	0.1786	0	0	0.02174	0.3333	T	C	MODIFIER
15_45224482_T/A	15:45224482	A	ENSBTAG00000021483	ENSBTAT00000028637	Transcript	intron_variant	-	-	-	-	-	IMPACT=MODIFIER;STRAND=-1;HGVSc=ENSBTAT00000028637.5:c.419-2107A>T	0.08889	0.03125	0.3548	0.2353	0.15	0	0	0.025	0.3333	A	T	MODIFIER
15_45224583_C/T	15:45224583	T	ENSBTAG00000021483	ENSBTAT00000028637	Transcript	intron_variant	-	-	-	-	-	IMPACT=MODIFIER;STRAND=-1;HGVSc=ENSBTAT00000028637.5:c.419-2208G>A	0.1023	0	0.2414	0.07143	0	0	0	0	0	T	C	MODIFIER
15_45224671_G/A	15:45224671	A	ENSBTAG00000021483	ENSBTAT00000028637	Transcript	intron_variant	-	-	-	-	-	IMPACT=MODIFIER;STRAND=-1;HGVSc=ENSBTAT00000028637.5:c.419-2296C>T	0.3	0.1842	0.1094	0.4531	0.2353	0	0.06132	0.6071	0	A	G	MODIFIER
15_45224674_T/C	15:45224674	C	ENSBTAG00000021483	ENSBTAT00000028637	Transcript	intron_variant	-	-	-	-	-	IMPACT=MODIFIER;STRAND=-1;HGVSc=ENSBTAT00000028637.5:c.419-2299A>G	0.4259	0.2647	0.4531	0.5588	0.3571	0.3333	0.2455	0.6379	0.4	C	T	MODIFIER
15_45224736_T/C	15:45224736	C	ENSBTAG00000021483	ENSBTAT00000028637	Transcript	intron_variant	-	-	-	-	-	IMPACT=MODIFIER;STRAND=-1;HGVSc=ENSBTAT00000028637.5:c.419-2361A>G	0.2321	0.36	0.125	0.075	0.2941	0	0.2017	0.1136	0.3571	T	C	MODIFIER
15_45224919_T/C	15:45224919	C	ENSBTAG00000021483	ENSBTAT00000028637	Transcript	intron_variant	-	-	-	-	-	IMPACT=MODIFIER;STRAND=-1;HGVSc=ENSBTAT00000028637.5:c.419-2544A>G	0.3868	0.125	0.4531	0.5556	0.28	0	0.05603	0.6379	0.1667	C	T	MODIFIER
15_45224923_C/T	15:45224923	T	ENSBTAG00000021483	ENSBTAT00000028637	Transcript	intron_variant	-	-	-	-	-	IMPACT=MODIFIER;STRAND=-1;HGVSc=ENSBTAT00000028637.5:c.419-2548G>A	0.3333	0.119	0.4355	0.1212	0.1607	0.6667	0.3264	0.14	0	T	C	MODIFIER
15_45224944_G/C	15:45224944	C	ENSBTAG00000021483	ENSBTAT00000028637	Transcript	intron_variant	-	-	-	-	-	IMPACT=MODIFIER;STRAND=-1;HGVSc=ENSBTAT00000028637.5:c.419-2569C>G	0.2759	0.3462	0.125	0.07692	0.3654	0	0.2115	0.05769	0.4231	C	G	MODIFIER
15_45224948_C/T	15:45224948	T	ENSBTAG00000021483	ENSBTAT00000028637	Transcript	intron_variant	-	-	-	-	-	IMPACT=MODIFIER;STRAND=-1;HGVSc=ENSBTAT00000028637.5:c.419-2573G>A	0.3772	0.1346	0.4531	0.5341	0.26	0	0.05242	0.5968	0.1667	T	C	MODIFIER
15_45224952_T/C	15:45224952	C	ENSBTAG00000021483	ENSBTAT00000028637	Transcript	intron_variant	-	-	-	-	-	IMPACT=MODIFIER;STRAND=-1;HGVSc=ENSBTAT00000028637.5:c.419-2577A>G	0.3909	0.1296	0.4531	0.5465	0.2826	0	0.052	0.5968	0.1538	C	T	MODIFIER
15_45224973_C/G	15:45224973	G	ENSBTAG00000021483	ENSBTAT00000028637	Transcript	intron_variant	-	-	-	-	-	IMPACT=MODIFIER;STRAND=-1;HGVSc=ENSBTAT00000028637.5:c.419-2598G>C	0.5339	0.5	0.5469	0.1806	0.371	0.5	0.5271	0.2321	0.4615	C	G	MODIFIER
15_45224989_G/A	15:45224989	A	ENSBTAG00000021483	ENSBTAT00000028637	Transcript	intron_variant	-	-	-	-	-	IMPACT=MODIFIER;STRAND=-1;HGVSc=ENSBTAT00000028637.5:c.419-2614C>T	0.1452	0	0.2031	0.0303	0.1094	0.5	0.3038	0.06522	0	G	A	MODIFIER
15_45225002_C/G	15:45225002	G	ENSBTAG00000021483	ENSBTAT00000028637	Transcript	intron_variant	-	-	-	-	-	IMPACT=MODIFIER;STRAND=-1;HGVSc=ENSBTAT00000028637.5:c.419-2627G>C	0.4688	0.4444	0.4531	0.6705	0.5606	0	0.1756	0.75	0.4231	G	C	MODIFIER
15_45225106_C/T	15:45225106	T	ENSBTAG00000021483	ENSBTAT00000028637	Transcript	intron_variant	-	-	-	-	-	IMPACT=MODIFIER;STRAND=-1;HGVSc=ENSBTAT00000028637.5:c.419-2731G>A	0.3019	0.14	0.1094	0.4146	0.1296	0	0.05217	0.5484	0	T	C	MODIFIER
15_45225107_G/A	15:45225107	A	ENSBTAG00000021483	ENSBTAT00000028637	Transcript	intron_variant	-	-	-	-	-	IMPACT=MODIFIER;STRAND=-1;HGVSc=ENSBTAT00000028637.5:c.419-2732C>T	0.2358	0.3654	0.3548	0.4028	0.4655	0	0.1458	0.3438	0.3929	A	G	MODIFIER
15_45225108_C/T	15:45225108	T	ENSBTAG00000021483	ENSBTAT00000028637	Transcript	intron_variant	-	-	-	-	-	IMPACT=MODIFIER;STRAND=-1;HGVSc=ENSBTAT00000028637.5:c.419-2733G>A	0.2358	0.3654	0.3438	0.3816	0.45	0	0.1458	0.3438	0.3929	T	C	MODIFIER
15_45225117_A/G	15:45225117	G	ENSBTAG00000021483	ENSBTAT00000028637	Transcript	intron_variant	-	-	-	-	-	IMPACT=MODIFIER;STRAND=-1;HGVSc=ENSBTAT00000028637.5:c.419-2742T>C	0.2232	0.3269	0.3438	0.4079	0.4655	0	0.1446	0.35	0.3929	G	A	MODIFIER
15_45225133_G/A	15:45225133	A	ENSBTAG00000021483	ENSBTAT00000028637	Transcript	intron_variant	-	-	-	-	-	IMPACT=MODIFIER;STRAND=-1;HGVSc=ENSBTAT00000028637.5:c.419-2758C>T	0.2895	0.3333	0.5	0.3295	0.4545	0.5	0.2063	0.3833	0.3929	G	A	MODIFIER
15_45225164_C/T	15:45225164	T	ENSBTAG00000021483	ENSBTAT00000028637	Transcript	intron_variant	-	-	-	-	-	IMPACT=MODIFIER;STRAND=-1;HGVSc=ENSBTAT00000028637.5:c.419-2789G>A	0.1531	0.02381	0.3438	0.2639	0.08929	0	0	0.08696	0.1818	T	C	MODIFIER
15_45225172_T/A	15:45225172	A	ENSBTAG00000021483	ENSBTAT00000028637	Transcript	intron_variant	-	-	-	-	-	IMPACT=MODIFIER;STRAND=-1;HGVSc=ENSBTAT00000028637.5:c.419-2797A>T	0.13	0.02273	0.3438	0.3875	0.1071	0	0	0.08333	0.1364	A	T	MODIFIER
15_45225185_A/G	15:45225185	G	ENSBTAG00000021483	ENSBTAT00000028637	Transcript	intron_variant	-	-	-	-	-	IMPACT=MODIFIER;STRAND=-1;HGVSc=ENSBTAT00000028637.5:c.419-2810T>C	0.2	0.3704	0.3438	0.3684	0.4688	0	0.1375	0.3704	0.4545	G	A	MODIFIER
15_45225189_G/T	15:45225189	T	ENSBTAG00000021483	ENSBTAT00000028637	Transcript	intron_variant	-	-	-	-	-	IMPACT=MODIFIER;STRAND=-1;HGVSc=ENSBTAT00000028637.5:c.419-2814C>A	0.1979	0.3654	0.3438	0.3415	0.4688	0	0.1387	0.3704	0.4545	T	G	MODIFIER
15_45225190_C/T	15:45225190	T	ENSBTAG00000021483	ENSBTAT00000028637	Transcript	intron_variant	-	-	-	-	-	IMPACT=MODIFIER;STRAND=-1;HGVSc=ENSBTAT00000028637.5:c.419-2815G>A	0.2	0.3654	0.3438	0.35	0.4839	0	0.1375	0.3571	0.4545	T	C	MODIFIER
15_45225213_T/C	15:45225213	C	ENSBTAG00000021483	ENSBTAT00000028637	Transcript	intron_variant	-	-	-	-	-	IMPACT=MODIFIER;STRAND=-1;HGVSc=ENSBTAT00000028637.5:c.419-2838A>G	0.2143	0.3889	0.3438	0.3718	0.45	0	0.1382	0.3542	0.4167	C	T	MODIFIER
15_45225229_A/C	15:45225229	C	ENSBTAG00000021483	ENSBTAT00000028637	Transcript	intron_variant	-	-	-	-	-	IMPACT=MODIFIER;STRAND=-1;HGVSc=ENSBTAT00000028637.5:c.419-2854T>G	0.2347	0.375	0.3438	0.3605	0.4032	0	0.1393	0.3409	0.3182	C	A	MODIFIER
15_45225254_C/A	15:45225254	A	ENSBTAG00000021483	ENSBTAT00000028637	Transcript	intron_variant	-	-	-	-	-	IMPACT=MODIFIER;STRAND=-1;HGVSc=ENSBTAT00000028637.5:c.419-2879G>T	0.2353	0.375	0.3438	0.4048	0.4375	0	0.1349	0.3333	0.4167	A	C	MODIFIER
15_45225366_C/T	15:45225366	T	ENSBTAG00000021483	ENSBTAT00000028637	Transcript	intron_variant	-	-	-	-	-	IMPACT=MODIFIER;STRAND=-1;HGVSc=ENSBTAT00000028637.5:c.419-2991G>A	0.2353	0.3462	0.3438	0.381	0.4265	0	0.1395	0.3667	0.3929	T	C	MODIFIER
15_45225636_A/C	15:45225636	C	ENSBTAG00000021483	ENSBTAT00000028637	Transcript	intron_variant	-	-	-	-	-	IMPACT=MODIFIER;STRAND=-1;HGVSc=ENSBTAT00000028637.5:c.419-3261T>G	0.3302	0.1818	0.1094	0.4744	0.2286	0.3333	0.3555	0.5625	0.07692	C	A	MODIFIER
15_45225721_A/G	15:45225721	G	ENSBTAG00000021483	ENSBTAT00000028637	Transcript	intron_variant	-	-	-	-	-	IMPACT=MODIFIER;STRAND=-1;HGVSc=ENSBTAT00000028637.5:c.419-3346T>C	0.2759	0.1	0.1094	0.4048	0.1562	0	0.05118	0.587	0	G	A	MODIFIER
15_45225830_A/G	15:45225830	G	ENSBTAG00000021483	ENSBTAT00000028637	Transcript	intron_variant	-	-	-	-	-	IMPACT=MODIFIER;STRAND=-1;HGVSc=ENSBTAT00000028637.5:c.419-3455T>C	0.3158	0.16	0.1094	0.4881	0.2121	0.5	0.355	0.5714	0.1429	G	A	MODIFIER
15_45225949_C/T	15:45225949	T	ENSBTAG00000021483	ENSBTAT00000028637	Transcript	intron_variant	-	-	-	-	-	IMPACT=MODIFIER;STRAND=-1;HGVSc=ENSBTAT00000028637.5:c.419-3574G>A	0.08	0.02174	0.3438	0.1667	0.1042	0	0	0.02	0.08333	T	C	MODIFIER
15_45226105_G/A	15:45226105	A	ENSBTAG00000021483	ENSBTAT00000028637	Transcript	intron_variant	-	-	-	-	-	IMPACT=MODIFIER;STRAND=-1;HGVSc=ENSBTAT00000028637.5:c.419-3730C>T	0.3017	0.1458	0.1094	0.5	0.1857	0.5	0.3659	0.56	0.1538	A	G	MODIFIER
15_45226254_G/A	15:45226254	A	ENSBTAG00000021483	ENSBTAT00000028637	Transcript	intron_variant	-	-	-	-	-	IMPACT=MODIFIER;STRAND=-1;HGVSc=ENSBTAT00000028637.5:c.419-3879C>T	0.2951	0.16	0.1094	0.5833	0.1974	0.5	0.3555	0.5417	0.1	A	G	MODIFIER
15_45226443_C/T	15:45226443	T	ENSBTAG00000021483	ENSBTAT00000028637	Transcript	intron_variant	-	-	-	-	-	IMPACT=MODIFIER;STRAND=-1;HGVSc=ENSBTAT00000028637.5:c.419-4068G>A	0.322	0.2273	0.1094	0.5116	0.2333	0.5	0.3611	0.5469	0.1538	T	C	MODIFIER
15_45226461_G/A	15:45226461	A	ENSBTAG00000021483	ENSBTAT00000028637	Transcript	intron_variant	-	-	-	-	-	IMPACT=MODIFIER;STRAND=-1;HGVSc=ENSBTAT00000028637.5:c.419-4086C>T	0.3393	0.2381	0.1094	0.619	0.2742	0.5	0.378	0.5667	0.1667	A	G	MODIFIER
15_45226475_T/C	15:45226475	C	ENSBTAG00000021483	ENSBTAT00000028637	Transcript	intron_variant	-	-	-	-	-	IMPACT=MODIFIER;STRAND=-1;HGVSc=ENSBTAT00000028637.5:c.419-4100A>G	0.5862	0.5435	0.5469	0.2273	0.3939	0.5	0.5081	0.3333	0.4583	T	C	MODIFIER
15_45226541_G/A	15:45226541	A	ENSBTAG00000021483	ENSBTAT00000028637	Transcript	intron_variant	-	-	-	-	-	IMPACT=MODIFIER;STRAND=-1;HGVSc=ENSBTAT00000028637.5:c.419-4166C>T	0.3182	0.2222	0.1094	0.5652	0.1875	0.3333	0.3739	0.587	0.1667	A	G	MODIFIER
15_45226591_C/T	15:45226591	T	ENSBTAG00000021483	ENSBTAT00000028637	Transcript	intron_variant	-	-	-	-	-	IMPACT=MODIFIER;STRAND=-1;HGVSc=ENSBTAT00000028637.5:c.419-4216G>A	0.3113	0.1944	0.1094	0.5326	0.1935	0.25	0.3667	0.5208	0.09091	T	C	MODIFIER
15_45226673_G/C	15:45226673	C	ENSBTAG00000021483	ENSBTAT00000028637	Transcript	intron_variant	-	-	-	-	-	IMPACT=MODIFIER;STRAND=-1;HGVSc=ENSBTAT00000028637.5:c.419-4298C>G	0.3051	0.225	0.1094	0.5357	0.2419	0.5	0.3629	0.5926	0.125	C	G	MODIFIER
15_45226782_A/G	15:45226782	G	ENSBTAG00000021483	ENSBTAT00000028637	Transcript	intron_variant	-	-	-	-	-	IMPACT=MODIFIER;STRAND=-1;HGVSc=ENSBTAT00000028637.5:c.419-4407T>C	0.3125	0.2	0.1094	0.5465	0.2344	0.5	0.3532	0.5556	0.1818	G	A	MODIFIER
15_45226921_C/T	15:45226921	T	ENSBTAG00000021483	ENSBTAT00000028637	Transcript	intron_variant	-	-	-	-	-	IMPACT=MODIFIER;STRAND=-1;HGVSc=ENSBTAT00000028637.5:c.419-4546G>A	0.2963	0.2115	0.1094	0.5	0.2353	0.5	0.38	0.5577	0.1667	T	C	MODIFIER
15_45227033_C/T	15:45227033	T	ENSBTAG00000021483	ENSBTAT00000028637	Transcript	intron_variant	-	-	-	-	-	IMPACT=MODIFIER;STRAND=-1;HGVSc=ENSBTAT00000028637.5:c.419-4658G>A	0.3056	0.07692	0.1129	0.4342	0.1406	0	0.05159	0.56	0	T	C	MODIFIER
15_45227080_T/C	15:45227080	C	ENSBTAG00000021483	ENSBTAT00000028637	Transcript	intron_variant	-	-	-	-	-	IMPACT=MODIFIER;STRAND=-1;HGVSc=ENSBTAT00000028637.5:c.419-4705A>G	0.04651	0.02174	0.3438	0.1857	0.08065	0	0	0.01923	0.1	C	T	MODIFIER
15_45227179_C/A	15:45227179	A	ENSBTAG00000021483	ENSBTAT00000028637	Transcript	intron_variant	-	-	-	-	-	IMPACT=MODIFIER;STRAND=-1;HGVSc=ENSBTAT00000028637.5:c.419-4804G>T	0.3056	0.2083	0.1094	0.5568	0.2273	0.5	0.3611	0.5517	0.2222	A	C	MODIFIER
15_45227287_A/G	15:45227287	G	ENSBTAG00000021483	ENSBTAT00000028637	Transcript	intron_variant	-	-	-	-	-	IMPACT=MODIFIER;STRAND=-1;HGVSc=ENSBTAT00000028637.5:c.419-4912T>C	0.3	0.25	0.1094	0.6413	0.2656	0.3333	0.3594	0.569	0.1667	G	A	MODIFIER
15_45227288_C/G	15:45227288	G	ENSBTAG00000021483	ENSBTAT00000028637	Transcript	intron_variant	-	-	-	-	-	IMPACT=MODIFIER;STRAND=-1;HGVSc=ENSBTAT00000028637.5:c.419-4913G>C	0.3	0.25	0.1094	0.5217	0.2424	0.3333	0.3566	0.569	0.1667	G	C	MODIFIER
15_45227361_T/G	15:45227361	G	ENSBTAG00000021483	ENSBTAT00000028637	Transcript	intron_variant	-	-	-	-	-	IMPACT=MODIFIER;STRAND=-1;HGVSc=ENSBTAT00000028637.5:c.419-4986A>C	0.125	0.025	0.2188	0.05556	0.04688	0	0	0.09375	0	G	T	MODIFIER
15_45227472_A/C	15:45227472	C	ENSBTAG00000021483	ENSBTAT00000028637	Transcript	intron_variant	-	-	-	-	-	IMPACT=MODIFIER;STRAND=-1;HGVSc=ENSBTAT00000028637.5:c.419-5097T>G	0.2917	0.2143	0.1094	0.5312	0.2059	0.5	0.3444	0.5645	0.09091	C	A	MODIFIER
15_45227559_A/C	15:45227559	C	ENSBTAG00000021483	ENSBTAT00000028637	Transcript	intron_variant	-	-	-	-	-	IMPACT=MODIFIER;STRAND=-1;HGVSc=ENSBTAT00000028637.5:c.419-5184T>G	0.3396	0.18	0.1094	0.4659	0.2581	0.5	0.3577	0.5625	0.09091	C	A	MODIFIER
15_45227599_C/T	15:45227599	T	ENSBTAG00000021483	ENSBTAT00000028637	Transcript	intron_variant	-	-	-	-	-	IMPACT=MODIFIER;STRAND=-1;HGVSc=ENSBTAT00000028637.5:c.419-5224G>A	0.3039	0.1875	0.1094	0.5714	0.2368	0.3333	0.3661	0.5926	0.1818	T	C	MODIFIER
15_45227740_A/C	15:45227740	C	ENSBTAG00000021483	ENSBTAT00000028637	Transcript	intron_variant	-	-	-	-	-	IMPACT=MODIFIER;STRAND=-1;HGVSc=ENSBTAT00000028637.5:c.419-5365T>G	0.2869	0.1739	0.1094	0.56	0.2059	0.3333	0.3571	0.5536	0.1	C	A	MODIFIER
15_45227756_T/G	15:45227756	G	ENSBTAG00000021483	ENSBTAT00000028637	Transcript	intron_variant	-	-	-	-	-	IMPACT=MODIFIER;STRAND=-1;HGVSc=ENSBTAT00000028637.5:c.419-5381A>C	0.2869	0.1731	0.1094	0.47	0.1912	0.3333	0.3516	0.5741	0.1	G	T	MODIFIER
15_45227807_C/A	15:45227807	A	ENSBTAG00000021483	ENSBTAT00000028637	Transcript	intron_variant	-	-	-	-	-	IMPACT=MODIFIER;STRAND=-1;HGVSc=ENSBTAT00000028637.5:c.419-5432G>T	0.2537	0.2391	0.125	0.02632	0.09459	0	0.1642	0	0.3214	A	C	MODIFIER
15_45228016_G/A	15:45228016	A	ENSBTAG00000021483	ENSBTAT00000028637	Transcript	intron_variant	-	-	-	-	-	IMPACT=MODIFIER;STRAND=-1;HGVSc=ENSBTAT00000028637.5:c.419-5641C>T	0.3036	0.1957	0.1094	0.5	0.1552	0.3333	0.3611	0.5769	0.1667	A	G	MODIFIER
15_45228154_C/A	15:45228154	A	ENSBTAG00000021483	ENSBTAT00000028637	Transcript	intron_variant	-	-	-	-	-	IMPACT=MODIFIER;STRAND=-1;HGVSc=ENSBTAT00000028637.5:c.419-5779G>T	0.3017	0.2	0.1094	0.4022	0.2097	0.5	0.364	0.5667	0.1667	A	C	MODIFIER
15_45228200_C/T	15:45228200	T	ENSBTAG00000021483	ENSBTAT00000028637	Transcript	intron_variant	-	-	-	-	-	IMPACT=MODIFIER;STRAND=-1;HGVSc=ENSBTAT00000028637.5:c.419-5825G>A	0.3	0.1875	0.1094	0.4318	0.2	0.5	0.3496	0.5577	0.1667	T	C	MODIFIER
15_45228603_G/A	15:45228603	A	ENSBTAG00000021483	ENSBTAT00000028637	Transcript	intron_variant	-	-	-	-	-	IMPACT=MODIFIER;STRAND=-1;HGVSc=ENSBTAT00000028637.5:c.419-6228C>T	0.2891	0.1667	0.1094	0.5543	0.2429	0.3333	0.3496	0.5455	0.1818	A	G	MODIFIER
15_45228682_T/C	15:45228682	C	ENSBTAG00000021483	ENSBTAT00000028637	Transcript	intron_variant	-	-	-	-	-	IMPACT=MODIFIER;STRAND=-1;HGVSc=ENSBTAT00000028637.5:c.419-6307A>G	0.3056	0.1042	0.1094	0.4057	0.1471	0	0.05242	0.58	0	C	T	MODIFIER
15_45228913_T/C	15:45228913	C	ENSBTAG00000021483	ENSBTAT00000028637	Transcript	intron_variant	-	-	-	-	-	IMPACT=MODIFIER;STRAND=-1;HGVSc=ENSBTAT00000028637.5:c.419-6538A>G	0.2981	0.1731	0.1094	0.4674	0.1833	0.25	0.356	0.54	0.1538	C	T	MODIFIER
15_45228996_A/T	15:45228996	T	ENSBTAG00000021483	ENSBTAT00000028637	Transcript	intron_variant	-	-	-	-	-	IMPACT=MODIFIER;STRAND=-1;HGVSc=ENSBTAT00000028637.5:c.419-6621T>A	0.3103	0.1136	0.1094	0.4388	0.1167	0	0.052	0.5435	0	T	A	MODIFIER
15_45229049_G/A	15:45229049	A	ENSBTAG00000021483	ENSBTAT00000028637	Transcript	intron_variant	-	-	-	-	-	IMPACT=MODIFIER;STRAND=-1;HGVSc=ENSBTAT00000028637.5:c.419-6674C>T	0.322	0.25	0.1094	0.5114	0.2344	0.3333	0.3583	0.5417	0.25	A	G	MODIFIER
15_45229064_C/A/T	15:45229064	A	ENSBTAG00000021483	ENSBTAT00000028637	Transcript	intron_variant	-	-	-	-	-	IMPACT=MODIFIER;STRAND=-1;HGVSc=ENSBTAT00000028637.5:c.419-6689G>T	0.3556	0.2917	0.2059	0.6667	0.3214	0.3333	0.3737	0.7083	0.3	A	C	MODIFIER
15_45229145_G/A	15:45229145	A	ENSBTAG00000021483	ENSBTAT00000028637	Transcript	intron_variant	-	-	-	-	-	IMPACT=MODIFIER;STRAND=-1;HGVSc=ENSBTAT00000028637.5:c.419-6770C>T	0.307	0.1	0.1094	0.5111	0.09091	0	0.05508	0.5682	0	A	G	MODIFIER
15_45229161_A/G	15:45229161	G	ENSBTAG00000021483	ENSBTAT00000028637	Transcript	intron_variant	-	-	-	-	-	IMPACT=MODIFIER;STRAND=-1;HGVSc=ENSBTAT00000028637.5:c.419-6786T>C	0.2966	0.1731	0.1094	0.525	0.1818	0.25	0.3678	0.5526	0.2222	G	A	MODIFIER
15_45229685_T/C	15:45229685	C	ENSBTAG00000021483	ENSBTAT00000028637	Transcript	intron_variant	-	-	-	-	-	IMPACT=MODIFIER;STRAND=-1;HGVSc=ENSBTAT00000028637.5:c.419-7310A>G	0.2925	0.2115	0.1094	0.4512	0.2121	0.3333	0.3538	0.537	0.125	C	T	MODIFIER
15_45229718_T/C	15:45229718	C	ENSBTAG00000021483	ENSBTAT00000028637	Transcript	intron_variant	-	-	-	-	-	IMPACT=MODIFIER;STRAND=-1;HGVSc=ENSBTAT00000028637.5:c.419-7343A>G	0.3125	0.22	0.1094	0.5326	0.2143	0.3333	0.3669	0.5517	0.1364	C	T	MODIFIER
15_45229968_C/T	15:45229968	T	ENSBTAG00000021483	ENSBTAT00000028637	Transcript	intron_variant	-	-	-	-	-	IMPACT=MODIFIER;STRAND=-1;HGVSc=ENSBTAT00000028637.5:c.419-7593G>A	0.2321	0.2115	0.125	0.01136	0.08065	0	0.1281	0	0.3462	T	C	MODIFIER
15_45230189_C/T	15:45230189	T	ENSBTAG00000021483	ENSBTAT00000028637	Transcript	intron_variant	-	-	-	-	-	IMPACT=MODIFIER;STRAND=-1;HGVSc=ENSBTAT00000028637.5:c.419-7814G>A	0.3273	0.1875	0.1094	0.4688	0.197	0.3333	0.3459	0.537	0.1538	T	C	MODIFIER
15_45230311_G/A	15:45230311	A	ENSBTAG00000021483	ENSBTAT00000028637	Transcript	intron_variant	-	-	-	-	-	IMPACT=MODIFIER;STRAND=-1;HGVSc=ENSBTAT00000028637.5:c.419-7936C>T	0.3333	0.2045	0.1094	0.4479	0.2321	0.5	0.372	0.537	0.1538	A	G	MODIFIER
15_45230627_G/T	15:45230627	T	ENSBTAG00000021483	ENSBTAT00000028637	Transcript	intron_variant	-	-	-	-	-	IMPACT=MODIFIER;STRAND=-1;HGVSc=ENSBTAT00000028637.5:c.419-8252C>A	0.2946	0.2045	0.1094	0.4634	0.1923	0.3333	0.3629	0.5769	0.2	T	G	MODIFIER
15_45230858_A/G	15:45230858	G	ENSBTAG00000021483	ENSBTAT00000028637	Transcript	intron_variant	-	-	-	-	-	IMPACT=MODIFIER;STRAND=-1;HGVSc=ENSBTAT00000028637.5:c.419-8483T>C	0.3208	0.2105	0.1129	0.5116	0.2188	0.3333	0.3532	0.5172	0.1667	G	A	MODIFIER
15_45230896_A/T	15:45230896	T	ENSBTAG00000021483	ENSBTAT00000028637	Transcript	intron_variant	-	-	-	-	-	IMPACT=MODIFIER;STRAND=-1;HGVSc=ENSBTAT00000028637.5:c.419-8521T>A	0.5714	0.5	0.5469	0.25	0.3971	0.6667	0.5198	0.3103	0.5	A	T	MODIFIER
15_45230927_C/T	15:45230927	T	ENSBTAG00000021483	ENSBTAT00000028637	Transcript	intron_variant	-	-	-	-	-	IMPACT=MODIFIER;STRAND=-1;HGVSc=ENSBTAT00000028637.5:c.419-8552G>A	0.2705	0.3333	0.125	0.05172	0.3235	0	0.2143	0.07407	0.3846	T	C	MODIFIER
15_45231062_C/T	15:45231062	T	ENSBTAG00000021483	ENSBTAT00000028637	Transcript	intron_variant	-	-	-	-	-	IMPACT=MODIFIER;STRAND=-1;HGVSc=ENSBTAT00000028637.5:c.419-8687G>A	0.3519	0.2105	0.1094	0.4595	0.1522	0.5	0.3675	0.5536	0.2222	T	C	MODIFIER
15_45231099_A/C	15:45231099	C	ENSBTAG00000021483	ENSBTAT00000028637	Transcript	intron_variant	-	-	-	-	-	IMPACT=MODIFIER;STRAND=-1;HGVSc=ENSBTAT00000028637.5:c.419-8724T>G	0.09375	0.02632	0.3438	0.2167	0.1042	0	0	0.01724	0.05	C	A	MODIFIER
15_45231106_A/C	15:45231106	C	ENSBTAG00000021483	ENSBTAT00000028637	Transcript	intron_variant	-	-	-	-	-	IMPACT=MODIFIER;STRAND=-1;HGVSc=ENSBTAT00000028637.5:c.419-8731T>G	0.09	0.02632	0.3438	0.2241	0.1087	0	0	0.01786	0.04545	C	A	MODIFIER
15_45231144_C/T	15:45231144	T	ENSBTAG00000021483	ENSBTAT00000028637	Transcript	intron_variant	-	-	-	-	-	IMPACT=MODIFIER;STRAND=-1;HGVSc=ENSBTAT00000028637.5:c.419-8769G>A	0.319	0.2368	0.1167	0.5	0.1607	0.3333	0.3667	0.5517	0.1818	T	C	MODIFIER
15_45231194_C/A	15:45231194	A	ENSBTAG00000021483	ENSBTAT00000028637	Transcript	intron_variant	-	-	-	-	-	IMPACT=MODIFIER;STRAND=-1;HGVSc=ENSBTAT00000028637.5:c.419-8819G>T	0.2984	0.2	0.1094	0.5341	0.1607	0.3333	0.3566	0.5333	0.2	A	C	MODIFIER
15_45231233_A/G	15:45231233	G	ENSBTAG00000021483	ENSBTAT00000028637	Transcript	intron_variant	-	-	-	-	-	IMPACT=MODIFIER;STRAND=-1;HGVSc=ENSBTAT00000028637.5:c.419-8858T>C	0.2836	0.125	0.1094	0.4375	0.08333	0	0.04762	0.5625	0	G	A	MODIFIER
15_45231339_G/A	15:45231339	A	ENSBTAG00000021483	ENSBTAT00000028637	Transcript	intron_variant	-	-	-	-	-	IMPACT=MODIFIER;STRAND=-1;HGVSc=ENSBTAT00000028637.5:c.419-8964C>T	0.3889	0.4375	0.1094	0.5732	0.5185	0.5	0.4766	0.6852	0.5	A	G	MODIFIER
15_45231342_C/G	15:45231342	G	ENSBTAG00000021483	ENSBTAT00000028637	Transcript	intron_variant	-	-	-	-	-	IMPACT=MODIFIER;STRAND=-1;HGVSc=ENSBTAT00000028637.5:c.419-8967G>C	0.3208	0.2	0.1094	0.5	0.2308	0.5	0.36	0.54	0.2222	G	C	MODIFIER
15_45231611_G/A	15:45231611	A	ENSBTAG00000021483	ENSBTAT00000028637	Transcript	intron_variant	-	-	-	-	-	IMPACT=MODIFIER;STRAND=-1;HGVSc=ENSBTAT00000028637.5:c.419-9236C>T	0.06604	0.02632	0.3438	0.1897	0.1042	0	0	0.01667	0.1	A	G	MODIFIER
15_45231645_A/C	15:45231645	C	ENSBTAG00000021483	ENSBTAT00000028637	Transcript	intron_variant	-	-	-	-	-	IMPACT=MODIFIER;STRAND=-1;HGVSc=ENSBTAT00000028637.5:c.419-9270T>G	0.3113	0.25	0.1094	0.4722	0.2679	0.5	0.3511	0.5357	0.2222	C	A	MODIFIER
15_45231811_T/A	15:45231811	A	ENSBTAG00000021483	ENSBTAT00000028637	Transcript	intron_variant	-	-	-	-	-	IMPACT=MODIFIER;STRAND=-1;HGVSc=ENSBTAT00000028637.5:c.419-9436A>T	0.3	0.2045	0.1094	0.6	0.2308	0.5	0.3611	0.5179	0.25	A	T	MODIFIER
15_45231876_C/T	15:45231876	T	ENSBTAG00000021483	ENSBTAT00000028637	Transcript	intron_variant	-	-	-	-	-	IMPACT=MODIFIER;STRAND=-1;HGVSc=ENSBTAT00000028637.5:c.419-9501G>A	0.2823	0.2222	0.1094	0.5357	0.2037	0.5	0.35	0.5556	0.25	T	C	MODIFIER
15_45231909_C/T	15:45231909	T	ENSBTAG00000021483	ENSBTAT00000028637	Transcript	intron_variant	-	-	-	-	-	IMPACT=MODIFIER;STRAND=-1;HGVSc=ENSBTAT00000028637.5:c.419-9534G>A	0.3148	0.2632	0.1094	0.4744	0.2586	0.3333	0.3532	0.5741	0.2857	T	C	MODIFIER
15_45232000_G/A	15:45232000	A	ENSBTAG00000021483	ENSBTAT00000028637	Transcript	intron_variant	-	-	-	-	-	IMPACT=MODIFIER;STRAND=-1;HGVSc=ENSBTAT00000028637.5:c.419-9625C>T	0.2818	0.225	0.1094	0.5238	0.2069	0.3333	0.356	0.5192	0.25	A	G	MODIFIER
15_45232143_G/T	15:45232143	T	ENSBTAG00000021483	ENSBTAT00000028637	Transcript	intron_variant	-	-	-	-	-	IMPACT=MODIFIER;STRAND=-1;HGVSc=ENSBTAT00000028637.5:c.419-9768C>A	0.3083	0.2	0.1094	0.5119	0.2333	0.5	0.3516	0.5909	0.25	T	G	MODIFIER
15_45232198_A/G	15:45232198	G	ENSBTAG00000021483	ENSBTAT00000028637	Transcript	intron_variant	-	-	-	-	-	IMPACT=MODIFIER;STRAND=-1;HGVSc=ENSBTAT00000028637.5:c.419-9823T>C	0.31	0.2391	0.1094	0.5595	0.2083	0.25	0.3571	0.5682	0.25	G	A	MODIFIER
15_45232303_C/T	15:45232303	T	ENSBTAG00000021483	ENSBTAT00000028637	Transcript	intron_variant	-	-	-	-	-	IMPACT=MODIFIER;STRAND=-1;HGVSc=ENSBTAT00000028637.5:c.419-9928G>A	0.2895	0.2292	0.1094	0.5	0.1852	0.3333	0.3699	0.5962	0.1818	T	C	MODIFIER
15_45232533_G/A	15:45232533	A	ENSBTAG00000021483	ENSBTAT00000028637	Transcript	intron_variant	-	-	-	-	-	IMPACT=MODIFIER;STRAND=-1;HGVSc=ENSBTAT00000028637.5:c.419-10158C>T	0.307	0.1905	0.1094	0.5978	0.2286	0.3333	0.3589	0.5625	0.1667	A	G	MODIFIER
15_45232606_G/A	15:45232606	A	ENSBTAG00000021483	ENSBTAT00000028637	Transcript	intron_variant	-	-	-	-	-	IMPACT=MODIFIER;STRAND=-1;HGVSc=ENSBTAT00000028637.5:c.419-10231C>T	0.37	0.463	0.1094	0.5638	0.5357	0	0.184	0.7115	0.3	A	G	MODIFIER
15_45232909_A/G	15:45232909	G	ENSBTAG00000021483	ENSBTAT00000028637	Transcript	intron_variant	-	-	-	-	-	IMPACT=MODIFIER;STRAND=-1;HGVSc=ENSBTAT00000028637.5:c.419-10534T>C	0.287	0.275	0.1094	0.5	0.2895	0.25	0.3719	0.575	0.2	G	A	MODIFIER
15_45232911_C/G	15:45232911	G	ENSBTAG00000021483	ENSBTAT00000028637	Transcript	intron_variant	-	-	-	-	-	IMPACT=MODIFIER;STRAND=-1;HGVSc=ENSBTAT00000028637.5:c.419-10536G>C	0.06863	0.02941	0.3438	0.2222	0.1538	0	0	0.01923	0.25	G	C	MODIFIER
15_45232945_C/A	15:45232945	A	ENSBTAG00000021483	ENSBTAT00000028637	Transcript	intron_variant	-	-	-	-	-	IMPACT=MODIFIER;STRAND=-1;HGVSc=ENSBTAT00000028637.5:c.419-10570G>T	0.2909	0.225	0.1094	0.4028	0.2727	0	0.3814	0.5333	0.1667	A	C	MODIFIER
15_45233009_T/C	15:45233009	C	ENSBTAG00000021483	ENSBTAT00000028637	Transcript	intron_variant	-	-	-	-	-	IMPACT=MODIFIER;STRAND=-1;HGVSc=ENSBTAT00000028637.5:c.419-10634A>G	0.337	0.2222	0.1346	0.3333	0.2	0	0.4126	0.5333	0.25	C	T	MODIFIER
15_45233012_G/A	15:45233012	A	ENSBTAG00000021483	ENSBTAT00000028637	Transcript	intron_variant	-	-	-	-	-	IMPACT=MODIFIER;STRAND=-1;HGVSc=ENSBTAT00000028637.5:c.419-10637C>T	NA	NA	NA	NA	NA	NA	NA	NA	NA	NA	NA	MODIFIER
15_45233028_T/C	15:45233028	C	ENSBTAG00000021483	ENSBTAT00000028637	Transcript	intron_variant	-	-	-	-	-	IMPACT=MODIFIER;STRAND=-1;HGVSc=ENSBTAT00000028637.5:c.419-10653A>G	0.04412	0	0.06818	0	0	0	0	0	0	C	T	MODIFIER
15_45233056_T/A/*	15:45233056	A	ENSBTAG00000021483	ENSBTAT00000028637	Transcript	intron_variant	-	-	-	-	-	IMPACT=MODIFIER;STRAND=-1;HGVSc=ENSBTAT00000028637.5:c.419-10681A>T	0.4583	0.8	0.2857	0	0	0	0.4058	0.125	0.5	T	*	MODIFIER
15_45233057_ATATATATATATATATAT/CTATATATATATATATAT/*	15:45233057-45233074	CTATATATATATATATAT	ENSBTAG00000021483	ENSBTAT00000028637	Transcript	intron_variant	-	-	-	-	-	IMPACT=MODIFIER;STRAND=-1;HGVSc=ENSBTAT00000028637.5:c.419-10682delinsG	0.4583	0.8	0.2857	0	0	0	0.4118	0.125	0.5	ATATATATATATATATAT	*	MODIFIER
15_45233059_ATATATATATATATATATAT/TTATATATATATATATATAT/*	15:45233059-45233078	TTATATATATATATATATAT	ENSBTAG00000021483	ENSBTAT00000028637	Transcript	intron_variant	-	-	-	-	-	IMPACT=MODIFIER;STRAND=-1;HGVSc=ENSBTAT00000028637.5:c.419-10684delinsA	0.5	0.8182	0.4444	0	0	0	0.471	0.4	0.5	ATATATATATATATATATAT	*	MODIFIER
15_45233074_T/TAA/TATAA/A	15:45233074	TAA	ENSBTAG00000021483	ENSBTAT00000028637	Transcript	intron_variant	-	-	-	-	-	IMPACT=MODIFIER;STRAND=-1;HGVSc=ENSBTAT00000028637.5:c.419-10700_419-10699insTT	NA	NA	NA	NA	NA	NA	NA	NA	NA	NA	NA	MODIFIER
15_45233086_G/A	15:45233086	A	ENSBTAG00000021483	ENSBTAT00000028637	Transcript	intron_variant	-	-	-	-	-	IMPACT=MODIFIER;STRAND=-1;HGVSc=ENSBTAT00000028637.5:c.419-10711C>T	0.2556	0.125	0.32	0.02941	0.1667	0.5	0.2525	0.07895	0	G	A	MODIFIER
15_45233140_G/A	15:45233140	A	ENSBTAG00000021483	ENSBTAT00000028637	Transcript	intron_variant	-	-	-	-	-	IMPACT=MODIFIER;STRAND=-1;HGVSc=ENSBTAT00000028637.5:c.419-10765C>T	0.08511	0.02632	0.375	0.3	0.25	0	0	0.01852	0.5	A	G	MODIFIER
15_45233537_C/T	15:45233537	T	ENSBTAG00000021483	ENSBTAT00000028637	Transcript	intron_variant	-	-	-	-	-	IMPACT=MODIFIER;STRAND=-1;HGVSc=ENSBTAT00000028637.5:c.419-11162G>A	0.5094	0.4828	0.5469	0.1705	0.4062	0.6667	0.5349	0.04545	0.45	C	T	MODIFIER
15_45233643_G/A	15:45233643	A	ENSBTAG00000021483	ENSBTAT00000028637	Transcript	intron_variant	-	-	-	-	-	IMPACT=MODIFIER;STRAND=-1;HGVSc=ENSBTAT00000028637.5:c.419-11268C>T	0.2623	0.1071	0.1094	0.413	0.1176	0	0.04724	0.5741	0	A	G	MODIFIER
15_45233805_G/T	15:45233805	T	ENSBTAG00000021483	ENSBTAT00000028637	Transcript	intron_variant	-	-	-	-	-	IMPACT=MODIFIER;STRAND=-1;HGVSc=ENSBTAT00000028637.5:c.419-11430C>A	0.09259	0.3793	0.3438	0.2674	0.4265	0	0.1326	0.2931	0.3214	T	G	MODIFIER
15_45234125_G/A	15:45234125	A	ENSBTAG00000021483	ENSBTAT00000028637	Transcript	intron_variant	-	-	-	-	-	IMPACT=MODIFIER;STRAND=-1;HGVSc=ENSBTAT00000028637.5:c.419-11750C>T	0.2946	0.119	0.1094	0.4216	0.1515	0	0.05285	0.5625	0	A	G	MODIFIER
15_45234747_T/C	15:45234747	C	ENSBTAG00000021483	ENSBTAT00000028637	Transcript	intron_variant	-	-	-	-	-	IMPACT=MODIFIER;STRAND=-1;HGVSc=ENSBTAT00000028637.5:c.419-12372A>G	0.2623	0.1316	0.1094	0.44	0.1207	0	0.04918	0.5385	0	C	T	MODIFIER
15_45234966_G/C	15:45234966	C	ENSBTAG00000021483	ENSBTAT00000028637	Transcript	intron_variant	-	-	-	-	-	IMPACT=MODIFIER;STRAND=-1;HGVSc=ENSBTAT00000028637.5:c.418+12386C>G	0.3115	0.3519	0.125	0.02	0.1094	0	0.1805	0	0.3636	C	G	MODIFIER
15_45235149_C/T	15:45235149	T	ENSBTAG00000021483	ENSBTAT00000028637	Transcript	intron_variant	-	-	-	-	-	IMPACT=MODIFIER;STRAND=-1;HGVSc=ENSBTAT00000028637.5:c.418+12203G>A	0.07627	0.02632	0.3438	0.1447	0.08621	0	0	0.01852	0.09091	T	C	MODIFIER
15_45235811_T/G	15:45235811	G	ENSBTAG00000021483	ENSBTAT00000028637	Transcript	intron_variant	-	-	-	-	-	IMPACT=MODIFIER;STRAND=-1;HGVSc=ENSBTAT00000028637.5:c.418+11541A>C	0.06481	0.02083	0.3438	0.1667	0.08065	0	0	0.01786	0.1111	G	T	MODIFIER
15_45235842_G/A	15:45235842	A	ENSBTAG00000021483	ENSBTAT00000028637	Transcript	intron_variant	-	-	-	-	-	IMPACT=MODIFIER;STRAND=-1;HGVSc=ENSBTAT00000028637.5:c.418+11510C>T	0.4	0.431	0.4531	0.7308	0.6	0	0.1742	0.7	0.2917	A	G	MODIFIER
15_45235872_A/G	15:45235872	G	ENSBTAG00000021483	ENSBTAT00000028637	Transcript	intron_variant	-	-	-	-	-	IMPACT=MODIFIER;STRAND=-1;HGVSc=ENSBTAT00000028637.5:c.418+11480T>C	0.5221	0.4643	0.5469	0.1364	0.3333	0.6667	0.5229	0.2241	0.4444	A	G	MODIFIER
15_45235875_T/C	15:45235875	C	ENSBTAG00000021483	ENSBTAT00000028637	Transcript	intron_variant	-	-	-	-	-	IMPACT=MODIFIER;STRAND=-1;HGVSc=ENSBTAT00000028637.5:c.418+11477A>G	0.3824	0.4821	0.4531	0.7604	0.6094	0	0.1693	0.7222	0.3	C	T	MODIFIER
15_45236014_C/T	15:45236014	T	ENSBTAG00000021483	ENSBTAT00000028637	Transcript	intron_variant	-	-	-	-	-	IMPACT=MODIFIER;STRAND=-1;HGVSc=ENSBTAT00000028637.5:c.418+11338G>A	0.15	0.34	0.3438	0.3023	0.4828	0	0.1429	0.3571	0.3636	T	C	MODIFIER
15_45236015_A/G	15:45236015	G	ENSBTAG00000021483	ENSBTAT00000028637	Transcript	intron_variant	-	-	-	-	-	IMPACT=MODIFIER;STRAND=-1;HGVSc=ENSBTAT00000028637.5:c.418+11337T>C	0.1562	0.3696	0.3438	0.413	0.4828	0	0.1453	0.3448	0.3333	G	A	MODIFIER
15_45236038_C/G	15:45236038	G	ENSBTAG00000021483	ENSBTAT00000028637	Transcript	intron_variant	-	-	-	-	-	IMPACT=MODIFIER;STRAND=-1;HGVSc=ENSBTAT00000028637.5:c.418+11314G>C	0.1522	0.3043	0.3438	0.4286	0.4655	0	0.1417	0.3214	0.4091	G	C	MODIFIER
15_45236039_T/C	15:45236039	C	ENSBTAG00000021483	ENSBTAT00000028637	Transcript	intron_variant	-	-	-	-	-	IMPACT=MODIFIER;STRAND=-1;HGVSc=ENSBTAT00000028637.5:c.418+11313A>G	0.06522	0.02778	0.3438	0.1711	0.1136	0	0	0.02	0.08333	C	T	MODIFIER
15_45236065_A/G	15:45236065	G	ENSBTAG00000021483	ENSBTAT00000028637	Transcript	intron_variant	-	-	-	-	-	IMPACT=MODIFIER;STRAND=-1;HGVSc=ENSBTAT00000028637.5:c.418+11287T>C	0.1458	0.3182	0.3438	0.39	0.4286	0	0.1339	0.3	0.45	G	A	MODIFIER
15_45236073_C/T	15:45236073	T	ENSBTAG00000021483	ENSBTAT00000028637	Transcript	intron_variant	-	-	-	-	-	IMPACT=MODIFIER;STRAND=-1;HGVSc=ENSBTAT00000028637.5:c.418+11279G>A	0.2544	0.2368	0.125	0.02778	0.1346	0	0.1614	0	0.3462	T	C	MODIFIER
15_45236133_C/T	15:45236133	T	ENSBTAG00000021483	ENSBTAT00000028637	Transcript	intron_variant	-	-	-	-	-	IMPACT=MODIFIER;STRAND=-1;HGVSc=ENSBTAT00000028637.5:c.418+11219G>A	0.1455	0.3269	0.3438	0.4111	0.4242	0	0.1398	0.3077	0.2917	T	C	MODIFIER
15_45236274_G/A	15:45236274	A	ENSBTAG00000021483	ENSBTAT00000028637	Transcript	intron_variant	-	-	-	-	-	IMPACT=MODIFIER;STRAND=-1;HGVSc=ENSBTAT00000028637.5:c.418+11078C>T	0.1373	0.3889	0.3438	0.3913	0.4091	0	0.1406	0.3393	0.35	A	G	MODIFIER
15_45236298_G/A	15:45236298	A	ENSBTAG00000021483	ENSBTAT00000028637	Transcript	intron_variant	-	-	-	-	-	IMPACT=MODIFIER;STRAND=-1;HGVSc=ENSBTAT00000028637.5:c.418+11054C>T	0.1415	0.4074	0.3438	0.2872	0.4375	0	0.1411	0.3654	0.4091	A	G	MODIFIER
15_45236329_G/A	15:45236329	A	ENSBTAG00000021483	ENSBTAT00000028637	Transcript	intron_variant	-	-	-	-	-	IMPACT=MODIFIER;STRAND=-1;HGVSc=ENSBTAT00000028637.5:c.418+11023C>T	0.1481	0.4038	0.3438	0.3452	0.4545	0	0.1417	0.3393	0.45	A	G	MODIFIER
15_45236332_C/G	15:45236332	G	ENSBTAG00000021483	ENSBTAT00000028637	Transcript	intron_variant	-	-	-	-	-	IMPACT=MODIFIER;STRAND=-1;HGVSc=ENSBTAT00000028637.5:c.418+11020G>C	0.1455	0.4038	0.3438	0.4	0.4394	0	0.1417	0.3276	0.45	G	C	MODIFIER
15_45236362_T/C	15:45236362	C	ENSBTAG00000021483	ENSBTAT00000028637	Transcript	intron_variant	-	-	-	-	-	IMPACT=MODIFIER;STRAND=-1;HGVSc=ENSBTAT00000028637.5:c.418+10990A>G	0.1481	0.3958	0.3438	0.3721	0.4394	0	0.1389	0.3393	0.4375	C	T	MODIFIER
15_45236634_T/G	15:45236634	G	ENSBTAG00000021483	ENSBTAT00000028637	Transcript	intron_variant	-	-	-	-	-	IMPACT=MODIFIER;STRAND=-1;HGVSc=ENSBTAT00000028637.5:c.418+10718A>C	0.1441	0.36	0.3438	0.3243	0.371	0	0.1336	0.2593	0.2778	G	T	MODIFIER
15_45236691_G/A	15:45236691	A	ENSBTAG00000021483	ENSBTAT00000028637	Transcript	intron_variant	-	-	-	-	-	IMPACT=MODIFIER;STRAND=-1;HGVSc=ENSBTAT00000028637.5:c.418+10661C>T	0.5351	0.5417	0.5469	0.1579	0.431	0.6667	0.5233	0.1897	0.3889	G	A	MODIFIER
15_45236771_T/A	15:45236771	A	ENSBTAG00000021483	ENSBTAT00000028637	Transcript	intron_variant	-	-	-	-	-	IMPACT=MODIFIER;STRAND=-1;HGVSc=ENSBTAT00000028637.5:c.418+10581A>T	0.5328	0.44	0.5469	0.1618	0.3958	0.75	0.5308	0.2037	0.4286	T	A	MODIFIER
15_45236909_T/C	15:45236909	C	ENSBTAG00000021483	ENSBTAT00000028637	Transcript	intron_variant	-	-	-	-	-	IMPACT=MODIFIER;STRAND=-1;HGVSc=ENSBTAT00000028637.5:c.418+10443A>G	0.1271	0.3846	0.3438	0.4091	0.4286	0	0.1336	0.3654	0.4286	C	T	MODIFIER
15_45236982_G/T	15:45236982	T	ENSBTAG00000021483	ENSBTAT00000028637	Transcript	intron_variant	-	-	-	-	-	IMPACT=MODIFIER;STRAND=-1;HGVSc=ENSBTAT00000028637.5:c.418+10370C>A	0.2982	0.1579	0.1094	0.4868	0.119	0	0.05242	0.5	0	T	G	MODIFIER
15_45236992_A/T	15:45236992	T	ENSBTAG00000021483	ENSBTAT00000028637	Transcript	intron_variant	-	-	-	-	-	IMPACT=MODIFIER;STRAND=-1;HGVSc=ENSBTAT00000028637.5:c.418+10360T>A	0.1356	0.38	0.3438	0.3684	0.4583	0	0.1378	0.3654	0.375	T	A	MODIFIER
15_45237004_T/A	15:45237004	A	ENSBTAG00000021483	ENSBTAT00000028637	Transcript	intron_variant	-	-	-	-	-	IMPACT=MODIFIER;STRAND=-1;HGVSc=ENSBTAT00000028637.5:c.418+10348A>T	0.1379	0.3654	0.3438	0.375	0.4167	0	0.1367	0.3654	0.4286	A	T	MODIFIER
15_45237170_C/T	15:45237170	T	ENSBTAG00000021483	ENSBTAT00000028637	Transcript	intron_variant	-	-	-	-	-	IMPACT=MODIFIER;STRAND=-1;HGVSc=ENSBTAT00000028637.5:c.418+10182G>A	0.1316	0.3704	0.3438	0.3889	0.45	0	0.1343	0.371	0.2857	T	C	MODIFIER
15_45237179_A/G	15:45237179	G	ENSBTAG00000021483	ENSBTAT00000028637	Transcript	intron_variant	-	-	-	-	-	IMPACT=MODIFIER;STRAND=-1;HGVSc=ENSBTAT00000028637.5:c.418+10173T>C	0.1364	0.3929	0.3438	0.3889	0.4118	0	0.1374	0.371	0.2857	G	A	MODIFIER
15_45237228_A/T	15:45237228	T	ENSBTAG00000021483	ENSBTAT00000028637	Transcript	intron_variant	-	-	-	-	-	IMPACT=MODIFIER;STRAND=-1;HGVSc=ENSBTAT00000028637.5:c.418+10124T>A	0.1415	0.4138	0.3438	0.4444	0.4032	0	0.1336	0.3571	0.25	T	A	MODIFIER
15_45237499_C/G	15:45237499	G	ENSBTAG00000021483	ENSBTAT00000028637	Transcript	intron_variant	-	-	-	-	-	IMPACT=MODIFIER;STRAND=-1;HGVSc=ENSBTAT00000028637.5:c.418+9853G>C	0.1379	0.3929	0.3438	0.325	0.3667	0	0.1328	0.3462	0.3125	G	C	MODIFIER
15_45237594_T/C	15:45237594	C	ENSBTAG00000021483	ENSBTAT00000028637	Transcript	intron_variant	-	-	-	-	-	IMPACT=MODIFIER;STRAND=-1;HGVSc=ENSBTAT00000028637.5:c.418+9758A>G	0.3939	0.4483	0.4531	0.7368	0.4359	0	0.1808	0.7333	0.3214	C	T	MODIFIER
15_45237639_T/C	15:45237639	C	ENSBTAG00000021483	ENSBTAT00000028637	Transcript	intron_variant	-	-	-	-	-	IMPACT=MODIFIER;STRAND=-1;HGVSc=ENSBTAT00000028637.5:c.418+9713A>G	0.1364	0.3571	0.3438	0.4	0.3816	0	0.1301	0.3065	0.3333	C	T	MODIFIER
15_45237676_T/C	15:45237676	C	ENSBTAG00000021483	ENSBTAT00000028637	Transcript	intron_variant	-	-	-	-	-	IMPACT=MODIFIER;STRAND=-1;HGVSc=ENSBTAT00000028637.5:c.418+9676A>G	0.1604	0.375	0.3438	0.4054	0.375	0	0.136	0.2931	0.3214	C	T	MODIFIER
15_45237678_C/T	15:45237678	T	ENSBTAG00000021483	ENSBTAT00000028637	Transcript	intron_variant	-	-	-	-	-	IMPACT=MODIFIER;STRAND=-1;HGVSc=ENSBTAT00000028637.5:c.418+9674G>A	0.2377	0.02381	0.4219	0.07812	0.1618	0.5	0.3062	0.14	0	C	T	MODIFIER
15_45237709_T/C	15:45237709	C	ENSBTAG00000021483	ENSBTAT00000028637	Transcript	intron_variant	-	-	-	-	-	IMPACT=MODIFIER;STRAND=-1;HGVSc=ENSBTAT00000028637.5:c.418+9643A>G	0.1635	0.4	0.3438	0.4079	0.3594	0	0.14	0.3214	0.375	C	T	MODIFIER
15_45237799_C/G	15:45237799	G	ENSBTAG00000021483	ENSBTAT00000028637	Transcript	intron_variant	-	-	-	-	-	IMPACT=MODIFIER;STRAND=-1;HGVSc=ENSBTAT00000028637.5:c.418+9553G>C	0.1383	0.3261	0.3438	0.4103	0.3929	0	0.1325	0.3704	0.3462	G	C	MODIFIER
15_45237837_G/A	15:45237837	A	ENSBTAG00000021483	ENSBTAT00000028637	Transcript	intron_variant	-	-	-	-	-	IMPACT=MODIFIER;STRAND=-1;HGVSc=ENSBTAT00000028637.5:c.418+9515C>T	0.07143	0.02778	0.3438	0.1897	0	0	0	0.02273	0.08333	A	G	MODIFIER
15_45237850_G/A	15:45237850	A	ENSBTAG00000021483	ENSBTAT00000028637	Transcript	intron_variant	-	-	-	-	-	IMPACT=MODIFIER;STRAND=-1;HGVSc=ENSBTAT00000028637.5:c.418+9502C>T	0.1444	0.3333	0.3438	0.3382	0.371	0	0.141	0.4074	0.3462	A	G	MODIFIER
15_45237908_G/C	15:45237908	C	ENSBTAG00000021483	ENSBTAT00000028637	Transcript	intron_variant	-	-	-	-	-	IMPACT=MODIFIER;STRAND=-1;HGVSc=ENSBTAT00000028637.5:c.418+9444C>G	0.1509	0.3696	0.3438	0.2927	0.3472	0	0.1367	0.3393	0.3462	C	G	MODIFIER
15_45237909_A/G	15:45237909	G	ENSBTAG00000021483	ENSBTAT00000028637	Transcript	intron_variant	-	-	-	-	-	IMPACT=MODIFIER;STRAND=-1;HGVSc=ENSBTAT00000028637.5:c.418+9443T>C	0.1538	0.3696	0.3438	0.3	0.3571	0	0.1378	0.3393	0.3462	G	A	MODIFIER
15_45237946_C/T	15:45237946	T	ENSBTAG00000021483	ENSBTAT00000028637	Transcript	intron_variant	-	-	-	-	-	IMPACT=MODIFIER;STRAND=-1;HGVSc=ENSBTAT00000028637.5:c.418+9406G>A	0.1569	0.3696	0.3438	0.3409	0.3714	0	0.1411	0.3793	0.3462	T	C	MODIFIER
15_45237947_A/G	15:45237947	G	ENSBTAG00000021483	ENSBTAT00000028637	Transcript	intron_variant	-	-	-	-	-	IMPACT=MODIFIER;STRAND=-1;HGVSc=ENSBTAT00000028637.5:c.418+9405T>C	0.1569	0.3696	0.3438	0.3295	0.3514	0	0.1389	0.3793	0.3462	G	A	MODIFIER
15_45238042_C/T	15:45238042	T	ENSBTAG00000021483	ENSBTAT00000028637	Transcript	intron_variant	-	-	-	-	-	IMPACT=MODIFIER;STRAND=-1;HGVSc=ENSBTAT00000028637.5:c.418+9310G>A	0.1415	0.3478	0.3438	0.3902	0.4062	0	0.1346	0.3333	0.4091	T	C	MODIFIER
15_45238080_T/C	15:45238080	C	ENSBTAG00000021483	ENSBTAT00000028637	Transcript	intron_variant	-	-	-	-	-	IMPACT=MODIFIER;STRAND=-1;HGVSc=ENSBTAT00000028637.5:c.418+9272A>G	0.1509	0.3654	0.3438	0.325	0.4375	0	0.1333	0.3387	0.375	C	T	MODIFIER
15_45238106_A/G	15:45238106	G	ENSBTAG00000021483	ENSBTAT00000028637	Transcript	intron_variant	-	-	-	-	-	IMPACT=MODIFIER;STRAND=-1;HGVSc=ENSBTAT00000028637.5:c.418+9246T>C	0.1441	0.3846	0.3438	0.3953	0.431	0	0.1357	0.3333	0.35	G	A	MODIFIER
15_45238119_A/G	15:45238119	G	ENSBTAG00000021483	ENSBTAT00000028637	Transcript	intron_variant	-	-	-	-	-	IMPACT=MODIFIER;STRAND=-1;HGVSc=ENSBTAT00000028637.5:c.418+9233T>C	0.2698	0.1087	0.1094	0.4861	0.125	0	0.05039	0.5781	0	G	A	MODIFIER
15_45238140_T/G	15:45238140	G	ENSBTAG00000021483	ENSBTAT00000028637	Transcript	intron_variant	-	-	-	-	-	IMPACT=MODIFIER;STRAND=-1;HGVSc=ENSBTAT00000028637.5:c.418+9212A>C	0.2581	0.25	0.125	0.04167	0.07692	0	0.1336	0	0.3462	G	T	MODIFIER
15_45238699_T/C	15:45238699	C	ENSBTAG00000021483	ENSBTAT00000028637	Transcript	intron_variant	-	-	-	-	-	IMPACT=MODIFIER;STRAND=-1;HGVSc=ENSBTAT00000028637.5:c.418+8653A>G	0.1167	0.3966	0.3438	0.4286	0.4531	0	0.1357	0.3448	0.3077	C	T	MODIFIER
15_45238898_T/C	15:45238898	C	ENSBTAG00000021483	ENSBTAT00000028637	Transcript	intron_variant	-	-	-	-	-	IMPACT=MODIFIER;STRAND=-1;HGVSc=ENSBTAT00000028637.5:c.418+8454A>G	0.14	0.3478	0.3438	0.4268	0.4107	0	0.1371	0.371	0.3125	C	T	MODIFIER
15_45238913_C/T	15:45238913	T	ENSBTAG00000021483	ENSBTAT00000028637	Transcript	intron_variant	-	-	-	-	-	IMPACT=MODIFIER;STRAND=-1;HGVSc=ENSBTAT00000028637.5:c.418+8439G>A	0.2925	0.1389	0.1094	0.4444	0.1316	0	0.02101	0.5172	0	T	C	MODIFIER
15_45238981_G/T	15:45238981	T	ENSBTAG00000021483	ENSBTAT00000028637	Transcript	intron_variant	-	-	-	-	-	IMPACT=MODIFIER;STRAND=-1;HGVSc=ENSBTAT00000028637.5:c.418+8371C>A	0.075	0.02632	0.3438	0.1667	0	0	0	0.02381	0.1429	T	G	MODIFIER
15_45239161_A/G	15:45239161	G	ENSBTAG00000021483	ENSBTAT00000028637	Transcript	intron_variant	-	-	-	-	-	IMPACT=MODIFIER;STRAND=-1;HGVSc=ENSBTAT00000028637.5:c.418+8191T>C	0.15	0.3478	0.3438	0.314	0.3966	0	0.14	0.3704	0.4375	G	A	MODIFIER
15_45239190_A/G	15:45239190	G	ENSBTAG00000021483	ENSBTAT00000028637	Transcript	intron_variant	-	-	-	-	-	IMPACT=MODIFIER;STRAND=-1;HGVSc=ENSBTAT00000028637.5:c.418+8162T>C	0.14	0.38	0.3438	0.3205	0.375	0	0.1382	0.3519	0.4375	G	A	MODIFIER
15_45239265_C/T	15:45239265	T	ENSBTAG00000021483	ENSBTAT00000028637	Transcript	intron_variant	-	-	-	-	-	IMPACT=MODIFIER;STRAND=-1;HGVSc=ENSBTAT00000028637.5:c.418+8087G>A	0.1574	0.3654	0.3438	0.3429	0.42	0	0.132	0.375	0.45	T	C	MODIFIER
15_45239308_C/T	15:45239308	T	ENSBTAG00000021483	ENSBTAT00000028637	Transcript	intron_variant	-	-	-	-	-	IMPACT=MODIFIER;STRAND=-1;HGVSc=ENSBTAT00000028637.5:c.418+8044G>A	0.1404	0.3889	0.3438	0.3611	0.46	0	0.14	0.3269	0.4286	T	C	MODIFIER
15_45239359_A/G	15:45239359	G	ENSBTAG00000021483	ENSBTAT00000028637	Transcript	intron_variant	-	-	-	-	-	IMPACT=MODIFIER;STRAND=-1;HGVSc=ENSBTAT00000028637.5:c.418+7993T>C	0.1509	0.3929	0.3438	0.3	0.4107	0	0.1318	0.3621	0.2778	G	A	MODIFIER
15_45239443_T/C	15:45239443	C	ENSBTAG00000021483	ENSBTAT00000028637	Transcript	intron_variant	-	-	-	-	-	IMPACT=MODIFIER;STRAND=-1;HGVSc=ENSBTAT00000028637.5:c.418+7909A>G	0.13	0.3571	0.3438	0.2717	0.3636	0	0.1336	0.3448	0.3889	C	T	MODIFIER
15_45239571_G/A	15:45239571	A	ENSBTAG00000021483	ENSBTAT00000028637	Transcript	intron_variant	-	-	-	-	-	IMPACT=MODIFIER;STRAND=-1;HGVSc=ENSBTAT00000028637.5:c.418+7781C>T	NA	NA	NA	NA	NA	NA	NA	NA	NA	NA	NA	MODIFIER
15_45239894_G/A	15:45239894	A	ENSBTAG00000021483	ENSBTAT00000028637	Transcript	intron_variant	-	-	-	-	-	IMPACT=MODIFIER;STRAND=-1;HGVSc=ENSBTAT00000028637.5:c.418+7458C>T	0.3667	0.3148	0.1094	0.5732	0.25	0.3333	0.1808	0.6429	0.1667	A	G	MODIFIER
15_45239896_G/T	15:45239896	T	ENSBTAG00000021483	ENSBTAT00000028637	Transcript	intron_variant	-	-	-	-	-	IMPACT=MODIFIER;STRAND=-1;HGVSc=ENSBTAT00000028637.5:c.418+7456C>A	0.5403	0.42	0.5323	0.1667	0.4	0.6667	0.6535	0.2241	0.55	G	T	MODIFIER
15_45239908_G/A	15:45239908	A	ENSBTAG00000021483	ENSBTAT00000028637	Transcript	intron_variant	-	-	-	-	-	IMPACT=MODIFIER;STRAND=-1;HGVSc=ENSBTAT00000028637.5:c.418+7444C>T	0.2698	0.2292	0.125	0.0303	0.04839	0	0.1641	0.03704	0.45	A	G	MODIFIER
15_45239936_A/C	15:45239936	C	ENSBTAG00000021483	ENSBTAT00000028637	Transcript	intron_variant	-	-	-	-	-	IMPACT=MODIFIER;STRAND=-1;HGVSc=ENSBTAT00000028637.5:c.418+7416T>G	0.4762	0.3958	0.5469	0.1757	0.3824	0.6667	0.5426	0.2143	0.6667	A	C	MODIFIER
15_45240058_T/G	15:45240058	G	ENSBTAG00000021483	ENSBTAT00000028637	Transcript	intron_variant	-	-	-	-	-	IMPACT=MODIFIER;STRAND=-1;HGVSc=ENSBTAT00000028637.5:c.418+7294A>C	0.02941	0.03571	0.075	0	0	0	0.01531	0	0	G	T	MODIFIER
15_45240091_A/G	15:45240091	G	ENSBTAG00000021483	ENSBTAT00000028637	Transcript	intron_variant	-	-	-	-	-	IMPACT=MODIFIER;STRAND=-1;HGVSc=ENSBTAT00000028637.5:c.418+7261T>C	0.3889	0.3478	0.4355	0.5862	0.4565	0	0.1434	0.6786	0.3	G	A	MODIFIER
15_45240150_A/G	15:45240150	G	ENSBTAG00000021483	ENSBTAT00000028637	Transcript	intron_variant	-	-	-	-	-	IMPACT=MODIFIER;STRAND=-1;HGVSc=ENSBTAT00000028637.5:c.418+7202T>C	0.4844	0.42	0.4531	0.7222	0.5179	0	0.1418	0.7308	0.35	G	A	MODIFIER
15_45240154_G/A	15:45240154	A	ENSBTAG00000021483	ENSBTAT00000028637	Transcript	intron_variant	-	-	-	-	-	IMPACT=MODIFIER;STRAND=-1;HGVSc=ENSBTAT00000028637.5:c.418+7198C>T	0.4062	0.3958	0.4531	0.5806	0.431	0	0.1473	0.6731	0.2778	A	G	MODIFIER
15_45240336_G/A	15:45240336	A	ENSBTAG00000021483	ENSBTAT00000028637	Transcript	intron_variant	-	-	-	-	-	IMPACT=MODIFIER;STRAND=-1;HGVSc=ENSBTAT00000028637.5:c.418+7016C>T	0.2143	0.3077	0.3438	0.4419	0.3939	0	0.1343	0.2778	0.2917	A	G	MODIFIER
15_45240801_T/C	15:45240801	C	ENSBTAG00000021483	ENSBTAT00000028637	Transcript	intron_variant	-	-	-	-	-	IMPACT=MODIFIER;STRAND=-1;HGVSc=ENSBTAT00000028637.5:c.418+6551A>G	0.2091	0.1739	0.3438	0.3529	0.1667	0	0.1748	0.18	0.2083	C	T	MODIFIER
15_45240831_A/G	15:45240831	G	ENSBTAG00000021483	ENSBTAT00000028637	Transcript	intron_variant	-	-	-	-	-	IMPACT=MODIFIER;STRAND=-1;HGVSc=ENSBTAT00000028637.5:c.418+6521T>C	0.07292	0.02778	0.3438	0.1667	0	0	0	0.04688	0.07143	G	A	MODIFIER
15_45240878_C/G	15:45240878	G	ENSBTAG00000021483	ENSBTAT00000028637	Transcript	intron_variant	-	-	-	-	-	IMPACT=MODIFIER;STRAND=-1;HGVSc=ENSBTAT00000028637.5:c.418+6474G>C	0.2353	0.4773	0.3438	0.45	0.4375	0.5	0.4583	0.3621	0.5	G	C	MODIFIER
15_45241047_C/T	15:45241047	T	ENSBTAG00000021483	ENSBTAT00000028637	Transcript	intron_variant	-	-	-	-	-	IMPACT=MODIFIER;STRAND=-1;HGVSc=ENSBTAT00000028637.5:c.418+6305G>A	0.1204	0	0.09375	0	0	0	0	0	0	T	C	MODIFIER
15_45241178_C/T	15:45241178	T	ENSBTAG00000021483	ENSBTAT00000028637	Transcript	intron_variant	-	-	-	-	-	IMPACT=MODIFIER;STRAND=-1;HGVSc=ENSBTAT00000028637.5:c.418+6174G>A	0.05319	0.02941	0.3438	0.1176	0	0	0	0.04545	0.1111	T	C	MODIFIER
15_45241209_G/T	15:45241209	T	ENSBTAG00000021483	ENSBTAT00000028637	Transcript	intron_variant	-	-	-	-	-	IMPACT=MODIFIER;STRAND=-1;HGVSc=ENSBTAT00000028637.5:c.418+6143C>A	0.07609	0.02941	0.3438	0.1379	0	0	0	0.025	0.1	T	G	MODIFIER
15_45241219_G/A	15:45241219	A	ENSBTAG00000021483	ENSBTAT00000028637	Transcript	intron_variant	-	-	-	-	-	IMPACT=MODIFIER;STRAND=-1;HGVSc=ENSBTAT00000028637.5:c.418+6133C>T	0.1702	0.3846	0.3438	0.3816	0.35	0.3333	0.2863	0.3276	0.3333	A	G	MODIFIER
15_45241341_A/G	15:45241341	G	ENSBTAG00000021483	ENSBTAT00000028637	Transcript	intron_variant	-	-	-	-	-	IMPACT=MODIFIER;STRAND=-1;HGVSc=ENSBTAT00000028637.5:c.418+6011T>C	0.1698	0.3654	0.3438	0.4545	0.3281	0.3333	0.2829	0.2963	0.3333	G	A	MODIFIER
15_45241431_T/C	15:45241431	C	ENSBTAG00000021483	ENSBTAT00000028637	Transcript	intron_variant	-	-	-	-	-	IMPACT=MODIFIER;STRAND=-1;HGVSc=ENSBTAT00000028637.5:c.418+5921A>G	0.1379	0.3889	0.375	0.43	0.35	0.3333	0.2944	0.3448	0.3333	C	T	MODIFIER
15_45241441_A/G	15:45241441	G	ENSBTAG00000021483	ENSBTAT00000028637	Transcript	intron_variant	-	-	-	-	-	IMPACT=MODIFIER;STRAND=-1;HGVSc=ENSBTAT00000028637.5:c.418+5911T>C	0.0873	0	0.1562	0.0122	0.04878	0.5	0.07364	0.1111	0	A	G	MODIFIER
15_45241503_T/C	15:45241503	C	ENSBTAG00000021483	ENSBTAT00000028637	Transcript	intron_variant	-	-	-	-	-	IMPACT=MODIFIER;STRAND=-1;HGVSc=ENSBTAT00000028637.5:c.418+5849A>G	0.2368	0.3462	0.375	0.5238	0.4722	0.3333	0.2976	0.3833	0.5	C	T	MODIFIER
15_45241529_T/G	15:45241529	G	ENSBTAG00000021483	ENSBTAT00000028637	Transcript	intron_variant	-	-	-	-	-	IMPACT=MODIFIER;STRAND=-1;HGVSc=ENSBTAT00000028637.5:c.418+5823A>C	0.1538	0.3519	0.375	0.4239	0.3793	0.3333	0.2992	0.375	0.3846	G	T	MODIFIER
15_45241646_T/C	15:45241646	C	ENSBTAG00000021483	ENSBTAT00000028637	Transcript	intron_variant	-	-	-	-	-	IMPACT=MODIFIER;STRAND=-1;HGVSc=ENSBTAT00000028637.5:c.418+5706A>G	0.2347	0.36	0.375	0.5	0.4545	0.3333	0.3017	0.4138	0.4167	C	T	MODIFIER
15_45241727_G/A	15:45241727	A	ENSBTAG00000021483	ENSBTAT00000028637	Transcript	intron_variant	-	-	-	-	-	IMPACT=MODIFIER;STRAND=-1;HGVSc=ENSBTAT00000028637.5:c.418+5625C>T	0.1477	0.03125	0.3438	0.2429	0.1316	0	0	0.02	0.1364	A	G	MODIFIER
15_45241738_G/A	15:45241738	A	ENSBTAG00000021483	ENSBTAT00000028637	Transcript	intron_variant	-	-	-	-	-	IMPACT=MODIFIER;STRAND=-1;HGVSc=ENSBTAT00000028637.5:c.418+5614C>T	0.1047	0.3261	0.03125	0.3171	0.4074	0.25	0.2869	0.3654	0.3889	A	G	MODIFIER
15_45241761_C/A	15:45241761	A	ENSBTAG00000021483	ENSBTAT00000028637	Transcript	intron_variant	-	-	-	-	-	IMPACT=MODIFIER;STRAND=-1;HGVSc=ENSBTAT00000028637.5:c.418+5591G>T	0.2444	0.3958	0.375	0.4375	0.5	0.25	0.2974	0.375	0.4167	A	C	MODIFIER
15_45241869_T/C	15:45241869	C	ENSBTAG00000021483	ENSBTAT00000028637	Transcript	intron_variant	-	-	-	-	-	IMPACT=MODIFIER;STRAND=-1;HGVSc=ENSBTAT00000028637.5:c.418+5483A>G	0.2708	0.3696	0.375	0.5357	0.5	0.3333	0.3042	0.3793	0.5625	C	T	MODIFIER
15_45241936_C/T	15:45241936	T	ENSBTAG00000021483	ENSBTAT00000028637	Transcript	intron_variant	-	-	-	-	-	IMPACT=MODIFIER;STRAND=-1;HGVSc=ENSBTAT00000028637.5:c.418+5416G>A	0.2755	0.3571	0.375	0.5	0.6071	0.5	0.2949	0.4038	0.6	T	C	MODIFIER
15_45241959_T/G	15:45241959	G	ENSBTAG00000021483	ENSBTAT00000028637	Transcript	intron_variant	-	-	-	-	-	IMPACT=MODIFIER;STRAND=-1;HGVSc=ENSBTAT00000028637.5:c.418+5393A>C	0.2778	0.3864	0.371	0.5	0.5385	0.5	0.3045	0.3889	0.6667	G	T	MODIFIER
15_45242053_T/C	15:45242053	C	ENSBTAG00000021483	ENSBTAT00000028637	Transcript	intron_variant	-	-	-	-	-	IMPACT=MODIFIER;STRAND=-1;HGVSc=ENSBTAT00000028637.5:c.418+5299A>G	0.2449	0.4375	0.3871	0.5	0.5667	0.5	0.3095	0.3571	0.5	C	T	MODIFIER
15_45242054_G/A	15:45242054	A	ENSBTAG00000021483	ENSBTAT00000028637	Transcript	intron_variant	-	-	-	-	-	IMPACT=MODIFIER;STRAND=-1;HGVSc=ENSBTAT00000028637.5:c.418+5298C>T	0.0625	0.02632	0.3548	0.3846	0	0	0	0	0.5	A	G	MODIFIER
15_45242059_G/A	15:45242059	A	ENSBTAG00000021483	ENSBTAT00000028637	Transcript	intron_variant	-	-	-	-	-	IMPACT=MODIFIER;STRAND=-1;HGVSc=ENSBTAT00000028637.5:c.418+5293C>T	0.1633	0.3	0.03125	0.4062	0.5714	0	0.1402	0.3	0.375	A	G	MODIFIER
15_45242350_C/G	15:45242350	G	ENSBTAG00000021483	ENSBTAT00000028637	Transcript	intron_variant	-	-	-	-	-	IMPACT=MODIFIER;STRAND=-1;HGVSc=ENSBTAT00000028637.5:c.418+5002G>C	0.2396	0.3095	0.375	0.4655	0.5	0.5	0.2939	0.4545	0.4	G	C	MODIFIER
15_45242402_G/C	15:45242402	C	ENSBTAG00000021483	ENSBTAT00000028637	Transcript	intron_variant	-	-	-	-	-	IMPACT=MODIFIER;STRAND=-1;HGVSc=ENSBTAT00000028637.5:c.418+4950C>G	0.26	0.3696	0.375	0.5	0.5263	0	0.2857	0.4516	0.5	C	G	MODIFIER
15_45242494_T/C	15:45242494	C	ENSBTAG00000021483	ENSBTAT00000028637	Transcript	intron_variant	-	-	-	-	-	IMPACT=MODIFIER;STRAND=-1;HGVSc=ENSBTAT00000028637.5:c.418+4858A>G	0.2264	0.4	0.3438	0.4032	0.5217	0.3333	0.2815	0.42	0.4	C	T	MODIFIER
15_45242624_C/T	15:45242624	T	ENSBTAG00000021483	ENSBTAT00000028637	Transcript	intron_variant	-	-	-	-	-	IMPACT=MODIFIER;STRAND=-1;HGVSc=ENSBTAT00000028637.5:c.418+4728G>A	0.05435	0	0.04688	0	0.03571	0.5	0.2008	0	0	T	C	MODIFIER
15_45242674_C/G	15:45242674	G	ENSBTAG00000021483	ENSBTAT00000028637	Transcript	intron_variant	-	-	-	-	-	IMPACT=MODIFIER;STRAND=-1;HGVSc=ENSBTAT00000028637.5:c.418+4678G>C	0.4554	0.2045	0.4531	0.625	0.3148	0	0.05	0.6552	0.2273	G	C	MODIFIER
15_45242675_A/G	15:45242675	G	ENSBTAG00000021483	ENSBTAT00000028637	Transcript	intron_variant	-	-	-	-	-	IMPACT=MODIFIER;STRAND=-1;HGVSc=ENSBTAT00000028637.5:c.418+4677T>C	0.4123	0.5	0.4531	0.1375	0.3906	0.5	0.6626	0.1786	0.5385	A	G	MODIFIER
15_45242741_A/G	15:45242741	G	ENSBTAG00000021483	ENSBTAT00000028637	Transcript	intron_variant	-	-	-	-	-	IMPACT=MODIFIER;STRAND=-1;HGVSc=ENSBTAT00000028637.5:c.418+4611T>C	0.5431	0.1591	0.5312	0.6071	0.2424	0	0.05159	0.6552	0.1538	G	A	MODIFIER
15_45242786_G/A	15:45242786	A	ENSBTAG00000021483	ENSBTAT00000028637	Transcript	intron_variant	-	-	-	-	-	IMPACT=MODIFIER;STRAND=-1;HGVSc=ENSBTAT00000028637.5:c.418+4566C>T	0.3387	0.375	0.5938	0.3158	0.35	0.5	0.4563	0.4583	0.2	A	G	MODIFIER
15_45242871_A/G	15:45242871	G	ENSBTAG00000021483	ENSBTAT00000028637	Transcript	intron_variant	-	-	-	-	-	IMPACT=MODIFIER;STRAND=-1;HGVSc=ENSBTAT00000028637.5:c.418+4481T>C	0.3125	0.36	0.03125	0.3902	0.3393	0.5	0.291	0.46	0.3214	G	A	MODIFIER
15_45242910_G/A	15:45242910	A	ENSBTAG00000021483	ENSBTAT00000028637	Transcript	intron_variant	-	-	-	-	-	IMPACT=MODIFIER;STRAND=-1;HGVSc=ENSBTAT00000028637.5:c.418+4442C>T	0.07609	0.2593	0.04688	0.1923	0.2353	0	0.1303	0.1	0.2083	A	G	MODIFIER
15_45242936_A/G	15:45242936	G	ENSBTAG00000021483	ENSBTAT00000028637	Transcript	intron_variant	-	-	-	-	-	IMPACT=MODIFIER;STRAND=-1;HGVSc=ENSBTAT00000028637.5:c.418+4416T>C	0.03261	0	0.04688	0.02857	0.129	0.5	0.2724	0.08	0.04167	A	G	MODIFIER
15_45243097_G/A	15:45243097	A	ENSBTAG00000021483	ENSBTAT00000028637	Transcript	intron_variant	-	-	-	-	-	IMPACT=MODIFIER;STRAND=-1;HGVSc=ENSBTAT00000028637.5:c.418+4255C>T	0.08182	0.28	0.04688	0.1395	0.2286	0	0.132	0.18	0.1667	A	G	MODIFIER
15_45243155_C/A	15:45243155	A	ENSBTAG00000021483	ENSBTAT00000028637	Transcript	intron_variant	-	-	-	-	-	IMPACT=MODIFIER;STRAND=-1;HGVSc=ENSBTAT00000028637.5:c.418+4197G>T	0.25	0.1591	0.5	0.4667	0.1806	0.25	0.2063	0.4464	0.1364	A	C	MODIFIER
15_45243380_C/A	15:45243380	A	ENSBTAG00000021483	ENSBTAT00000028637	Transcript	intron_variant	-	-	-	-	-	IMPACT=MODIFIER;STRAND=-1;HGVSc=ENSBTAT00000028637.5:c.418+3972G>T	0.2661	0.2917	0.125	0.05	0.09615	0	0.1047	0.1379	0.3929	A	C	MODIFIER
15_45243406_A/C	15:45243406	C	ENSBTAG00000021483	ENSBTAT00000028637	Transcript	intron_variant	-	-	-	-	-	IMPACT=MODIFIER;STRAND=-1;HGVSc=ENSBTAT00000028637.5:c.418+3946T>G	NA	NA	NA	NA	NA	NA	NA	NA	NA	NA	NA	MODIFIER
15_45243411_C/T	15:45243411	T	ENSBTAG00000021483	ENSBTAT00000028637	Transcript	intron_variant	-	-	-	-	-	IMPACT=MODIFIER;STRAND=-1;HGVSc=ENSBTAT00000028637.5:c.418+3941G>A	0.2333	0.1818	0.5	0.4268	0.2206	0.3333	0.1992	0.5667	0.1429	T	C	MODIFIER
15_45243420_G/C	15:45243420	C	ENSBTAG00000021483	ENSBTAT00000028637	Transcript	intron_variant	-	-	-	-	-	IMPACT=MODIFIER;STRAND=-1;HGVSc=ENSBTAT00000028637.5:c.418+3932C>G	0.03	0	0	0.01471	0	0	0	0.08	0	C	G	MODIFIER
15_45243468_C/T	15:45243468	T	ENSBTAG00000021483	ENSBTAT00000028637	Transcript	intron_variant	-	-	-	-	-	IMPACT=MODIFIER;STRAND=-1;HGVSc=ENSBTAT00000028637.5:c.418+3884G>A	0.3455	0.3462	0.1094	0.4082	0.3514	0	0.1374	0.3276	0.25	T	C	MODIFIER
15_45243737_A/C	15:45243737	C	ENSBTAG00000021483	ENSBTAT00000028637	Transcript	intron_variant	-	-	-	-	-	IMPACT=MODIFIER;STRAND=-1;HGVSc=ENSBTAT00000028637.5:c.418+3615T>G	0.5179	0.4833	0.5625	0.7368	0.5286	0.25	0.34	0.7414	0.3077	C	A	MODIFIER
15_45243784_A/G	15:45243784	G	ENSBTAG00000021483	ENSBTAT00000028637	Transcript	intron_variant	-	-	-	-	-	IMPACT=MODIFIER;STRAND=-1;HGVSc=ENSBTAT00000028637.5:c.418+3568T>C	0.2203	0.1667	0.5	0.4479	0.2258	0.5	0.207	0.5179	0.1154	G	A	MODIFIER
15_45243817_C/A	15:45243817	A	ENSBTAG00000021483	ENSBTAT00000028637	Transcript	intron_variant	-	-	-	-	-	IMPACT=MODIFIER;STRAND=-1;HGVSc=ENSBTAT00000028637.5:c.418+3535G>T	NA	NA	NA	NA	NA	NA	NA	NA	NA	NA	NA	MODIFIER
15_45243824_G/A	15:45243824	A	ENSBTAG00000021483	ENSBTAT00000028637	Transcript	intron_variant	-	-	-	-	-	IMPACT=MODIFIER;STRAND=-1;HGVSc=ENSBTAT00000028637.5:c.418+3528C>T	0.1885	0.1591	0.5	0.4082	0.2333	0.5	0.2047	0.5192	0.1154	A	G	MODIFIER
15_45243995_A/G	15:45243995	G	ENSBTAG00000021483	ENSBTAT00000028637	Transcript	intron_variant	-	-	-	-	-	IMPACT=MODIFIER;STRAND=-1;HGVSc=ENSBTAT00000028637.5:c.418+3357T>C	0.2177	0.16	0.5	0.4512	0.2188	0.3333	0.2033	0.537	0.1364	G	A	MODIFIER
15_45244008_A/T	15:45244008	T	ENSBTAG00000021483	ENSBTAT00000028637	Transcript	intron_variant	-	-	-	-	-	IMPACT=MODIFIER;STRAND=-1;HGVSc=ENSBTAT00000028637.5:c.418+3344T>A	0.225	0.1538	0.5	0.45	0.197	0.5	0.2033	0.5	0.15	T	A	MODIFIER
15_45244039_T/C	15:45244039	C	ENSBTAG00000021483	ENSBTAT00000028637	Transcript	intron_variant	-	-	-	-	-	IMPACT=MODIFIER;STRAND=-1;HGVSc=ENSBTAT00000028637.5:c.418+3313A>G	0.2364	0.1481	0.5	0.4643	0.2031	0.5	0.2063	0.5192	0.1875	C	T	MODIFIER
15_45244330_C/T	15:45244330	T	ENSBTAG00000021483	ENSBTAT00000028637	Transcript	intron_variant	-	-	-	-	-	IMPACT=MODIFIER;STRAND=-1;HGVSc=ENSBTAT00000028637.5:c.418+3022G>A	0.2	0.2222	0.5	0.4516	0.25	0.5	0.2143	0.4792	0.375	T	C	MODIFIER
15_45244332_C/T	15:45244332	T	ENSBTAG00000021483	ENSBTAT00000028637	Transcript	intron_variant	-	-	-	-	-	IMPACT=MODIFIER;STRAND=-1;HGVSc=ENSBTAT00000028637.5:c.418+3020G>A	0.2981	0.3261	0.0625	0.5185	0.381	0	0.1333	0.2381	0.3333	T	C	MODIFIER
15_45244368_C/G	15:45244368	G	ENSBTAG00000021483	ENSBTAT00000028637	Transcript	intron_variant	-	-	-	-	-	IMPACT=MODIFIER;STRAND=-1;HGVSc=ENSBTAT00000028637.5:c.418+2984G>C	0.2075	0.2222	0.5	0.5652	0.1923	0.5	0.2087	0.4821	0.375	G	C	MODIFIER
15_45244369_G/A	15:45244369	A	ENSBTAG00000021483	ENSBTAT00000028637	Transcript	intron_variant	-	-	-	-	-	IMPACT=MODIFIER;STRAND=-1;HGVSc=ENSBTAT00000028637.5:c.418+2983C>T	0.31	0.3095	0.06452	0.4815	0.5	0	0.1282	0.3571	0.3333	A	G	MODIFIER
15_45244377_G/A	15:45244377	A	ENSBTAG00000021483	ENSBTAT00000028637	Transcript	intron_variant	-	-	-	-	-	IMPACT=MODIFIER;STRAND=-1;HGVSc=ENSBTAT00000028637.5:c.418+2975C>T	0.2396	0.2353	0.5	0.5455	0.1667	0.5	0.2112	0.5217	0.3	A	G	MODIFIER
15_45244411_A/G/*	15:45244411	G	ENSBTAG00000021483	ENSBTAT00000028637	Transcript	intron_variant	-	-	-	-	-	IMPACT=MODIFIER;STRAND=-1;HGVSc=ENSBTAT00000028637.5:c.418+2941T>C	0.3958	0.2857	0.64	0.475	0.25	0.5	0.3446	0.5333	0.25	G	A	MODIFIER
15_45244462_T/G	15:45244462	G	ENSBTAG00000021483	ENSBTAT00000028637	Transcript	intron_variant	-	-	-	-	-	IMPACT=MODIFIER;STRAND=-1;HGVSc=ENSBTAT00000028637.5:c.418+2890A>C	0.1935	0.1591	0.5	0.6	0.04545	0.5	0.1929	0.5	0.25	G	T	MODIFIER
15_45244640_T/C	15:45244640	C	ENSBTAG00000021483	ENSBTAT00000028637	Transcript	intron_variant	-	-	-	-	-	IMPACT=MODIFIER;STRAND=-1;HGVSc=ENSBTAT00000028637.5:c.418+2712A>G	0.2083	0.2105	0.2812	0.1379	0.4	0.5	0.3622	0.07143	0	T	C	MODIFIER
15_45245074_G/A	15:45245074	A	ENSBTAG00000021483	ENSBTAT00000028637	Transcript	intron_variant	-	-	-	-	-	IMPACT=MODIFIER;STRAND=-1;HGVSc=ENSBTAT00000028637.5:c.418+2278C>T	0.2672	0.3387	0.0625	0.5139	0.2576	0	0.1328	0.2778	0.2	A	G	MODIFIER
15_45245243_C/T	15:45245243	T	ENSBTAG00000021483	ENSBTAT00000028637	Transcript	intron_variant	-	-	-	-	-	IMPACT=MODIFIER;STRAND=-1;HGVSc=ENSBTAT00000028637.5:c.418+2109G>A	0.3261	0.36	0.1042	0.6458	0.3571	0	0.1261	0.5263	0.1875	T	C	MODIFIER
15_45245273_A/T	15:45245273	T	ENSBTAG00000021483	ENSBTAT00000028637	Transcript	intron_variant	-	-	-	-	-	IMPACT=MODIFIER;STRAND=-1;HGVSc=ENSBTAT00000028637.5:c.418+2079T>A	0.3039	0.38	0.0625	0.6087	0.3269	0	0.144	0.4	0.1875	T	A	MODIFIER
15_45245555_G/A	15:45245555	A	ENSBTAG00000021483	ENSBTAT00000028637	Transcript	intron_variant	-	-	-	-	-	IMPACT=MODIFIER;STRAND=-1;HGVSc=ENSBTAT00000028637.5:c.418+1797C>T	0.06452	0	0	0	0	0	0	0	0	A	G	MODIFIER
15_45246185_C/T	15:45246185	T	ENSBTAG00000021483	ENSBTAT00000028637	Transcript	intron_variant	-	-	-	-	-	IMPACT=MODIFIER;STRAND=-1;HGVSc=ENSBTAT00000028637.5:c.418+1167G>A	0.2195	0.1154	0.55	0.4286	0.2308	0	0.1053	0.4231	0.1667	T	C	MODIFIER
15_45246186_A/G	15:45246186	G	ENSBTAG00000021483	ENSBTAT00000028637	Transcript	intron_variant	-	-	-	-	-	IMPACT=MODIFIER;STRAND=-1;HGVSc=ENSBTAT00000028637.5:c.418+1166T>C	0.1923	0.2105	0.5	0.4062	0.225	0.5	0.2336	0.4423	0.1429	G	A	MODIFIER
15_45246203_T/C	15:45246203	C	ENSBTAG00000021483	ENSBTAT00000028637	Transcript	intron_variant	-	-	-	-	-	IMPACT=MODIFIER;STRAND=-1;HGVSc=ENSBTAT00000028637.5:c.418+1149A>G	0.1915	0.2222	0.5161	0.4107	0.3571	0.5	0.2809	0.4474	0.2	C	T	MODIFIER
15_45246212_T/*/A	15:45246212	A	ENSBTAG00000021483	ENSBTAT00000028637	Transcript	intron_variant	-	-	-	-	-	IMPACT=MODIFIER;STRAND=-1;HGVSc=ENSBTAT00000028637.5:c.418+1140A>T	0.225	0.3333	0.3667	0.4348	0.4	0	0.375	0.5769	0.25	*	T	MODIFIER
15_45246219_A/*/T	15:45246219	T	ENSBTAG00000021483	ENSBTAT00000028637	Transcript	intron_variant	-	-	-	-	-	IMPACT=MODIFIER;STRAND=-1;HGVSc=ENSBTAT00000028637.5:c.418+1133T>A	0.5938	0.45	0.5	0.375	0.6	0	0.4091	0.3571	0.75	*	A	MODIFIER
15_45246293_T/A	15:45246293	A	ENSBTAG00000021483	ENSBTAT00000028637	Transcript	intron_variant	-	-	-	-	-	IMPACT=MODIFIER;STRAND=-1;HGVSc=ENSBTAT00000028637.5:c.418+1059A>T	0.5164	0.55	0.4375	0.2308	0.413	0.5	0.4915	0.2321	0.5769	T	A	MODIFIER
15_45246402_C/T	15:45246402	T	ENSBTAG00000021483	ENSBTAT00000028637	Transcript	intron_variant	-	-	-	-	-	IMPACT=MODIFIER;STRAND=-1;HGVSc=ENSBTAT00000028637.5:c.418+950G>A	0.2404	0.1944	0.125	0.05556	0.1053	0	0.1083	0.08333	0.4167	T	C	MODIFIER
15_45246409_A/G	15:45246409	G	ENSBTAG00000021483	ENSBTAT00000028637	Transcript	intron_variant	-	-	-	-	-	IMPACT=MODIFIER;STRAND=-1;HGVSc=ENSBTAT00000028637.5:c.418+943T>C	0.5273	0.5227	0.4194	0.1842	0.4615	0.5	0.6466	0.2708	0.65	A	G	MODIFIER
15_45246410_C/T	15:45246410	T	ENSBTAG00000021483	ENSBTAT00000028637	Transcript	intron_variant	-	-	-	-	-	IMPACT=MODIFIER;STRAND=-1;HGVSc=ENSBTAT00000028637.5:c.418+942G>A	0.4561	0.4565	0.5625	0.8158	0.5385	0.5	0.3475	0.7292	0.3182	T	C	MODIFIER
15_45246523_C/T	15:45246523	T	ENSBTAG00000021483	ENSBTAT00000028637	Transcript	intron_variant	-	-	-	-	-	IMPACT=MODIFIER;STRAND=-1;HGVSc=ENSBTAT00000028637.5:c.418+829G>A	0.2845	0.2826	0.125	0.0303	0.1136	0	0.1111	0.1481	0.4231	T	C	MODIFIER
15_45246613_C/T	15:45246613	T	ENSBTAG00000021483	ENSBTAT00000028637	Transcript	intron_variant	-	-	-	-	-	IMPACT=MODIFIER;STRAND=-1;HGVSc=ENSBTAT00000028637.5:c.418+739G>A	0.4524	0.4815	0.5625	0.7857	0.5	0.5	0.3413	0.6719	0.3077	T	C	MODIFIER
15_45246633_T/C	15:45246633	C	ENSBTAG00000021483	ENSBTAT00000028637	Transcript	intron_variant	-	-	-	-	-	IMPACT=MODIFIER;STRAND=-1;HGVSc=ENSBTAT00000028637.5:c.418+719A>G	0.4538	0.48	0.5625	0.7766	0.5	0.5	0.3268	0.6719	0.3214	C	T	MODIFIER
15_45246744_G/A	15:45246744	A	ENSBTAG00000021483	ENSBTAT00000028637	Transcript	intron_variant	-	-	-	-	-	IMPACT=MODIFIER;STRAND=-1;HGVSc=ENSBTAT00000028637.5:c.418+608C>T	0.4766	0.4792	0.5625	0.7143	0.4355	0.25	0.3373	0.6613	0.4	A	G	MODIFIER
15_45246954_T/C	15:45246954	C	ENSBTAG00000021483	ENSBTAT00000028637	Transcript	intron_variant	-	-	-	-	-	IMPACT=MODIFIER;STRAND=-1;HGVSc=ENSBTAT00000028637.5:c.418+398A>G	0.4435	0.44	0.5625	0.7179	0.5	0.5	0.3282	0.65	0.3077	C	T	MODIFIER
15_45247073_A/T	15:45247073	T	ENSBTAG00000021483	ENSBTAT00000028637	Transcript	intron_variant	-	-	-	-	-	IMPACT=MODIFIER;STRAND=-1;HGVSc=ENSBTAT00000028637.5:c.418+279T>A	0.2788	0.3077	0.0625	0.5	0.2903	0	0.1345	0.2857	0.3	T	A	MODIFIER
15_45247131_G/A	15:45247131	A	ENSBTAG00000021483	ENSBTAT00000028637	Transcript	intron_variant	-	-	-	-	-	IMPACT=MODIFIER;STRAND=-1;HGVSc=ENSBTAT00000028637.5:c.418+221C>T	0.1964	0.1818	0.5	0.3889	0.15	0.25	0.2073	0.5156	0.125	A	G	MODIFIER
15_45247160_C/A	15:45247160	A	ENSBTAG00000021483	ENSBTAT00000028637	Transcript	intron_variant	-	-	-	-	-	IMPACT=MODIFIER;STRAND=-1;HGVSc=ENSBTAT00000028637.5:c.418+192G>T	0.09804	0.02381	0.2188	0.05714	0.04839	0	0	0.04545	0	A	C	MODIFIER
15_45247188_G/A	15:45247188	A	ENSBTAG00000021483	ENSBTAT00000028637	Transcript	intron_variant	-	-	-	-	-	IMPACT=MODIFIER;STRAND=-1;HGVSc=ENSBTAT00000028637.5:c.418+164C>T	NA	NA	NA	NA	NA	NA	NA	NA	NA	NA	NA	MODIFIER
15_45247293_G/A	15:45247293	A	ENSBTAG00000021483	ENSBTAT00000028637	Transcript	intron_variant	-	-	-	-	-	IMPACT=MODIFIER;STRAND=-1;HGVSc=ENSBTAT00000028637.5:c.418+59C>T	0.1983	0.075	0.5	0.3556	0.09375	0	0.04878	0.5	0.07692	A	G	MODIFIER
15_45247304_G/A	15:45247304	A	ENSBTAG00000021483	ENSBTAT00000028637	Transcript	intron_variant	-	-	-	-	-	IMPACT=MODIFIER;STRAND=-1;HGVSc=ENSBTAT00000028637.5:c.418+48C>T	0.1038	0.02778	0.2188	0.03659	0.05	0	0	0.01786	0	A	G	MODIFIER
15_45247499_G/T	15:45247499	T	ENSBTAG00000021483	ENSBTAT00000028637	Transcript	synonymous_variant	669	271	91	R	Cga/Aga	IMPACT=LOW;STRAND=-1;HGVSc=ENSBTAT00000028637.5:c.271C>A;HGVSp=ENSBTAP00000028637.4:p.Arg91%3D	0.4545	0.3864	0.5625	0.8158	0.4677	0.5	0.2983	0.6333	0.3333	T	G	LOW
15_45247518_C/T	15:45247518	T	ENSBTAG00000021483	ENSBTAT00000028637	Transcript	synonymous_variant	650	252	84	A	gcG/gcA	IMPACT=LOW;STRAND=-1;HGVSc=ENSBTAT00000028637.5:c.252G>A;HGVSp=ENSBTAP00000028637.4:p.Ala84%3D	0.5	0.619	0.4375	0.1905	0.4839	0.5	0.5208	0.2241	0.6923	C	T	LOW
15_45248081_C/T	15:45248081	T	ENSBTAG00000021483	ENSBTAT00000028637	Transcript	intron_variant	-	-	-	-	-	IMPACT=MODIFIER;STRAND=-1;HGVSc=ENSBTAT00000028637.5:c.130-441G>A	0.3137	0.2857	0.0625	0.4143	0.3056	0	0.09583	0.2708	0.2	T	C	MODIFIER
15_45248193_G/A	15:45248193	A	ENSBTAG00000021483	ENSBTAT00000028637	Transcript	intron_variant	-	-	-	-	-	IMPACT=MODIFIER;STRAND=-1;HGVSc=ENSBTAT00000028637.5:c.130-553C>T	0.4692	0.4259	0.5625	0.6912	0.5294	0.5	0.2967	0.6379	0.4286	A	G	MODIFIER
15_45248208_C/T	15:45248208	T	ENSBTAG00000021483	ENSBTAT00000028637	Transcript	intron_variant	-	-	-	-	-	IMPACT=MODIFIER;STRAND=-1;HGVSc=ENSBTAT00000028637.5:c.130-568G>A	0.4766	0.4464	0.5625	0.7059	0.5263	0.5	0.2897	0.6667	0.4286	T	C	MODIFIER
15_45248254_G/A	15:45248254	A	ENSBTAG00000021483	ENSBTAT00000028637	Transcript	intron_variant	-	-	-	-	-	IMPACT=MODIFIER;STRAND=-1;HGVSc=ENSBTAT00000028637.5:c.130-614C>T	0.1825	0.09524	0.5	0.4516	0.1562	0	0.05	0.4833	0.1429	A	G	MODIFIER
15_45248267_C/T	15:45248267	T	ENSBTAG00000021483	ENSBTAT00000028637	Transcript	intron_variant	-	-	-	-	-	IMPACT=MODIFIER;STRAND=-1;HGVSc=ENSBTAT00000028637.5:c.130-627G>A	0.4507	0.45	0.5625	0.8281	0.413	0.5	0.2969	0.65	0.3889	T	C	MODIFIER
15_45248313_A/T	15:45248313	T	ENSBTAG00000021483	ENSBTAT00000028637	Transcript	intron_variant	-	-	-	-	-	IMPACT=MODIFIER;STRAND=-1;HGVSc=ENSBTAT00000028637.5:c.130-673T>A	0.1268	0.08333	0.2656	0.0625	0.1724	0.5	0.2873	0.05	0.05	A	T	MODIFIER
15_45248329_A/T	15:45248329	T	ENSBTAG00000021483	ENSBTAT00000028637	Transcript	intron_variant	-	-	-	-	-	IMPACT=MODIFIER;STRAND=-1;HGVSc=ENSBTAT00000028637.5:c.130-689T>A	0.4384	0.3889	0.5625	0.825	0.4118	0.5	0.2885	0.6607	0.35	T	A	MODIFIER
15_45248431_C/T	15:45248431	T	ENSBTAG00000021483	ENSBTAT00000028637	Transcript	intron_variant	-	-	-	-	-	IMPACT=MODIFIER;STRAND=-1;HGVSc=ENSBTAT00000028637.5:c.130-791G>A	0.4839	0.42	0.5625	0.7444	0.3788	0.5	0.3083	0.629	0.35	T	C	MODIFIER
15_45248454_C/G	15:45248454	G	ENSBTAG00000021483	ENSBTAT00000028637	Transcript	intron_variant	-	-	-	-	-	IMPACT=MODIFIER;STRAND=-1;HGVSc=ENSBTAT00000028637.5:c.130-814G>C	0.4831	0.381	0.5625	0.7447	0.4091	0.5	0.2927	0.65	0.3077	G	C	MODIFIER
15_45248526_C/T	15:45248526	T	ENSBTAG00000021483	ENSBTAT00000028637	Transcript	intron_variant	-	-	-	-	-	IMPACT=MODIFIER;STRAND=-1;HGVSc=ENSBTAT00000028637.5:c.130-886G>A	0.2909	0.1667	0.125	0.1296	0.325	0.5	0.1087	0.2143	0.4583	T	C	MODIFIER
15_45248556_T/C	15:45248556	C	ENSBTAG00000021483	ENSBTAT00000028637	Transcript	intron_variant	-	-	-	-	-	IMPACT=MODIFIER;STRAND=-1;HGVSc=ENSBTAT00000028637.5:c.130-916A>G	0.4554	0.3696	0.5625	0.7258	0.5714	0.5	0.3103	0.66	0.3333	C	T	MODIFIER
15_45248669_G/A	15:45248669	A	ENSBTAG00000021483	ENSBTAT00000028637	Transcript	intron_variant	-	-	-	-	-	IMPACT=MODIFIER;STRAND=-1;HGVSc=ENSBTAT00000028637.5:c.130-1029C>T	0.459	0.4444	0.5625	0.7234	0.3971	0.5	0.3202	0.6333	0.35	A	G	MODIFIER
15_45248674_T/C	15:45248674	C	ENSBTAG00000021483	ENSBTAT00000028637	Transcript	intron_variant	-	-	-	-	-	IMPACT=MODIFIER;STRAND=-1;HGVSc=ENSBTAT00000028637.5:c.130-1034A>G	0.4667	0.4286	0.5625	0.766	0.3939	0.5	0.3125	0.6552	0.35	C	T	MODIFIER
15_45248675_G/T	15:45248675	T	ENSBTAG00000021483	ENSBTAT00000028637	Transcript	intron_variant	-	-	-	-	-	IMPACT=MODIFIER;STRAND=-1;HGVSc=ENSBTAT00000028637.5:c.130-1035C>A	0.1786	0.09091	0.5	0.3298	0.08621	0	0.05462	0.5192	0.1111	T	G	MODIFIER
15_45248773_A/T	15:45248773	T	ENSBTAG00000021483	ENSBTAT00000028637	Transcript	intron_variant	-	-	-	-	-	IMPACT=MODIFIER;STRAND=-1;HGVSc=ENSBTAT00000028637.5:c.130-1133T>A	0.4355	0.4259	0.5625	0.6932	0.4194	0.3333	0.2946	0.6094	0.3077	T	A	MODIFIER
15_45248893_A/G	15:45248893	G	ENSBTAG00000021483	ENSBTAT00000028637	Transcript	intron_variant	-	-	-	-	-	IMPACT=MODIFIER;STRAND=-1;HGVSc=ENSBTAT00000028637.5:c.130-1253T>C	0.4737	0.42	0.5625	0.6829	0.4483	0.5	0.3217	0.5806	0.3182	G	A	MODIFIER
15_45249101_T/G	15:45249101	G	ENSBTAG00000021483	ENSBTAT00000028637	Transcript	intron_variant	-	-	-	-	-	IMPACT=MODIFIER;STRAND=-1;HGVSc=ENSBTAT00000028637.5:c.129+1279A>C	0.1944	0.075	0.5	0.3553	0.08333	0	0.05128	0.46	0	G	T	MODIFIER
15_45249106_G/A	15:45249106	A	ENSBTAG00000021483	ENSBTAT00000028637	Transcript	intron_variant	-	-	-	-	-	IMPACT=MODIFIER;STRAND=-1;HGVSc=ENSBTAT00000028637.5:c.129+1274C>T	0.4561	0.42	0.5806	0.6944	0.4545	0.5	0.3051	0.6296	0.3333	A	G	MODIFIER
15_45249216_G/A	15:45249216	A	ENSBTAG00000021483	ENSBTAT00000028637	Transcript	intron_variant	-	-	-	-	-	IMPACT=MODIFIER;STRAND=-1;HGVSc=ENSBTAT00000028637.5:c.129+1164C>T	0.4909	0.3958	0.5625	0.7222	0.4444	0.3333	0.3033	0.6774	0.3636	A	G	MODIFIER
15_45249288_C/T	15:45249288	T	ENSBTAG00000021483	ENSBTAT00000028637	Transcript	intron_variant	-	-	-	-	-	IMPACT=MODIFIER;STRAND=-1;HGVSc=ENSBTAT00000028637.5:c.129+1092G>A	0.03	0.02632	0	0	0	0	0	0.1923	0	T	C	MODIFIER
15_45249343_G/A	15:45249343	A	ENSBTAG00000021483	ENSBTAT00000028637	Transcript	intron_variant	-	-	-	-	-	IMPACT=MODIFIER;STRAND=-1;HGVSc=ENSBTAT00000028637.5:c.129+1037C>T	0.4583	0.4423	0.5625	0.7558	0.4828	0.5	0.3125	0.6724	0.4	A	G	MODIFIER
15_45249484_A/G	15:45249484	G	ENSBTAG00000021483	ENSBTAT00000028637	Transcript	intron_variant	-	-	-	-	-	IMPACT=MODIFIER;STRAND=-1;HGVSc=ENSBTAT00000028637.5:c.129+896T>C	0.5083	0.5417	0.4375	0.2	0.4286	0.6667	0.525	0.2414	0.6364	A	G	MODIFIER
15_45249512_T/C	15:45249512	C	ENSBTAG00000021483	ENSBTAT00000028637	Transcript	intron_variant	-	-	-	-	-	IMPACT=MODIFIER;STRAND=-1;HGVSc=ENSBTAT00000028637.5:c.129+868A>G	0.04	0	0.04688	0	0.05556	0.5	0.22	0	0.04545	C	T	MODIFIER
15_45249601_G/T	15:45249601	T	ENSBTAG00000021483	ENSBTAT00000028637	Transcript	intron_variant	-	-	-	-	-	IMPACT=MODIFIER;STRAND=-1;HGVSc=ENSBTAT00000028637.5:c.129+779C>A	0.4638	0.45	0.5625	0.7955	0.3788	0.3333	0.2903	0.6333	0.3077	T	G	MODIFIER
15_45249650_A/G	15:45249650	G	ENSBTAG00000021483	ENSBTAT00000028637	Transcript	intron_variant	-	-	-	-	-	IMPACT=MODIFIER;STRAND=-1;HGVSc=ENSBTAT00000028637.5:c.129+730T>C	0.4231	0.3214	0.5625	0.7	0.3548	0	0.1346	0.6452	0.2692	G	A	MODIFIER
15_45249671_C/A	15:45249671	A	ENSBTAG00000021483	ENSBTAT00000028637	Transcript	intron_variant	-	-	-	-	-	IMPACT=MODIFIER;STRAND=-1;HGVSc=ENSBTAT00000028637.5:c.129+709G>T	0.4538	0.3966	0.5625	0.775	0.3971	0.5	0.2907	0.6452	0.2857	A	C	MODIFIER
15_45249719_G/T	15:45249719	T	ENSBTAG00000021483	ENSBTAT00000028637	Transcript	intron_variant	-	-	-	-	-	IMPACT=MODIFIER;STRAND=-1;HGVSc=ENSBTAT00000028637.5:c.129+661C>A	0.2736	0.25	0.0625	0.449	0.2931	0	0.096	0.2826	0.1923	T	G	MODIFIER
15_45249721_C/T	15:45249721	T	ENSBTAG00000021483	ENSBTAT00000028637	Transcript	intron_variant	-	-	-	-	-	IMPACT=MODIFIER;STRAND=-1;HGVSc=ENSBTAT00000028637.5:c.129+659G>A	0.4355	0.3966	0.5625	0.7889	0.4242	0.25	0.2992	0.6379	0.3077	T	C	MODIFIER
15_45249726_A/G	15:45249726	G	ENSBTAG00000021483	ENSBTAT00000028637	Transcript	intron_variant	-	-	-	-	-	IMPACT=MODIFIER;STRAND=-1;HGVSc=ENSBTAT00000028637.5:c.129+654T>C	0.3983	0.3036	0.5625	0.7111	0.375	0	0.1483	0.6379	0.2692	G	A	MODIFIER
15_45249759_T/C	15:45249759	C	ENSBTAG00000021483	ENSBTAT00000028637	Transcript	intron_variant	-	-	-	-	-	IMPACT=MODIFIER;STRAND=-1;HGVSc=ENSBTAT00000028637.5:c.129+621A>G	0.4741	0.4038	0.5625	0.7791	0.4821	0.3333	0.3125	0.6429	0.3333	C	T	MODIFIER
15_45249764_T/C	15:45249764	C	ENSBTAG00000021483	ENSBTAT00000028637	Transcript	intron_variant	-	-	-	-	-	IMPACT=MODIFIER;STRAND=-1;HGVSc=ENSBTAT00000028637.5:c.129+616A>G	0.4737	0.4038	0.5625	0.7222	0.4828	0.3333	0.3151	0.6429	0.3636	C	T	MODIFIER
15_45249930_G/A	15:45249930	A	ENSBTAG00000021483	ENSBTAT00000028637	Transcript	intron_variant	-	-	-	-	-	IMPACT=MODIFIER;STRAND=-1;HGVSc=ENSBTAT00000028637.5:c.129+450C>T	0.4754	0.4091	0.5625	0.7447	0.4242	0.5	0.2913	0.6667	0.3077	A	G	MODIFIER
15_45249944_G/A	15:45249944	A	ENSBTAG00000021483	ENSBTAT00000028637	Transcript	intron_variant	-	-	-	-	-	IMPACT=MODIFIER;STRAND=-1;HGVSc=ENSBTAT00000028637.5:c.129+436C>T	0.5154	0.46	0.5625	0.8438	0.5395	0.5	0.2937	0.7679	0.3333	A	G	MODIFIER
15_45250130_T/C	15:45250130	C	ENSBTAG00000021483	ENSBTAT00000028637	Transcript	intron_variant	-	-	-	-	-	IMPACT=MODIFIER;STRAND=-1;HGVSc=ENSBTAT00000028637.5:c.129+250A>G	0.4297	0.3793	0.5625	0.7093	0.3276	0	0.1411	0.6452	0.2692	C	T	MODIFIER
15_45250166_A/G	15:45250166	G	ENSBTAG00000021483	ENSBTAT00000028637	Transcript	intron_variant	-	-	-	-	-	IMPACT=MODIFIER;STRAND=-1;HGVSc=ENSBTAT00000028637.5:c.129+214T>C	0.4841	0.463	0.5625	0.8261	0.5469	0.5	0.2846	0.78	0.2727	G	A	MODIFIER
15_45250319_A/G	15:45250319	G	ENSBTAG00000021483	ENSBTAT00000028637	Transcript	intron_variant	-	-	-	-	-	IMPACT=MODIFIER;STRAND=-1;HGVSc=ENSBTAT00000028637.5:c.129+61T>C	0.4914	0.44	0.5625	0.8295	0.5	0.5	0.292	0.7833	0.2917	G	A	MODIFIER
15_45250526_A/G	15:45250526	G	ENSBTAG00000021483	ENSBTAT00000028637	Transcript	5_prime_UTR_variant	381	-	-	-	-	IMPACT=MODIFIER;STRAND=-1;HGVSc=ENSBTAT00000028637.5:c.-18T>C	0.4914	0.5227	0.4375	0.1829	0.4219	0.5	0.5161	0.2407	0.6154	A	G	MODIFIER
15_45250628_G/A	15:45250628	A	ENSBTAG00000021483	ENSBTAT00000028637	Transcript	5_prime_UTR_variant	279	-	-	-	-	IMPACT=MODIFIER;STRAND=-1;HGVSc=ENSBTAT00000028637.5:c.-120C>T	0.2456	0.14	0.125	0.04688	0.06061	0	0.1042	0.07407	0.3846	A	G	MODIFIER
15_45250716_T/C	15:45250716	C	ENSBTAG00000021483	ENSBTAT00000028637	Transcript	5_prime_UTR_variant	191	-	-	-	-	IMPACT=MODIFIER;STRAND=-1;HGVSc=ENSBTAT00000028637.5:c.-208A>G	0.3455	0.3333	0.0625	0.5	0.3667	0.5	0.2627	0.28	0.2308	C	T	MODIFIER
15_45250717_G/A	15:45250717	A	ENSBTAG00000021483	ENSBTAT00000028637	Transcript	5_prime_UTR_variant	190	-	-	-	-	IMPACT=MODIFIER;STRAND=-1;HGVSc=ENSBTAT00000028637.5:c.-209C>T	0.3393	0.34	0.0625	0.5	0.3667	0.5	0.2627	0.28	0.2143	A	G	MODIFIER
15_45250760_G/C	15:45250760	C	ENSBTAG00000021483	ENSBTAT00000028637	Transcript	5_prime_UTR_variant	147	-	-	-	-	IMPACT=MODIFIER;STRAND=-1;HGVSc=ENSBTAT00000028637.5:c.-252C>G	0.5	0.3929	0.5625	0.7838	0.54	0.5	0.3114	0.64	0.3077	C	G	MODIFIER
15_45250814_A/G	15:45250814	G	ENSBTAG00000021483	ENSBTAT00000028637	Transcript	5_prime_UTR_variant	93	-	-	-	-	IMPACT=MODIFIER;STRAND=-1;HGVSc=ENSBTAT00000028637.5:c.-306T>C	0.5089	0.42	0.5625	0.7703	0.5714	0.5	0.3142	0.7593	0.3636	G	A	MODIFIER
15_45250843_A/C	15:45250843	C	ENSBTAG00000021483	ENSBTAT00000028637	Transcript	5_prime_UTR_variant	64	-	-	-	-	IMPACT=MODIFIER;STRAND=-1;HGVSc=ENSBTAT00000028637.5:c.-335T>G	0.2315	0.1111	0.5	0.3947	0.24	0	0.05357	0.5417	0.1	C	A	MODIFIER
15_45251139_G/A	15:45251139	A	ENSBTAG00000021483	ENSBTAT00000028637	Transcript	upstream_gene_variant	-	-	-	-	-	IMPACT=MODIFIER;DISTANCE=233;STRAND=-1	0.102	0	0.04688	0.0625	0	0	0	0.09615	0.07692	A	G	MODIFIER
15_45251203_C/T	15:45251203	T	ENSBTAG00000021483	ENSBTAT00000028637	Transcript	upstream_gene_variant	-	-	-	-	-	IMPACT=MODIFIER;DISTANCE=297;STRAND=-1	0.4508	0.3448	0.5625	0.734	0.3793	0	0.1581	0.6607	0.2727	T	C	MODIFIER
15_45251204_A/G	15:45251204	G	ENSBTAG00000021483	ENSBTAT00000028637	Transcript	upstream_gene_variant	-	-	-	-	-	IMPACT=MODIFIER;DISTANCE=298;STRAND=-1	0.4508	0.3448	0.5625	0.837	0.3833	0	0.1581	0.6786	0.2727	G	A	MODIFIER
15_45251298_C/T	15:45251298	T	ENSBTAG00000021483	ENSBTAT00000028637	Transcript	upstream_gene_variant	-	-	-	-	-	IMPACT=MODIFIER;DISTANCE=392;STRAND=-1	NA	NA	NA	NA	NA	NA	NA	NA	NA	NA	NA	MODIFIER
15_45251309_T/C	15:45251309	C	ENSBTAG00000021483	ENSBTAT00000028637	Transcript	upstream_gene_variant	-	-	-	-	-	IMPACT=MODIFIER;DISTANCE=403;STRAND=-1	0.5	0.5	0.4375	0.163	0.4324	0.5	0.5465	0.2115	0.6538	T	C	MODIFIER
15_45251368_A/G	15:45251368	G	ENSBTAG00000021483	ENSBTAT00000028637	Transcript	upstream_gene_variant	-	-	-	-	-	IMPACT=MODIFIER;DISTANCE=462;STRAND=-1	0.1949	0.08333	0.5	0.3542	0.1061	0	0.05462	0.5167	0.08333	G	A	MODIFIER
15_45251512_G/T	15:45251512	T	ENSBTAG00000021483	ENSBTAT00000028637	Transcript	upstream_gene_variant	-	-	-	-	-	IMPACT=MODIFIER;DISTANCE=606;STRAND=-1	0.418	0.3269	0.5625	0.6444	0.4531	0	0.1434	0.6786	0.3182	T	G	MODIFIER
15_45251625_C/T	15:45251625	T	ENSBTAG00000021483	ENSBTAT00000028637	Transcript	upstream_gene_variant	-	-	-	-	-	IMPACT=MODIFIER;DISTANCE=719;STRAND=-1	0.4576	0.4074	0.5625	0.7308	0.4697	0	0.1375	0.6724	0.2692	T	C	MODIFIER
15_45251654_A/G	15:45251654	G	ENSBTAG00000021483	ENSBTAT00000028637	Transcript	upstream_gene_variant	-	-	-	-	-	IMPACT=MODIFIER;DISTANCE=748;STRAND=-1	0.4273	0.3333	0.5625	0.8372	0.4324	0	0.1389	0.6786	0.2692	G	A	MODIFIER
15_45251680_C/T	15:45251680	T	ENSBTAG00000021483	ENSBTAT00000028637	Transcript	upstream_gene_variant	-	-	-	-	-	IMPACT=MODIFIER;DISTANCE=774;STRAND=-1	0.04808	0	0.04688	0.01282	0.1	0.5	0.2846	0.01724	0.03846	C	T	MODIFIER
15_45251762_A/C	15:45251762	C	ENSBTAG00000021483	ENSBTAT00000028637	Transcript	upstream_gene_variant	-	-	-	-	-	IMPACT=MODIFIER;DISTANCE=856;STRAND=-1	NA	NA	NA	NA	NA	NA	NA	NA	NA	NA	NA	MODIFIER
15_45251782_G/A	15:45251782	A	ENSBTAG00000021483	ENSBTAT00000028637	Transcript	upstream_gene_variant	-	-	-	-	-	IMPACT=MODIFIER;DISTANCE=876;STRAND=-1	0.4138	0.3269	0.5625	0.7375	0.4355	0	0.1357	0.6786	0.2692	A	G	MODIFIER
15_45251856_G/A	15:45251856	A	ENSBTAG00000021483	ENSBTAT00000028637	Transcript	upstream_gene_variant	-	-	-	-	-	IMPACT=MODIFIER;DISTANCE=950;STRAND=-1	0.1949	0.08333	0.5	0.3409	0.08824	0	0.05159	0.5	0.08333	A	G	MODIFIER
15_45251913_G/A	15:45251913	A	ENSBTAG00000021483	ENSBTAT00000028637	Transcript	upstream_gene_variant	-	-	-	-	-	IMPACT=MODIFIER;DISTANCE=1007;STRAND=-1	0.1786	0.09524	0.5	0.3488	0.1029	0	0.05285	0.5208	0.08333	A	G	MODIFIER
15_45252209_G/A	15:45252209	A	ENSBTAG00000021483	ENSBTAT00000028637	Transcript	upstream_gene_variant	-	-	-	-	-	IMPACT=MODIFIER;DISTANCE=1303;STRAND=-1	NA	NA	NA	NA	NA	NA	NA	NA	NA	NA	NA	MODIFIER
15_45252302_G/A	15:45252302	A	ENSBTAG00000021483	ENSBTAT00000028637	Transcript	upstream_gene_variant	-	-	-	-	-	IMPACT=MODIFIER;DISTANCE=1396;STRAND=-1	0.2885	0.25	0.0625	0.4796	0.2586	0	0.09917	0.2742	0.1923	A	G	MODIFIER
15_45252316_C/T	15:45252316	T	ENSBTAG00000021483	ENSBTAT00000028637	Transcript	upstream_gene_variant	-	-	-	-	-	IMPACT=MODIFIER;DISTANCE=1410;STRAND=-1	0.1818	0.119	0.5	0.375	0.26	0	0.05372	0.5	0.09091	T	C	MODIFIER
15_45252361_T/A	15:45252361	A	ENSBTAG00000021483	ENSBTAT00000028637	Transcript	upstream_gene_variant	-	-	-	-	-	IMPACT=MODIFIER;DISTANCE=1455;STRAND=-1	0.2054	0.1053	0.5	0.36	0.1154	0	0.05417	0.4643	0.08333	A	T	MODIFIER
15_45252853_C/T	15:45252853	T	ENSBTAG00000021483	ENSBTAT00000028637	Transcript	upstream_gene_variant	-	-	-	-	-	IMPACT=MODIFIER;DISTANCE=1947;STRAND=-1	0.1196	0.02778	0.2188	0.07576	0.05556	0	0.03913	0.04	0	T	C	MODIFIER
15_45252878_A/G	15:45252878	G	ENSBTAG00000021483	ENSBTAT00000028637	Transcript	upstream_gene_variant	-	-	-	-	-	IMPACT=MODIFIER;DISTANCE=1972;STRAND=-1	0.2105	0.16	0.125	0.09259	0.1667	0	0.1762	0.1042	0.4167	G	A	MODIFIER
15_45253584_C/T	15:45253584	T	ENSBTAG00000021483	ENSBTAT00000028637	Transcript	upstream_gene_variant	-	-	-	-	-	IMPACT=MODIFIER;DISTANCE=2678;STRAND=-1	0.2885	0.2692	0.0625	0.44	0.2222	0	0.0913	0.2742	0.2083	T	C	MODIFIER
15_45253639_C/T	15:45253639	T	ENSBTAG00000021483	ENSBTAT00000028637	Transcript	upstream_gene_variant	-	-	-	-	-	IMPACT=MODIFIER;DISTANCE=2733;STRAND=-1	NA	NA	NA	NA	NA	NA	NA	NA	NA	NA	NA	MODIFIER
15_45253688_C/T	15:45253688	T	ENSBTAG00000021483	ENSBTAT00000028637	Transcript	upstream_gene_variant	-	-	-	-	-	IMPACT=MODIFIER;DISTANCE=2782;STRAND=-1	0.2593	0.119	0.0625	0.4405	0.2143	0	0.06148	0.2115	0.1923	T	C	MODIFIER
15_45254087_T/C	15:45254087	C	ENSBTAG00000021483	ENSBTAT00000028637	Transcript	upstream_gene_variant	-	-	-	-	-	IMPACT=MODIFIER;DISTANCE=3181;STRAND=-1	0.2049	0.09091	0.5161	0.4125	0.09615	0	0.05462	0.4483	0.1429	C	T	MODIFIER
15_45254195_G/A	15:45254195	A	ENSBTAG00000021483	ENSBTAT00000028637	Transcript	upstream_gene_variant	-	-	-	-	-	IMPACT=MODIFIER;DISTANCE=3289;STRAND=-1	0.2946	0.2593	0.0625	0.4186	0.3148	0	0.09524	0.28	0.2083	A	G	MODIFIER
15_45254333_T/A	15:45254333	A	ENSBTAG00000021483	ENSBTAT00000028637	Transcript	upstream_gene_variant	-	-	-	-	-	IMPACT=MODIFIER;DISTANCE=3427;STRAND=-1	0.2131	0.1429	0.125	0.04688	0.1667	0	0.1769	0.09615	0.3636	A	T	MODIFIER
15_45254463_A/G	15:45254463	G	ENSBTAG00000021483	ENSBTAT00000028637	Transcript	upstream_gene_variant	-	-	-	-	-	IMPACT=MODIFIER;DISTANCE=3557;STRAND=-1	0.1	0	0.04688	0	0	0	0	0.07407	0.1	G	A	MODIFIER
15_45254616_C/T	15:45254616	T	ENSBTAG00000021483	ENSBTAT00000028637	Transcript	upstream_gene_variant	-	-	-	-	-	IMPACT=MODIFIER;DISTANCE=3710;STRAND=-1	0.02885	0	0	0.1429	0	0	0	0.05556	0	T	C	MODIFIER
15_45255261_C/A	15:45255261	A	ENSBTAG00000021483	ENSBTAT00000028637	Transcript	upstream_gene_variant	-	-	-	-	-	IMPACT=MODIFIER;DISTANCE=4355;STRAND=-1	0.2131	0.08333	0.5	0.3333	0.2167	0	0.04878	0.537	0.07692	A	C	MODIFIER
15_45255375_A/G	15:45255375	G	ENSBTAG00000021483	ENSBTAT00000028637	Transcript	upstream_gene_variant	-	-	-	-	-	IMPACT=MODIFIER;DISTANCE=4469;STRAND=-1	0.4746	0.3667	0.5625	0.7857	0.5152	0.5	0.1532	0.6667	0.25	G	A	MODIFIER
15_45255568_C/T	15:45255568	T	ENSBTAG00000021483	ENSBTAT00000028637	Transcript	upstream_gene_variant	-	-	-	-	-	IMPACT=MODIFIER;DISTANCE=4662;STRAND=-1	0.2288	0.08333	0.5	0.3553	0.2321	0	0.05217	0.5161	0.08333	T	C	MODIFIER
15_45256198_G/A	15:45256198	A	-	-	-	intergenic_variant	-	-	-	-	-	IMPACT=MODIFIER	0.2083	0.08696	0.5	0.33	0.1757	0	0.04651	0.5345	0.09091	A	G	MODIFIER
15_45256604_C/G	15:45256604	G	-	-	-	intergenic_variant	-	-	-	-	-	IMPACT=MODIFIER	0.1984	0.09524	0.5	0.3488	0.1714	0	0.04887	0.5333	0.05556	G	C	MODIFIER
15_45256959_G/A	15:45256959	A	-	-	-	intergenic_variant	-	-	-	-	-	IMPACT=MODIFIER	0.2787	0.2593	0.0625	0.4565	0.3065	0	0.1008	0.2632	0.2	A	G	MODIFIER
15_45256980_A/T	15:45256980	T	-	-	-	intergenic_variant	-	-	-	-	-	IMPACT=MODIFIER	0.1791	0.07143	0.5	0.3902	0.2167	0	0.05039	0.5385	0.09091	T	A	MODIFIER
15_45257763_C/T	15:45257763	T	-	-	-	intergenic_variant	-	-	-	-	-	IMPACT=MODIFIER	0.2	0.1	0.5	0.3298	0.1857	0	0.05	0.52	0.08333	T	C	MODIFIER
15_45258103_C/T	15:45258103	T	-	-	-	intergenic_variant	-	-	-	-	-	IMPACT=MODIFIER	NA	NA	NA	NA	NA	NA	NA	NA	NA	NA	NA	MODIFIER
15_45258216_T/C	15:45258216	C	-	-	-	intergenic_variant	-	-	-	-	-	IMPACT=MODIFIER	0.2456	0.119	0.0625	0.4268	0.2297	0.25	0.1269	0.2115	0.1429	T	C	MODIFIER
15_45258664_G/A	15:45258664	A	-	-	-	intergenic_variant	-	-	-	-	-	IMPACT=MODIFIER	0.05208	0	0.03125	0	0	0	0	0	0	A	G	MODIFIER
15_45258736_A/T	15:45258736	T	-	-	-	intergenic_variant	-	-	-	-	-	IMPACT=MODIFIER	0.2745	0.1	0.0625	0.4286	0.07692	0	0	0.1957	0.04167	T	A	MODIFIER
15_45258894_T/C	15:45258894	C	-	-	-	intergenic_variant	-	-	-	-	-	IMPACT=MODIFIER	0.1949	0.07143	0.5	0.3298	0.1912	0	0.052	0.5385	0.07692	C	T	MODIFIER
15_45259221_A/G	15:45259221	G	-	-	-	intergenic_variant	-	-	-	-	-	IMPACT=MODIFIER	0.1087	0	0.04688	0	0	0	0	0.1087	0.04545	G	A	MODIFIER
15_45259461_G/T	15:45259461	T	-	-	-	intergenic_variant	-	-	-	-	-	IMPACT=MODIFIER	NA	NA	NA	NA	NA	NA	NA	NA	NA	NA	NA	MODIFIER
15_45260078_A/C	15:45260078	C	-	-	-	intergenic_variant	-	-	-	-	-	IMPACT=MODIFIER	0.2857	0.2759	0.0625	0.4255	0.2759	0	0.1	0.2963	0.1923	C	A	MODIFIER
15_45260308_G/A	15:45260308	A	-	-	-	intergenic_variant	-	-	-	-	-	IMPACT=MODIFIER	0.2059	0.1579	0.125	0.05769	0.1087	0	0.1068	0.1304	0.3636	A	G	MODIFIER
15_45260461_G/A	15:45260461	A	-	-	-	intergenic_variant	-	-	-	-	-	IMPACT=MODIFIER	0.1909	0.1053	0.5	0.378	0.1591	0	0.0531	0.4808	0.1667	A	G	MODIFIER
15_45260504_C/T	15:45260504	T	-	-	-	intergenic_variant	-	-	-	-	-	IMPACT=MODIFIER	0.03261	0	0	0	0	0	0	0.05556	0	T	C	MODIFIER
15_45260844_C/T	15:45260844	T	-	-	-	intergenic_variant	-	-	-	-	-	IMPACT=MODIFIER	0.03488	0	0	0	0	0	0	0.05357	0	T	C	MODIFIER
15_45261305_T/C	15:45261305	C	-	-	-	intergenic_variant	-	-	-	-	-	IMPACT=MODIFIER	0.4609	0.3571	0.5625	0.75	0.4571	0.5	0.1529	0.7419	0.25	C	T	MODIFIER
15_45261464_A/T	15:45261464	T	-	-	-	intergenic_variant	-	-	-	-	-	IMPACT=MODIFIER	NA	NA	NA	NA	NA	NA	NA	NA	NA	NA	NA	MODIFIER
15_45261531_A/T	15:45261531	T	-	-	-	intergenic_variant	-	-	-	-	-	IMPACT=MODIFIER	0.2755	0.07407	0.0625	0.3452	0.2115	0	0.05556	0.2292	0.1538	T	A	MODIFIER
15_45261775_C/A	15:45261775	A	-	-	-	intergenic_variant	-	-	-	-	-	IMPACT=MODIFIER	0.1667	0.08696	0.5	0.4024	0.1154	0	0.04839	0.4615	0.1	A	C	MODIFIER
15_45261981_A/G	15:45261981	G	-	-	-	intergenic_variant	-	-	-	-	-	IMPACT=MODIFIER	0.1574	0.02632	0.2188	0.05263	0.03448	0	0	0.02	0	G	A	MODIFIER
15_45262251_G/C	15:45262251	C	-	-	-	intergenic_variant	-	-	-	-	-	IMPACT=MODIFIER	0.1091	0	0.04688	0	0.07692	0	0.06977	0.06452	0.1	C	G	MODIFIER
15_45262847_A/G	15:45262847	G	-	-	-	intergenic_variant	-	-	-	-	-	IMPACT=MODIFIER	0.05556	0	0.1154	0.01852	0.1296	0.5	0.3	0.02174	0.04167	G	A	MODIFIER
15_45262938_C/T	15:45262938	T	-	-	-	intergenic_variant	-	-	-	-	-	IMPACT=MODIFIER	0.18	0.1176	0.5	0.3723	0.09091	0	0.05285	0.4792	0.07692	T	C	MODIFIER
15_45263038_T/G	15:45263038	G	-	-	-	intergenic_variant	-	-	-	-	-	IMPACT=MODIFIER	0.1983	0.06522	0.5	0.3587	0.1167	0	0.04878	0.5	0.04545	G	T	MODIFIER
15_45263042_G/A	15:45263042	A	-	-	-	intergenic_variant	-	-	-	-	-	IMPACT=MODIFIER	0.2222	0.375	0.09375	0.1364	0.375	0.5	0.5984	0.09259	0.3333	G	A	MODIFIER
15_45263083_T/C	15:45263083	C	-	-	-	intergenic_variant	-	-	-	-	-	IMPACT=MODIFIER	0.193	0.06818	0.2188	0.07143	0.06452	0.5	0	0.04	0.03846	C	T	MODIFIER
15_45263269_A/G	15:45263269	G	-	-	-	intergenic_variant	-	-	-	-	-	IMPACT=MODIFIER	0.09184	0	0.04839	0	0	0	0	0.06667	0.07692	G	A	MODIFIER
15_45263415_G/C	15:45263415	C	-	-	-	intergenic_variant	-	-	-	-	-	IMPACT=MODIFIER	0.1909	0.075	0.2188	0.05714	0.0625	0.1667	0	0.04167	0.05556	C	G	MODIFIER
15_45263854_T/A	15:45263854	A	-	-	-	intergenic_variant	-	-	-	-	-	IMPACT=MODIFIER	0.2019	0.07895	0.2258	0.07576	0.08333	0.1667	0	0.01852	0.04545	A	T	MODIFIER
15_45263901_G/C	15:45263901	C	-	-	-	intergenic_variant	-	-	-	-	-	IMPACT=MODIFIER	0.2589	0.2885	0.125	0.08	0.1481	0	0.1382	0.1923	0.4545	C	G	MODIFIER
15_45263935_T/C	15:45263935	C	-	-	-	intergenic_variant	-	-	-	-	-	IMPACT=MODIFIER	0.1638	0.07143	0.2188	0.1935	0.07143	0.1667	0	0.04	0.05	C	T	MODIFIER
15_45264351_C/G	15:45264351	G	-	-	-	intergenic_variant	-	-	-	-	-	IMPACT=MODIFIER	0.2231	0.5385	0.09375	0.1395	0.425	0.5	0.5885	0.08065	0.3333	C	G	MODIFIER
15_45264685_C/T	15:45264685	T	-	-	-	intergenic_variant	-	-	-	-	-	IMPACT=MODIFIER	0.1429	0.28	0.04688	0.125	0.3108	0.6667	0.529	0.01786	0.3333	C	T	MODIFIER
15_45264987_A/G	15:45264987	G	-	-	-	intergenic_variant	-	-	-	-	-	IMPACT=MODIFIER	0.2222	0.4643	0.09375	0.1486	0.3714	0.5	0.7461	0.09259	0.3077	A	G	MODIFIER
15_45265168_T/C	15:45265168	C	-	-	-	intergenic_variant	-	-	-	-	-	IMPACT=MODIFIER	0.1983	0.125	0.5	0.4375	0.28	0	0.04839	0.5833	0.07143	C	T	MODIFIER
15_45265224_G/A	15:45265224	A	-	-	-	intergenic_variant	-	-	-	-	-	IMPACT=MODIFIER	0.09783	0	0.04688	0	0	0	0.004237	0.07692	0.07692	A	G	MODIFIER
15_45265308_G/C	15:45265308	C	-	-	-	intergenic_variant	-	-	-	-	-	IMPACT=MODIFIER	0.1837	0.07895	0.2333	0.06579	0.04348	0.25	0	0.05	0.04545	C	G	MODIFIER
15_45265530_G/A	15:45265530	A	-	-	-	intergenic_variant	-	-	-	-	-	IMPACT=MODIFIER	0.1887	0.1	0.5	0.3061	0.1458	0	0.05702	0.4783	0.08333	A	G	MODIFIER
15_45265590_C/A	15:45265590	A	-	-	-	intergenic_variant	-	-	-	-	-	IMPACT=MODIFIER	0.1842	0.1	0.5	0.3286	0.1296	0	0.05702	0.5	0.09091	A	C	MODIFIER
15_45265777_G/A	15:45265777	A	-	-	-	intergenic_variant	-	-	-	-	-	IMPACT=MODIFIER	0.2281	0.2885	0.125	0.05952	0.1429	0	0.1281	0.1786	0.3571	A	G	MODIFIER
15_45265823_C/T	15:45265823	T	-	-	-	intergenic_variant	-	-	-	-	-	IMPACT=MODIFIER	0.1852	0.07895	0.2188	0.0625	0.06452	0.1667	0	0.01786	0.05	T	C	MODIFIER
15_45266007_C/A	15:45266007	A	-	-	-	intergenic_variant	-	-	-	-	-	IMPACT=MODIFIER	0.5385	0.3448	0.1875	0.44	0.4333	0.5	0.375	0.3462	0.6071	A	C	MODIFIER
15_45266012_T/C	15:45266012	C	-	-	-	intergenic_variant	-	-	-	-	-	IMPACT=MODIFIER	0.1078	0.02174	0.2188	0.03947	0.03448	0	0.004202	0.03846	0	C	T	MODIFIER
15_45266193_G/A	15:45266193	A	-	-	-	intergenic_variant	-	-	-	-	-	IMPACT=MODIFIER	0.1064	0	0.04688	0	0	0	0	0.06	0.07143	A	G	MODIFIER
15_45266308_G/A	15:45266308	A	-	-	-	intergenic_variant	-	-	-	-	-	IMPACT=MODIFIER	NA	NA	NA	NA	NA	NA	NA	NA	NA	NA	NA	MODIFIER
15_45266335_G/T	15:45266335	T	-	-	-	intergenic_variant	-	-	-	-	-	IMPACT=MODIFIER	NA	NA	NA	NA	NA	NA	NA	NA	NA	NA	NA	MODIFIER
15_45266866_C/T	15:45266866	T	-	-	-	intergenic_variant	-	-	-	-	-	IMPACT=MODIFIER	0.1818	0.08824	0.2188	0.08065	0.05	0	0	0.03571	0.04167	T	C	MODIFIER
15_45268291_A/C	15:45268291	C	-	-	-	intergenic_variant	-	-	-	-	-	IMPACT=MODIFIER	0.1346	0.07143	0.2188	0.06944	0.0625	0.1667	0	0.04348	0.04545	C	A	MODIFIER
15_45268402_A/G	15:45268402	G	-	-	-	intergenic_variant	-	-	-	-	-	IMPACT=MODIFIER	0.1531	0.3684	0.04688	0.1029	0.3143	0.5	0.3361	0.01923	0.2273	G	A	MODIFIER
15_45268596_G/C	15:45268596	C	-	-	-	intergenic_variant	-	-	-	-	-	IMPACT=MODIFIER	0.2258	0.2609	0.125	0.08333	0.1486	0	0.1694	0.1429	0.3571	G	C	MODIFIER
15_45268804_A/C	15:45268804	C	-	-	-	intergenic_variant	-	-	-	-	-	IMPACT=MODIFIER	0.1078	0.02632	0.2188	0.06061	0.0625	0	0	0.01923	0	C	A	MODIFIER
15_45268845_C/T	15:45268845	T	-	-	-	intergenic_variant	-	-	-	-	-	IMPACT=MODIFIER	NA	NA	NA	NA	NA	NA	NA	NA	NA	NA	NA	MODIFIER
15_45268987_T/C	15:45268987	C	-	-	-	intergenic_variant	-	-	-	-	-	IMPACT=MODIFIER	0.2182	0.1053	0.5	0.3718	0.1346	0	0.05556	0.5192	0.1	C	T	MODIFIER
15_45269909_C/T	15:45269909	T	-	-	-	intergenic_variant	-	-	-	-	-	IMPACT=MODIFIER	0.5379	0.42	0.1875	0.4268	0.3889	0.1667	0.207	0.3846	0.6	T	C	MODIFIER
15_45270583_T/C	15:45270583	C	-	-	-	intergenic_variant	-	-	-	-	-	IMPACT=MODIFIER	0	0	0.1719	0	0	0	0	0	0	C	T	MODIFIER
15_45270756_G/A	15:45270756	A	ENSBTAG00000032079	ENSBTAT00000045504	Transcript	downstream_gene_variant	-	-	-	-	-	IMPACT=MODIFIER;DISTANCE=4927;STRAND=-1	0.175	0.07143	0.2188	0.09091	0.0625	0.5	0	0.02381	0.05	A	G	MODIFIER
15_45271080_T/C	15:45271080	C	ENSBTAG00000032079	ENSBTAT00000045504	Transcript	downstream_gene_variant	-	-	-	-	-	IMPACT=MODIFIER;DISTANCE=4603;STRAND=-1	0.1574	0.06522	0.2188	0.08824	0.06667	0	0	0.02	0.03846	C	T	MODIFIER
15_45271283_A/T	15:45271283	T	ENSBTAG00000032079	ENSBTAT00000045504	Transcript	downstream_gene_variant	-	-	-	-	-	IMPACT=MODIFIER;DISTANCE=4400;STRAND=-1	0.2155	0.5192	0.09375	0.1667	0.4429	0.5	0.5853	0.1667	0.3571	A	T	MODIFIER
15_45271660_G/A	15:45271660	A	ENSBTAG00000032079	ENSBTAT00000045504	Transcript	downstream_gene_variant	-	-	-	-	-	IMPACT=MODIFIER;DISTANCE=4023;STRAND=-1	0.02778	0	0	0	0.08621	0	0	0.05357	0	A	G	MODIFIER
15_45271672_A/C	15:45271672	C	ENSBTAG00000032079	ENSBTAT00000045504	Transcript	downstream_gene_variant	-	-	-	-	-	IMPACT=MODIFIER;DISTANCE=4011;STRAND=-1	0.114	0.025	0.2188	0.0625	0.03125	0	0	0.01786	0	C	A	MODIFIER
15_45271693_A/T	15:45271693	T	ENSBTAG00000032079	ENSBTAT00000045504	Transcript	downstream_gene_variant	-	-	-	-	-	IMPACT=MODIFIER;DISTANCE=3990;STRAND=-1	0.1754	0.08824	0.2188	0.08824	0.04286	0.5	0	0.03571	0.04167	T	A	MODIFIER
15_45272177_T/C	15:45272177	C	ENSBTAG00000032079	ENSBTAT00000045504	Transcript	downstream_gene_variant	-	-	-	-	-	IMPACT=MODIFIER;DISTANCE=3506;STRAND=-1	0.04762	0	0.04688	0.02857	0.2037	0.5	0.3308	0.01667	0.03571	T	C	MODIFIER
15_45272268_T/C	15:45272268	C	ENSBTAG00000032079	ENSBTAT00000045504	Transcript	downstream_gene_variant	-	-	-	-	-	IMPACT=MODIFIER;DISTANCE=3415;STRAND=-1	0.02885	0	0	0	0.1087	0	0	0.03846	0	C	T	MODIFIER
15_45272304_C/T	15:45272304	T	ENSBTAG00000032079	ENSBTAT00000045504	Transcript	downstream_gene_variant	-	-	-	-	-	IMPACT=MODIFIER;DISTANCE=3379;STRAND=-1	0.1557	0.07143	0.2188	0.075	0.07143	0.25	0	0.02174	0.04167	T	C	MODIFIER
15_45272555_C/A	15:45272555	A	ENSBTAG00000032079	ENSBTAT00000045504	Transcript	downstream_gene_variant	-	-	-	-	-	IMPACT=MODIFIER;DISTANCE=3128;STRAND=-1	0.1949	0.1087	0.5	0.3182	0.1167	0	0.05328	0.5385	0	A	C	MODIFIER
15_45272592_C/T	15:45272592	T	ENSBTAG00000032079	ENSBTAT00000045504	Transcript	downstream_gene_variant	-	-	-	-	-	IMPACT=MODIFIER;DISTANCE=3091;STRAND=-1	0.2459	0.28	0.125	0.08333	0.15	0	0.1352	0.1739	0.3077	T	C	MODIFIER
15_45272703_C/A	15:45272703	A	ENSBTAG00000032079	ENSBTAT00000045504	Transcript	downstream_gene_variant	-	-	-	-	-	IMPACT=MODIFIER;DISTANCE=2980;STRAND=-1	0.1786	0.0625	0.2188	0.08065	0.04545	0.25	0	0.01852	0.03846	A	C	MODIFIER
15_45272945_C/T	15:45272945	T	ENSBTAG00000032079	ENSBTAT00000045504	Transcript	downstream_gene_variant	-	-	-	-	-	IMPACT=MODIFIER;DISTANCE=2738;STRAND=-1	0.02941	0	0	0	0.08621	0	0	0.05769	0	T	C	MODIFIER
15_45272954_A/G	15:45272954	G	ENSBTAG00000032079	ENSBTAT00000045504	Transcript	downstream_gene_variant	-	-	-	-	-	IMPACT=MODIFIER;DISTANCE=2729;STRAND=-1	0.1696	0.05556	0.2188	0.07143	0.0625	0.1667	0	0.03846	0.04167	G	A	MODIFIER
15_45273081_T/C	15:45273081	C	ENSBTAG00000032079	ENSBTAT00000045504	Transcript	downstream_gene_variant	-	-	-	-	-	IMPACT=MODIFIER;DISTANCE=2602;STRAND=-1	0.3125	0.125	0.0625	0.4889	0.25	0.5	0.07422	0.18	0.2083	C	T	MODIFIER
15_45273121_G/A	15:45273121	A	ENSBTAG00000032079	ENSBTAT00000045504	Transcript	downstream_gene_variant	-	-	-	-	-	IMPACT=MODIFIER;DISTANCE=2562;STRAND=-1	0.2273	0.2931	0.125	0.07317	0.1167	0	0.1298	0.1667	0.375	A	G	MODIFIER
15_45273179_G/A	15:45273179	A	ENSBTAG00000032079	ENSBTAT00000045504	Transcript	downstream_gene_variant	-	-	-	-	-	IMPACT=MODIFIER;DISTANCE=2504;STRAND=-1	0.3269	0.1053	0.0625	0.4512	0.2344	0.25	0.07025	0.1739	0.2273	A	G	MODIFIER
15_45273300_C/A	15:45273300	A	ENSBTAG00000032079	ENSBTAT00000045504	Transcript	downstream_gene_variant	-	-	-	-	-	IMPACT=MODIFIER;DISTANCE=2383;STRAND=-1	0.1983	0.09524	0.5	0.2791	0.1	0	0.05556	0.5357	0	A	C	MODIFIER
15_45273553_G/A	15:45273553	A	ENSBTAG00000032079	ENSBTAT00000045504	Transcript	downstream_gene_variant	-	-	-	-	-	IMPACT=MODIFIER;DISTANCE=2130;STRAND=-1	0.1852	0.07143	0.2188	0.075	0.06897	0.25	0	0.02083	0.04545	A	G	MODIFIER
15_45274026_C/T	15:45274026	T	ENSBTAG00000032079	ENSBTAT00000045504	Transcript	downstream_gene_variant	-	-	-	-	-	IMPACT=MODIFIER;DISTANCE=1657;STRAND=-1	0.3145	0.7593	0.125	0.1628	0.6167	0.5	0.716	0.3333	0.6429	C	T	MODIFIER
15_45274051_G/A	15:45274051	A	ENSBTAG00000032079	ENSBTAT00000045504	Transcript	downstream_gene_variant	-	-	-	-	-	IMPACT=MODIFIER;DISTANCE=1632;STRAND=-1	0.3279	0.7679	0.125	0.1786	0.5303	0.5	0.7107	0.2115	0.6429	G	A	MODIFIER
15_45274057_T/C	15:45274057	C	ENSBTAG00000032079	ENSBTAT00000045504	Transcript	downstream_gene_variant	-	-	-	-	-	IMPACT=MODIFIER;DISTANCE=1626;STRAND=-1	0.3279	0.75	0.125	0.2083	0.5152	0.6667	0.7154	0.25	0.6429	T	C	MODIFIER
15_45274123_G/A	15:45274123	A	ENSBTAG00000032079	ENSBTAT00000045504	Transcript	downstream_gene_variant	-	-	-	-	-	IMPACT=MODIFIER;DISTANCE=1560;STRAND=-1	0.4138	0.08	0.1562	0.439	0.4286	0.25	0.2458	0.35	0.2308	A	G	MODIFIER
15_45274131_A/G	15:45274131	G	ENSBTAG00000032079	ENSBTAT00000045504	Transcript	downstream_gene_variant	-	-	-	-	-	IMPACT=MODIFIER;DISTANCE=1552;STRAND=-1	0.2	0.1042	0.5	0.3214	0.1	0	0.05417	0.4839	0	G	A	MODIFIER
15_45274170_G/T	15:45274170	T	ENSBTAG00000032079	ENSBTAT00000045504	Transcript	downstream_gene_variant	-	-	-	-	-	IMPACT=MODIFIER;DISTANCE=1513;STRAND=-1	0.35	0.78	0.125	0.2021	0.4677	0.5	0.7137	0.1923	0.6154	G	T	MODIFIER
15_45274324_C/T	15:45274324	T	ENSBTAG00000032079	ENSBTAT00000045504	Transcript	downstream_gene_variant	-	-	-	-	-	IMPACT=MODIFIER;DISTANCE=1359;STRAND=-1	0.3051	0.1111	0.0625	0.4048	0.3158	0.25	0.06977	0.3333	0.1538	T	C	MODIFIER
15_45274327_T/C	15:45274327	C	ENSBTAG00000032079	ENSBTAT00000045504	Transcript	downstream_gene_variant	-	-	-	-	-	IMPACT=MODIFIER;DISTANCE=1356;STRAND=-1	0.3438	0.7679	0.125	0.3222	0.5	0.5	0.7192	0.1897	0.6538	T	C	MODIFIER
15_45274346_G/A	15:45274346	A	ENSBTAG00000032079	ENSBTAT00000045504	Transcript	downstream_gene_variant	-	-	-	-	-	IMPACT=MODIFIER;DISTANCE=1337;STRAND=-1	0.3333	0.5926	0.125	0.1974	0.4744	0.5	0.712	0.1786	0.7083	G	A	MODIFIER
15_45274359_G/C	15:45274359	C	ENSBTAG00000032079	ENSBTAT00000045504	Transcript	downstream_gene_variant	-	-	-	-	-	IMPACT=MODIFIER;DISTANCE=1324;STRAND=-1	0.09804	0	0.04688	0	0	0	0	0.07407	0.08333	C	G	MODIFIER
15_45274424_C/G	15:45274424	G	ENSBTAG00000032079	ENSBTAT00000045504	Transcript	downstream_gene_variant	-	-	-	-	-	IMPACT=MODIFIER;DISTANCE=1259;STRAND=-1	0.3644	0.7308	0.125	0.2717	0.4697	0.6667	0.7143	0.2037	0.7083	C	G	MODIFIER
15_45274432_T/C	15:45274432	C	ENSBTAG00000032079	ENSBTAT00000045504	Transcript	downstream_gene_variant	-	-	-	-	-	IMPACT=MODIFIER;DISTANCE=1251;STRAND=-1	0.3559	0.7407	0.125	0.2841	0.4853	0.6667	0.7165	0.2115	0.6818	T	C	MODIFIER
15_45274554_A/T	15:45274554	T	ENSBTAG00000032079	ENSBTAT00000045504	Transcript	downstream_gene_variant	-	-	-	-	-	IMPACT=MODIFIER;DISTANCE=1129;STRAND=-1	0.1842	0.09524	0.5	0.3372	0.1061	0	0.05285	0.5172	0	T	A	MODIFIER
15_45274594_C/T	15:45274594	T	ENSBTAG00000032079	ENSBTAT00000045504	Transcript	downstream_gene_variant	-	-	-	-	-	IMPACT=MODIFIER;DISTANCE=1089;STRAND=-1	0.07547	0	0.03125	0	0	0	0	0	0	T	C	MODIFIER
15_45274629_T/C	15:45274629	C	ENSBTAG00000032079	ENSBTAT00000045504	Transcript	downstream_gene_variant	-	-	-	-	-	IMPACT=MODIFIER;DISTANCE=1054;STRAND=-1	0.2119	0.1042	0.5	0.3514	0.14	0	0.05328	0.4839	0	C	T	MODIFIER
15_45274913_T/A	15:45274913	A	ENSBTAG00000032079	ENSBTAT00000045504	Transcript	downstream_gene_variant	-	-	-	-	-	IMPACT=MODIFIER;DISTANCE=770;STRAND=-1	0.1897	0.09259	0.5	0.2907	0.1167	0	0.04962	0.5172	0	A	T	MODIFIER
15_45275003_G/C	15:45275003	C	ENSBTAG00000032079	ENSBTAT00000045504	Transcript	downstream_gene_variant	-	-	-	-	-	IMPACT=MODIFIER;DISTANCE=680;STRAND=-1	0.3302	0.07407	0.0625	0.4205	0.3382	0.25	0.07317	0.28	0.1786	C	G	MODIFIER
15_45275326_G/A	15:45275326	A	ENSBTAG00000032079	ENSBTAT00000045504	Transcript	downstream_gene_variant	-	-	-	-	-	IMPACT=MODIFIER;DISTANCE=357;STRAND=-1	0.1667	0.07143	0.2188	0.08333	0.06757	0.3333	0.1463	0.02381	0.07692	A	G	MODIFIER
15_45275427_T/A	15:45275427	A	ENSBTAG00000032079	ENSBTAT00000045504	Transcript	downstream_gene_variant	-	-	-	-	-	IMPACT=MODIFIER;DISTANCE=256;STRAND=-1	0.217	0.1	0.5	0.3676	0.1346	0	0.05932	0.5333	0	A	T	MODIFIER
15_45275482_C/G	15:45275482	G	ENSBTAG00000032079	ENSBTAT00000045504	Transcript	downstream_gene_variant	-	-	-	-	-	IMPACT=MODIFIER;DISTANCE=201;STRAND=-1	0.1042	0	0.04688	0	0	0	0	0.08333	0.1111	G	C	MODIFIER
15_45275644_T/C	15:45275644	C	ENSBTAG00000032079	ENSBTAT00000045504	Transcript	downstream_gene_variant	-	-	-	-	-	IMPACT=MODIFIER;DISTANCE=39;STRAND=-1	0.1797	0.1042	0.5	0.3333	0.1042	0	0.05645	0.5357	0	C	T	MODIFIER
15_45275742_A/T	15:45275742	T	ENSBTAG00000032079	ENSBTAT00000045504	Transcript	intron_variant	-	-	-	-	-	IMPACT=MODIFIER;STRAND=-1;HGVSc=ENSBTAT00000045504.4:c.1468-51T>A	0.2188	0	0.1406	0	0.1	0	0.1653	0.2407	0.2143	T	A	MODIFIER
15_45275881_G/C	15:45275881	C	ENSBTAG00000032079	ENSBTAT00000045504	Transcript	intron_variant	-	-	-	-	-	IMPACT=MODIFIER;STRAND=-1;HGVSc=ENSBTAT00000045504.4:c.1468-190C>G	0.6271	0.2619	0.7031	0.7875	0.4655	0.5	0.212	0.86	0.5556	C	G	MODIFIER
15_45276360_C/T	15:45276360	T	ENSBTAG00000032079	ENSBTAT00000045504	Transcript	intron_variant	-	-	-	-	-	IMPACT=MODIFIER;STRAND=-1;HGVSc=ENSBTAT00000045504.4:c.1468-669G>A	0.3868	0.1	0.1094	0.4318	0.3269	0.25	0.07377	0.3654	0.3182	T	C	MODIFIER
15_45276793_A/G	15:45276793	G	ENSBTAG00000032079	ENSBTAT00000045504	Transcript	intron_variant	-	-	-	-	-	IMPACT=MODIFIER;STRAND=-1;HGVSc=ENSBTAT00000045504.4:c.1468-1102T>C	0.6271	0.2292	0.7031	0.75	0.569	0.25	0.2008	0.7586	0.3846	G	A	MODIFIER
15_45276838_G/A	15:45276838	A	ENSBTAG00000032079	ENSBTAT00000045504	Transcript	intron_variant	-	-	-	-	-	IMPACT=MODIFIER;STRAND=-1;HGVSc=ENSBTAT00000045504.4:c.1468-1147C>T	0.2054	0.09524	0.5	0.3452	0.1957	0	0.004032	0.4483	0	A	G	MODIFIER
15_45276841_C/T	15:45276841	T	ENSBTAG00000032079	ENSBTAT00000045504	Transcript	intron_variant	-	-	-	-	-	IMPACT=MODIFIER;STRAND=-1;HGVSc=ENSBTAT00000045504.4:c.1468-1150G>A	0.1122	0	0.04688	0.08065	0.06818	0	0	0.2742	0.15	T	C	MODIFIER
15_45276887_G/C	15:45276887	C	ENSBTAG00000032079	ENSBTAT00000045504	Transcript	intron_variant	-	-	-	-	-	IMPACT=MODIFIER;STRAND=-1;HGVSc=ENSBTAT00000045504.4:c.1468-1196C>G	0.1176	0	0.04688	0.08333	0.06522	0	0	0.2097	0.25	C	G	MODIFIER
15_45276896_T/A	15:45276896	A	ENSBTAG00000032079	ENSBTAT00000045504	Transcript	intron_variant	-	-	-	-	-	IMPACT=MODIFIER;STRAND=-1;HGVSc=ENSBTAT00000045504.4:c.1468-1205A>T	0.1792	0	0.09375	0	0.02083	0	0.1411	0.1333	0.1429	A	T	MODIFIER
15_45276973_T/C	15:45276973	C	ENSBTAG00000032079	ENSBTAT00000045504	Transcript	intron_variant	-	-	-	-	-	IMPACT=MODIFIER;STRAND=-1;HGVSc=ENSBTAT00000045504.4:c.1468-1282A>G	0.629	0.2083	0.7031	0.6809	0.45	0.1667	0.2008	0.7778	0.3846	C	T	MODIFIER
15_45277057_T/C	15:45277057	C	ENSBTAG00000032079	ENSBTAT00000045504	Transcript	intron_variant	-	-	-	-	-	IMPACT=MODIFIER;STRAND=-1;HGVSc=ENSBTAT00000045504.4:c.1468-1366A>G	0.1132	0	0.04688	0.06897	0.05	0	0	0.2931	0.09091	C	T	MODIFIER
15_45277598_G/A	15:45277598	A	ENSBTAG00000032079	ENSBTAT00000045504	Transcript	intron_variant	-	-	-	-	-	IMPACT=MODIFIER;STRAND=-1;HGVSc=ENSBTAT00000045504.4:c.1468-1907C>T	0.6224	0.2941	0.75	0.6471	0.6053	0	0.2747	0.74	0.3571	A	G	MODIFIER
15_45277806_T/A	15:45277806	A	ENSBTAG00000032079	ENSBTAT00000045504	Transcript	intron_variant	-	-	-	-	-	IMPACT=MODIFIER;STRAND=-1;HGVSc=ENSBTAT00000045504.4:c.1468-2115A>T	0.6406	0.1957	0.7031	0.6389	0.4595	0.25	0.1898	0.75	0.4545	A	T	MODIFIER
15_45277853_G/C	15:45277853	C	ENSBTAG00000032079	ENSBTAT00000045504	Transcript	intron_variant	-	-	-	-	-	IMPACT=MODIFIER;STRAND=-1;HGVSc=ENSBTAT00000045504.4:c.1468-2162C>G	0.1441	0	0.09375	0	0.05	0	0.01908	0.1	0.1	C	G	MODIFIER
15_45277883_C/G	15:45277883	G	ENSBTAG00000032079	ENSBTAT00000045504	Transcript	intron_variant	-	-	-	-	-	IMPACT=MODIFIER;STRAND=-1;HGVSc=ENSBTAT00000045504.4:c.1468-2192G>C	0.2857	0.1087	0.0625	0.4659	0.2647	0.25	0.06767	0.1818	0.1667	G	C	MODIFIER
15_45277957_C/A	15:45277957	A	ENSBTAG00000032079	ENSBTAT00000045504	Transcript	intron_variant	-	-	-	-	-	IMPACT=MODIFIER;STRAND=-1;HGVSc=ENSBTAT00000045504.4:c.1468-2266G>T	0.1875	0.07895	0.5	0.3235	0.2045	0	0.004032	0.4286	0	A	C	MODIFIER
15_45278038_C/T	15:45278038	T	ENSBTAG00000032079	ENSBTAT00000045504	Transcript	intron_variant	-	-	-	-	-	IMPACT=MODIFIER;STRAND=-1;HGVSc=ENSBTAT00000045504.4:c.1468-2347G>A	0.6275	0.1944	0.7031	0.6515	0.5172	0.5	0.1975	0.7857	0.4375	T	C	MODIFIER
15_45278055_G/A	15:45278055	A	ENSBTAG00000032079	ENSBTAT00000045504	Transcript	intron_variant	-	-	-	-	-	IMPACT=MODIFIER;STRAND=-1;HGVSc=ENSBTAT00000045504.4:c.1468-2364C>T	0.1087	0	0.04688	0.08333	0.075	0	0	0.1364	0.1875	A	G	MODIFIER
15_45278072_C/T	15:45278072	T	ENSBTAG00000032079	ENSBTAT00000045504	Transcript	intron_variant	-	-	-	-	-	IMPACT=MODIFIER;STRAND=-1;HGVSc=ENSBTAT00000045504.4:c.1468-2381G>A	0.1852	0.08333	0.2188	0.07692	0.075	0	0	0.02083	0.07143	T	C	MODIFIER
15_45278467_C/A	15:45278467	A	ENSBTAG00000032079	ENSBTAT00000045504	Transcript	intron_variant	-	-	-	-	-	IMPACT=MODIFIER;STRAND=-1;HGVSc=ENSBTAT00000045504.4:c.1468-2776G>T	0.03774	0	0.04688	0	0.05263	0.5	0.1102	0	0	A	C	MODIFIER
15_45278541_T/A	15:45278541	A	ENSBTAG00000032079	ENSBTAT00000045504	Transcript	intron_variant	-	-	-	-	-	IMPACT=MODIFIER;STRAND=-1;HGVSc=ENSBTAT00000045504.4:c.1468-2850A>T	0.6311	0.2174	0.7031	0.6556	0.4219	0.25	0.187	0.7414	0.4545	A	T	MODIFIER
15_45278575_G/A	15:45278575	A	ENSBTAG00000032079	ENSBTAT00000045504	Transcript	intron_variant	-	-	-	-	-	IMPACT=MODIFIER;STRAND=-1;HGVSc=ENSBTAT00000045504.4:c.1468-2884C>T	0.1019	0	0.04688	0.07143	0.05769	0	0	0.2679	0.15	A	G	MODIFIER
15_45278578_A/C	15:45278578	C	ENSBTAG00000032079	ENSBTAT00000045504	Transcript	intron_variant	-	-	-	-	-	IMPACT=MODIFIER;STRAND=-1;HGVSc=ENSBTAT00000045504.4:c.1468-2887T>G	0.1019	0	0.04688	0.07576	0.06	0	0	0.2679	0.15	C	A	MODIFIER
15_45278846_T/G	15:45278846	G	ENSBTAG00000032079	ENSBTAT00000045504	Transcript	intron_variant	-	-	-	-	-	IMPACT=MODIFIER;STRAND=-1;HGVSc=ENSBTAT00000045504.4:c.1468-3155A>C	0.1509	0	0.09375	0	0.01724	0	0.1375	0.1458	0.07692	G	T	MODIFIER
15_45278925_C/G	15:45278925	G	ENSBTAG00000032079	ENSBTAT00000045504	Transcript	intron_variant	-	-	-	-	-	IMPACT=MODIFIER;STRAND=-1;HGVSc=ENSBTAT00000045504.4:c.1468-3234G>C	0.1667	0	0.09375	0	0.05	0	0.02066	0.09091	0.08333	G	C	MODIFIER
15_45279069_C/A	15:45279069	A	ENSBTAG00000032079	ENSBTAT00000045504	Transcript	intron_variant	-	-	-	-	-	IMPACT=MODIFIER;STRAND=-1;HGVSc=ENSBTAT00000045504.4:c.1468-3378G>T	0.6136	0.1923	0.7031	0.7083	0.4714	0.5	0.1947	0.7708	0.3846	A	C	MODIFIER
15_45279117_A/G	15:45279117	G	ENSBTAG00000032079	ENSBTAT00000045504	Transcript	intron_variant	-	-	-	-	-	IMPACT=MODIFIER;STRAND=-1;HGVSc=ENSBTAT00000045504.4:c.1468-3426T>C	0.09483	0	0.04688	0.08621	0.05769	0	0	0.25	0.125	G	A	MODIFIER
15_45279143_A/T	15:45279143	T	ENSBTAG00000032079	ENSBTAT00000045504	Transcript	intron_variant	-	-	-	-	-	IMPACT=MODIFIER;STRAND=-1;HGVSc=ENSBTAT00000045504.4:c.1468-3452T>A	0.1	0	0.04688	0.07812	0.05357	0	0	0.2407	0.125	T	A	MODIFIER
15_45279228_C/G	15:45279228	G	ENSBTAG00000032079	ENSBTAT00000045504	Transcript	intron_variant	-	-	-	-	-	IMPACT=MODIFIER;STRAND=-1;HGVSc=ENSBTAT00000045504.4:c.1468-3537G>C	0.1	0	0.04688	0.1628	0.06897	0	0	0.3065	0.1364	G	C	MODIFIER
15_45279238_C/T	15:45279238	T	ENSBTAG00000032079	ENSBTAT00000045504	Transcript	intron_variant	-	-	-	-	-	IMPACT=MODIFIER;STRAND=-1;HGVSc=ENSBTAT00000045504.4:c.1468-3547G>A	0.1038	0	0.04688	0.05556	0.04839	0	0	0.2903	0.125	T	C	MODIFIER
15_45279284_A/G	15:45279284	G	ENSBTAG00000032079	ENSBTAT00000045504	Transcript	intron_variant	-	-	-	-	-	IMPACT=MODIFIER;STRAND=-1;HGVSc=ENSBTAT00000045504.4:c.1468-3593T>C	0.5403	0.2115	0.6562	0.6667	0.3472	0.1667	0.2114	0.6333	0.25	G	A	MODIFIER
15_45279296_A/G	15:45279296	G	ENSBTAG00000032079	ENSBTAT00000045504	Transcript	intron_variant	-	-	-	-	-	IMPACT=MODIFIER;STRAND=-1;HGVSc=ENSBTAT00000045504.4:c.1468-3605T>C	0.6186	0.2037	0.7031	0.7907	0.4079	0.1667	0.2097	0.7778	0.3077	G	A	MODIFIER
15_45279344_T/C	15:45279344	C	ENSBTAG00000032079	ENSBTAT00000045504	Transcript	intron_variant	-	-	-	-	-	IMPACT=MODIFIER;STRAND=-1;HGVSc=ENSBTAT00000045504.4:c.1468-3653A>G	0.1034	0	0.04688	0.06061	0.05	0	0	0.2586	0.1154	C	T	MODIFIER
15_45279463_C/T	15:45279463	T	ENSBTAG00000032079	ENSBTAT00000045504	Transcript	intron_variant	-	-	-	-	-	IMPACT=MODIFIER;STRAND=-1;HGVSc=ENSBTAT00000045504.4:c.1468-3772G>A	0.2963	0.08696	0.0625	0.3725	0.3333	0	0.06349	0.1667	0.1786	T	C	MODIFIER
15_45279641_G/A	15:45279641	A	ENSBTAG00000032079	ENSBTAT00000045504	Transcript	intron_variant	-	-	-	-	-	IMPACT=MODIFIER;STRAND=-1;HGVSc=ENSBTAT00000045504.4:c.1468-3950C>T	0.1557	0.06522	0.2188	0.07692	0.05357	0.5	0	0.04167	0.03571	A	G	MODIFIER
15_45279772_G/A	15:45279772	A	ENSBTAG00000032079	ENSBTAT00000045504	Transcript	intron_variant	-	-	-	-	-	IMPACT=MODIFIER;STRAND=-1;HGVSc=ENSBTAT00000045504.4:c.1468-4081C>T	0.1017	0	0.04688	0.2121	0.04167	0	0	0.26	0.1154	A	G	MODIFIER
15_45279840_T/C	15:45279840	C	ENSBTAG00000032079	ENSBTAT00000045504	Transcript	intron_variant	-	-	-	-	-	IMPACT=MODIFIER;STRAND=-1;HGVSc=ENSBTAT00000045504.4:c.1468-4149A>G	0.1615	0.2381	0.2188	0.1765	0.06667	0.5	0	0.01923	0.05	C	T	MODIFIER
15_45279938_C/T	15:45279938	T	ENSBTAG00000032079	ENSBTAT00000045504	Transcript	intron_variant	-	-	-	-	-	IMPACT=MODIFIER;STRAND=-1;HGVSc=ENSBTAT00000045504.4:c.1468-4247G>A	0.6328	0.22	0.7031	0.7206	0.4844	0.25	0.1977	0.78	0.4545	T	C	MODIFIER
15_45280252_A/G	15:45280252	G	ENSBTAG00000032079	ENSBTAT00000045504	Transcript	intron_variant	-	-	-	-	-	IMPACT=MODIFIER;STRAND=-1;HGVSc=ENSBTAT00000045504.4:c.1468-4561T>C	0.5821	0.2292	0.6562	0.6	0.4333	0.5	0.197	0.65	0.3889	G	A	MODIFIER
15_45280293_C/*/A	15:45280293	A	ENSBTAG00000032079	ENSBTAT00000045504	Transcript	intron_variant	-	-	-	-	-	IMPACT=MODIFIER;STRAND=-1;HGVSc=ENSBTAT00000045504.4:c.1468-4602G>T	0.4907	0.2037	0.587	0.8	0.431	0.5	0.07812	0.85	0.4286	A	C	MODIFIER
15_45280415_C/T	15:45280415	T	ENSBTAG00000032079	ENSBTAT00000045504	Transcript	intron_variant	-	-	-	-	-	IMPACT=MODIFIER;STRAND=-1;HGVSc=ENSBTAT00000045504.4:c.1468-4724G>A	0.1091	0	0.04688	0.07353	0.06	0	0	0.2414	0.2	T	C	MODIFIER
15_45280432_C/T	15:45280432	T	ENSBTAG00000032079	ENSBTAT00000045504	Transcript	intron_variant	-	-	-	-	-	IMPACT=MODIFIER;STRAND=-1;HGVSc=ENSBTAT00000045504.4:c.1468-4741G>A	0.5574	0.2115	0.6562	0.6341	0.3833	0.1667	0.1885	0.6	0.4286	T	C	MODIFIER
15_45280456_A/C	15:45280456	C	ENSBTAG00000032079	ENSBTAT00000045504	Transcript	intron_variant	-	-	-	-	-	IMPACT=MODIFIER;STRAND=-1;HGVSc=ENSBTAT00000045504.4:c.1468-4765T>G	0.6466	0.2037	0.7031	0.7805	0.4265	0.1667	0.192	0.7679	0.3636	C	A	MODIFIER
15_45280459_C/T	15:45280459	T	ENSBTAG00000032079	ENSBTAT00000045504	Transcript	intron_variant	-	-	-	-	-	IMPACT=MODIFIER;STRAND=-1;HGVSc=ENSBTAT00000045504.4:c.1468-4768G>A	0.5492	0.2037	0.6562	0.7326	0.3939	0.1667	0.189	0.6167	0.3333	T	C	MODIFIER
15_45280550_C/G	15:45280550	G	ENSBTAG00000032079	ENSBTAT00000045504	Transcript	intron_variant	-	-	-	-	-	IMPACT=MODIFIER;STRAND=-1;HGVSc=ENSBTAT00000045504.4:c.1468-4859G>C	0.623	0.1923	0.7031	0.7424	0.4545	0.25	0.2066	0.8	0.375	G	C	MODIFIER
15_45280603_T/C	15:45280603	C	ENSBTAG00000032079	ENSBTAT00000045504	Transcript	intron_variant	-	-	-	-	-	IMPACT=MODIFIER;STRAND=-1;HGVSc=ENSBTAT00000045504.4:c.1468-4912A>G	0.6148	0.1923	0.7031	0.7949	0.4412	0.5	0.2024	0.7833	0.3846	C	T	MODIFIER
15_45280663_C/T	15:45280663	T	ENSBTAG00000032079	ENSBTAT00000045504	Transcript	intron_variant	-	-	-	-	-	IMPACT=MODIFIER;STRAND=-1;HGVSc=ENSBTAT00000045504.4:c.1468-4972G>A	0.1071	0	0.04688	0.04054	0.04839	0	0	0.2407	0.125	T	C	MODIFIER
15_45280783_C/T	15:45280783	T	ENSBTAG00000032079	ENSBTAT00000045504	Transcript	intron_variant	-	-	-	-	-	IMPACT=MODIFIER;STRAND=-1;HGVSc=ENSBTAT00000045504.4:c.1468-5092G>A	0.3036	0.09091	0.0625	0.4474	0.2812	0.25	0.06911	0.1957	0.1818	T	C	MODIFIER
15_45280823_T/C	15:45280823	C	ENSBTAG00000032079	ENSBTAT00000045504	Transcript	intron_variant	-	-	-	-	-	IMPACT=MODIFIER;STRAND=-1;HGVSc=ENSBTAT00000045504.4:c.1468-5132A>G	0.1091	0	0.04688	0.05	0.05556	0	0	0.24	0.09091	C	T	MODIFIER
15_45280903_G/A	15:45280903	A	ENSBTAG00000032079	ENSBTAT00000045504	Transcript	intron_variant	-	-	-	-	-	IMPACT=MODIFIER;STRAND=-1;HGVSc=ENSBTAT00000045504.4:c.1468-5212C>T	0.213	0.09091	0.5	0.3636	0.1481	0	0.00813	0.4583	0	A	G	MODIFIER
15_45281177_C/T	15:45281177	T	ENSBTAG00000032079	ENSBTAT00000045504	Transcript	intron_variant	-	-	-	-	-	IMPACT=MODIFIER;STRAND=-1;HGVSc=ENSBTAT00000045504.4:c.1468-5486G>A	0.3696	0.125	0.6406	0.4118	0.2586	0	0.1316	0.6538	0.1818	T	C	MODIFIER
15_45281229_C/T	15:45281229	T	ENSBTAG00000032079	ENSBTAT00000045504	Transcript	intron_variant	-	-	-	-	-	IMPACT=MODIFIER;STRAND=-1;HGVSc=ENSBTAT00000045504.4:c.1468-5538G>A	0.1525	0	0.09375	0	0.01923	0	0.1301	0.125	0	T	C	MODIFIER
[truncated: 56,368 more rows]
