# Supplementary material for: A locus conferring tolerance to Theileria infection in African cattle
Source: PLoS Genet. 2022 Apr 21;18(4):e1010099. doi: 10.1371/journal.pgen.1010099 (PMC9022807; doi:10.1371/journal.pgen.1010099)
Supplement: S7 Table — (XLSX) [file pgen.1010099.s007.xlsx]

## Sheet: Fig5 data
ID	Group	Geno	Day	Live_cells	Pim_pos	Perc_dead	inf_cells
4760	Related	TT	2	13440000	2.42	40.7499	325248
4760	Related	TT	4	7060000	3.23	55.6254	228038
4760	Related	TT	6	11040000	32.2	49.4505	3554880
4760	Related	TT	8	25920000	63.9	38.6364	16562880
4760	Related	TT	10	31104000	6.09	59.3985	1.89423e+06
4760	Related	TT	12	82161509	43.4	48.0627	3.56581e+07
4971	Related	TT	2	6650000	2.15	60.084	142975
4971	Related	TT	4	6560000	9.81	60.7358	643536
4971	Related	TT	6	5520000	2.55	74.7253	140760
4971	Related	TT	8	8160000	3.12	70.6897	254592
4971	Related	TT	10	8649600	5.15	77.7563	445454
4971	Related	TT	12	11424000	34.7	77.7054	3964128
4779	Related	TT	2	8400000	1.44	47.8488	120960
4779	Related	TT	4	5560000	6.13	58.9365	340828
4779	Related	TT	6	5520000	18.6	54.902	1026720
4779	Related	TT	8	18240000	43.9	47.9452	8007360
4779	Related	TT	10	19872000	7.69	49.4505	1.52816e+06
4779	Related	TT	12	37248000	32.7	45.582	12180096
4963	Related	TT	2	11760000	1.02	55.3191	119952
4963	Related	TT	4	7000000	0.75	68.6731	52500
4963	Related	TT	6	8160000	6.54	57.764	533664
4963	Related	TT	8	12480000	18.5	61.7647	2308800
4963	Related	TT	10	26868705	4.81	62.8005	1.29238e+06
4963	Related	TT	12	62253176	39.2	53.5757	2.44032e+07
4830	Related	TT	2	5000000	7.1	38.2716	355000
4830	Related	TT	4	3700000	5.8	63	214600
4830	Related	TT	6	5400000	31	49.0566	1674000
4830	Related	TT	8	10192000	19.3	46.9388	1967056
4830	Related	TT	10	15006626	33.9	55.7851	5.08725e+06
4830	Related	TT	12	10004417	34	55.7851	3.4015e+06
4755	Related	TT	2	6250000	10.1	60.815	631250
4755	Related	TT	4	9420000	23.3	44.1281	2194860
4755	Related	TT	6	8500000	28.9	55.7292	2456500
4755	Related	TT	8	29200000	56.3	37.3391	16439600
4755	Related	TT	10	36000000	44.1	42.3077	15876000
4755	Related	TT	12	76800000	14.8	42.8571	11366400
5029	Unrelated	TT	2	3200000	9.63	61.2121	308160
5029	Unrelated	TT	4	5750000	2.5	38.8298	143750
5029	Unrelated	TT	6	11150000	1.26	42.5258	140490
5029	Unrelated	TT	8	17887500	8.02	45.61	1.43458e+06
5029	Unrelated	TT	10	18630000	67.9	44.9305	12649770
5029	Unrelated	TT	12	22800000	58.2	45.8046	13269600
5465	Unrelated	TT	2	8500000	3.52	46.5409	299200
5465	Unrelated	TT	4	7980000	9.81	50.1873	782838
5465	Unrelated	TT	6	10600000	23.4	50	2480400
5465	Unrelated	TT	8	21400000	53.7	28.1879	11491800
5465	Unrelated	TT	10	31200000	46.1	50.9434	14383200
5465	Unrelated	TT	12	52800000	35.3	45.5446	18638400
5166	Unrelated	TT	2	16320000	3.98	52.9412	649536
5166	Unrelated	TT	4	18200000	0.75	47.1545	136500
5166	Unrelated	TT	6	12720000	2.37	49.5238	301464
5166	Unrelated	TT	8	15360000	8.52	51.145	1308672
5166	Unrelated	TT	10	26400000	25	47.619	6600000
5166	Unrelated	TT	12	64320000	44.8	45.5285	28815360
5709	Unrelated	TT	2	8520000	4.32	63.4021	368064
5709	Unrelated	TT	4	9240000	6.13	63.3333	566412
5709	Unrelated	TT	6	11520000	14	54.067	1612800
5709	Unrelated	TT	8	26880000	36.6	54.4715	9838080
5709	Unrelated	TT	10	50400000	51.9	35.1852	26157600
5709	Unrelated	TT	12	72000000	53.9	48.9796	38808000
5698	Unrelated	TT	2	12000000	3.23	66.8874	387600
5698	Unrelated	TT	4	8820000	1.26	73.9669	111132
5698	Unrelated	TT	6	11400000	6.19	69.4534	705660
5698	Unrelated	TT	8	16080000	13	60.355	2090400
5698	Unrelated	TT	10	38880000	22.2	46.7105	8631360
5698	Unrelated	TT	12	62400000	30.4	39.8148	18969600
4326	Unrelated	TT	2	9750000	5.15	45.6825	502125
4326	Unrelated	TT	4	8880000	12	54.321	1065600
4326	Unrelated	TT	6	14500000	28.6	22.4599	4147000
4326	Unrelated	TT	8	28200000	40.5	26.178	11421000
4326	Unrelated	TT	10	44400000	41.7	25.5034	18514800
4326	Unrelated	TT	12	80000000	30	24.2424	24000000
4756	Unrelated	CC	2	10000000	0.9975	48.3871	99750
4756	Unrelated	CC	4	7040000	1.2	41.9048	84480
4756	Unrelated	CC	6	19680000	24.5	25.4054	4821600
4756	Unrelated	CC	8	40000000	32.43	17.0455	12972000
4756	Unrelated	CC	10	45080000	45.86	21.2121	20673688
4756	Unrelated	CC	12	79968000	60.5	22.2222	48380640
4805	Unrelated	CC	2	5800000	1.04	63.3708	60320
4805	Unrelated	CC	4	4450000	1.17	57.1429	52065
4805	Unrelated	CC	6	9280000	14.56	19.5965	1351168
4805	Unrelated	CC	8	16000000	44.2	19.2568	7072000
4805	Unrelated	CC	10	33810000	43.1	29.878	14572110
4805	Unrelated	CC	12	95648000	52	21.2121	49736960
4725	Unrelated	CC	2	4800000	6.5	50.9114	312000
4725	Unrelated	CC	4	6100000	10.09	41.4099	615490
4725	Unrelated	CC	6	27600000	29.9	24.3194	8252400
4725	Unrelated	CC	8	58400000	40.6	22.6087	23710400
4725	Unrelated	CC	10	101920000	50.8	13.5593	51775360
4725	Unrelated	CC	12	164640000	51	5.11364	83966400
4795	Unrelated	CC	2	4075000	6.58	58.5284	268135
4795	Unrelated	CC	4	7500000	1.17	31.9218	87750
4795	Unrelated	CC	6	27900000	4.98	41.8605	1389420
4795	Unrelated	CC	8	47800000	35.3	30.9524	16873400
4795	Unrelated	CC	10	112700000	51.5	28.3688	58040500
4795	Unrelated	CC	12	203840000	66.6	25.1748	135757440
4631	Unrelated	CC	2	5025000	2.71	60.6796	136178
4631	Unrelated	CC	4	4200000	1.21	64.7059	50820
4631	Unrelated	CC	6	13550000	36.9	54.8544	4999950
4631	Unrelated	CC	8	25400000	58.5	12.5	14859000
4631	Unrelated	CC	10	155330000	59.5	26.9841	92421350
4631	Unrelated	CC	12	272440000	51.1	30.7692	139216840
4774	Unrelated	CC	2	5440000	7.88	53.3679	428672
4774	Unrelated	CC	4	9375000	18.4	43.1487	1725000
4774	Unrelated	CC	6	20850000	17	40.568	3544500
4774	Unrelated	CC	8	44500000	38.6	17.3913	17177000
4774	Unrelated	CC	10	124950000	75	26.087	93712500
4774	Unrelated	CC	12	245490000	62.6	24.359	153676740
5551	Unrelated	CC	2	14880000	3.59	38.009	534192
5551	Unrelated	CC	4	14630000	1.23	46.0432	179949
5551	Unrelated	CC	6	18000000	5.64	58.5586	1015200
5551	Unrelated	CC	8	27840000	11.2	29.6774	3118080
5551	Unrelated	CC	10	48480000	33.6	32.0312	16289280
5551	Unrelated	CC	12	102720000	54.4	33.8843	55879680
4590	Unrelated	CC	2	9720000	6.61	43.2071	642492
4590	Unrelated	CC	4	9240000	4.81	48.951	444444
4590	Unrelated	CC	6	11160000	14.1	43.1373	1573560
4590	Unrelated	CC	8	20160000	52.4	27.3224	10563840
4590	Unrelated	CC	10	44160000	49.9	26.3374	22035840
4590	Unrelated	CC	12	69120000	53.7	27.5862	37117440
5318	Unrelated	CC	2	10800000	5.98	59.2375	645840
5318	Unrelated	CC	4	13650000	9.91	41.2587	1352715
5318	Unrelated	CC	6	17580000	19.1	39.819	3357780
5318	Unrelated	CC	8	36480000	40.9	37.6384	14920320
5318	Unrelated	CC	10	24480000	44	39.2857	10771200
5318	Unrelated	CC	12	113280000	63.7	31.6239	72159360
6191	Unrelated	CC	2	6850000	4.44	52.0384	304140
6191	Unrelated	CC	4	9000000	8.3	31.5175	747000
6191	Unrelated	CC	6	9200000	28.7	35.6021	2640400
6191	Unrelated	CC	8	21800000	57.2	46.1207	12469600
6191	Unrelated	CC	10	34800000	47.4	39.4737	16495200
6191	Unrelated	CC	12	64000000	43.4	42.3403	27776000
4088	Unrelated	CC	2	12750000	2.06	58.1227	262650
4088	Unrelated	CC	4	8760000	9.07	56.7541	794532
4088	Unrelated	CC	6	11600000	23.6	24.6753	2737600
4088	Unrelated	CC	8	26600000	33.6	26.4706	8937600
4088	Unrelated	CC	10	35800000	45.2	47.3282	16181600
4088	Unrelated	CC	12	67200000	40	37.4359	26880000
5570	Unrelated	CC	2	6950000	2.51	75.5906	174445
5570	Unrelated	CC	4	10080000	5.07	37.3913	511056
5570	Unrelated	CC	6	13300000	16.3	38.0567	2167900
5570	Unrelated	CC	8	33800000	33.8	27.2401	11424400
5570	Unrelated	CC	10	40800000	42	30.9091	17136000
5570	Unrelated	CC	12	76800000	50.2	47.1545	38553600
